# Supplementary material for: Tead1a Initiates Transcriptional Priming Through the TEAD1a/YAP‐Notch1‐Spi1/Cebpα Axis to Promote Neutrophil Fate
Source: Adv Sci (Weinh). 2025 Aug 28;12(41):e05441. doi: 10.1002/advs.202505441 (PMC12591127; doi:10.1002/advs.202505441)
Supplement: Supplementary file 2 — Supplemental Table 1 [file ADVS-12-e05441-s002.xls]

GeneID	Length	X32D12dwt-Expression	X32D12dTYD-Expression	log2FoldChange(X32D12dTYD/X32D12dwt)	FDR	Up/Down-Regulation(X32D12dTYD/X32D12dwt)	Pvalue	Symbol	Cellular Component	Molecular Function	Biological Process	Kegg Orthology	Nr Description
105245342	2573	0.01	4.39	8.77807712953536	2.16098542627346e-66	Up	2.15348e-67	Gm40814	NA	NA	NA	K06530//CD109 antigen;K09228//KRAB domain-containing zinc finger protein;K10744//ribonuclease H2 subunit B;K08003//matrix metalloproteinase-25 (membrane-inserted) [EC:3.4.24.-];K12488//Arf-GAP with SH3 domain, ANK repeat and PH domain-containing protein;K14702//solute carrier family 26 (sodium-independent chloride/iodide transporter), member 4;K10279//F-box and leucine-rich repeat protein 13	gi|755507115|ref|XP_011248441.1|//PREDICTED: protein NYNRIN-like [Mus musculus];gi|755473275|ref|XP_011250113.1|//PREDICTED: uncharacterized protein LOC105244343 isoform X1 [Mus musculus]
545651	1462	0.01	1.97	7.62205181945638	8.083934935664e-17	Up	2.224e-17	Gm13278	GO:0005615//extracellular space	GO:0005132//type I interferon receptor binding;GO:0005125//cytokine activity	GO:0097190//apoptotic signaling pathway;GO:0043330//response to exogenous dsRNA;GO:0002250//adaptive immune response;GO:0006959//humoral immune response;GO:0042100//B cell proliferation;GO:0002286//T cell activation involved in immune response;GO:0002323//natural killer cell activation involved in immune response;GO:0033141//positive regulation of peptidyl-serine phosphorylation of STAT protein;G…	K05414//interferon alpha	gi|149588682|ref|NP_001092311.1|//interferon zeta-like precursor [Mus musculus]
319153	483	0.01	1.70	7.4093909361377	6.64961559762645e-05	Up	3.1436e-05	Hist1h3i	GO:0016020//membrane;GO:0070062//extracellular exosome;GO:0000784//nuclear chromosome, telomeric region;GO:0005654//nucleoplasm;GO:0005913//cell-cell adherens junction;GO:0000788//nuclear nucleosome	GO:0042393//histone binding;GO:0003677//DNA binding;GO:0098641//cadherin binding involved in cell-cell adhesion;GO:0046982//protein heterodimerization activity	GO:0045815//positive regulation of gene expression, epigenetic;GO:0007596//blood coagulation;GO:0031047//gene silencing by RNA;GO:0051290//protein heterotetramerization;GO:0044267//cellular protein metabolic process;GO:0006335//DNA replication-dependent nucleosome assembly;GO:0098792//xenophagy;GO:0060968//regulation of gene silencing;GO:0032200//telomere organization;GO:0000183//chromatin silenc…	K11253//histone H3	gi|281345292|gb|EFB20876.1|//hypothetical protein PANDA_018573, partial [Ailuropoda melanoleuca]
319170	447	0.01	1.07	6.74146698640115	0.00537954978354978	*	0.002988	Hist1h2an	GO:0070062//extracellular exosome;GO:0000790//nuclear chromatin;GO:0000786//nucleosome	GO:0003677//DNA binding;GO:0046982//protein heterodimerization activity;GO:0019899//enzyme binding	GO:0006342//chromatin silencing;GO:0008285//negative regulation of cell proliferation	K11251//histone H2A	gi|10645195|ref|NP_066390.1|//histone H2A type 1-B/E [Homo sapiens]
108167694	518	0.01	1.02	6.6724253419715	0.00289395300979541	*	0.001558892	LOC108167694	NA	GO:0005515//protein binding;GO:0003682//chromatin binding;GO:0005509//calcium ion binding	GO:0006470//protein dephosphorylation;GO:0008285//negative regulation of cell proliferation;GO:2000134//negative regulation of G1/S transition of mitotic cell cycle	K11583//serine/threonine-protein phosphatase 2A regulatory subunit B''	gi|148705237|gb|EDL37184.1|//mCG8010, isoform CRA_a, partial [Mus musculus]
319183	429	0.01	0.92	6.52356195605701	0.0186621806472124	*	0.01097768	Hist1h2bj	GO:0070062//extracellular exosome;GO:0005615//extracellular space;GO:0005654//nucleoplasm;GO:0005737//cytoplasm;GO:0000788//nuclear nucleosome	GO:0003677//DNA binding;GO:0046982//protein heterodimerization activity	GO:0006334//nucleosome assembly;GO:0050830//defense response to Gram-positive bacterium;GO:0002227//innate immune response in mucosa;GO:0019731//antibacterial humoral response	K11252//histone H2B	gi|30061381|ref|NP_835505.1|//histone H2B type 1-F/J/L [Mus musculus]
545490	1335	0.01	0.87	6.44294349584873	4.21155965047277e-07	Up	1.725468e-07	Zfp973	GO:0072562//blood microparticle	GO:0003700//transcription factor activity, sequence-specific DNA binding	GO:0006355//regulation of transcription, DNA-templated	K09228//KRAB domain-containing zinc finger protein	gi|339639643|ref|NP_001229872.1|//uncharacterized protein LOC100190996 [Mus musculus]
100042503	471	0.01	0.79	6.3037807481771	0.0186579435758883	*	0.01097768	Gm3873	GO:0070062//extracellular exosome;GO:0005654//nucleoplasm;GO:0031965//nuclear membrane;GO:0005747//mitochondrial respiratory chain complex I	NA	GO:0006979//response to oxidative stress	K03960//NADH dehydrogenase (ubiquinone) 1 beta subcomplex subunit 4	gi|21314826|ref|NP_080886.1|//NADH dehydrogenase [ubiquinone] 1 beta subcomplex subunit 4 [Mus musculus]
360198	502	0.01	0.79	6.3037807481771	0.0186558257616345	*	0.01097768	Hist1h3a	GO:0016020//membrane;GO:0070062//extracellular exosome;GO:0000784//nuclear chromosome, telomeric region;GO:0005654//nucleoplasm;GO:0005913//cell-cell adherens junction;GO:0000788//nuclear nucleosome	GO:0042393//histone binding;GO:0003677//DNA binding;GO:0098641//cadherin binding involved in cell-cell adhesion;GO:0046982//protein heterodimerization activity	GO:0045815//positive regulation of gene expression, epigenetic;GO:0007596//blood coagulation;GO:0031047//gene silencing by RNA;GO:0051290//protein heterotetramerization;GO:0044267//cellular protein metabolic process;GO:0006335//DNA replication-dependent nucleosome assembly;GO:0098792//xenophagy;GO:0060968//regulation of gene silencing;GO:0032200//telomere organization;GO:0000183//chromatin silenc…	K11253//histone H3	gi|281345292|gb|EFB20876.1|//hypothetical protein PANDA_018573, partial [Ailuropoda melanoleuca]
319176	468	0.01	0.68	6.08746284125034	0.0343658602378095	*	0.0210414	Hist2h2ac	GO:0070062//extracellular exosome;GO:0000790//nuclear chromatin;GO:0000786//nucleosome	GO:0003677//DNA binding;GO:0046982//protein heterodimerization activity	GO:0006342//chromatin silencing	K11251//histone H2A	gi|664712236|ref|XP_008513089.1|//PREDICTED: histone H2A type 2-C [Equus przewalskii]
100862446	971	0.01	0.68	6.08746284125034	0.000441976474729964	Up	0.000221372	LOC100862446	GO:0016020//membrane;GO:0070062//extracellular exosome;GO:0005737//cytoplasm;GO:0008043//intracellular ferritin complex	GO:0005506//iron ion binding;GO:0042802//identical protein binding	NA	K13625//ferritin light chain	gi|114326466|ref|NP_034370.2|//ferritin light chain 1 [Mus musculus]
319159	423	0.01	0.67	6.06608919045777	0.0630377624386679	*	0.0403312	Hist1h4j	NA	NA	NA	K11254//histone H4	gi|671000647|ref|XP_008691182.1|//PREDICTED: histone H4-like [Ursus maritimus]
102638541	648	0.01	0.67	6.06608919045777	0.0100149774912404	*	0.00572724	Gm35078	NA	NA	NA	NA	gi|568989603|ref|XP_006519919.1|//PREDICTED: uncharacterized protein Gm35078 [Mus musculus]
319164	487	0.01	0.63	5.97727992349992	0.0343621117801047	*	0.0210414	Hist1h2ac	GO:0070062//extracellular exosome;GO:0000790//nuclear chromatin;GO:0000786//nucleosome	GO:0003677//DNA binding;GO:0046982//protein heterodimerization activity;GO:0019899//enzyme binding	GO:0006342//chromatin silencing;GO:0008285//negative regulation of cell proliferation	K11251//histone H2A	gi|10645195|ref|NP_066390.1|//histone H2A type 1-B/E [Homo sapiens]
102632383	1077	0.01	0.60	5.90689059560852	0.000442035420645505	Up	0.000221372	LOC102632383	NA	NA	NA	K09228//KRAB domain-containing zinc finger protein	gi|755484013|ref|XP_011236500.1|//PREDICTED: zinc finger protein 431-like isoform X2, partial [Mus musculus]
108168096	923	0.01	0.49	5.61470984411521	0.00538084387779649	*	0.002988	LOC108168096	NA	NA	NA	K09228//KRAB domain-containing zinc finger protein	gi|755485559|ref|XP_011243545.1|//PREDICTED: zinc finger protein 431-like [Mus musculus]
93702	4522	0.01	0.45	5.49185309632967	4.32512896692528e-12	Up	1.41494e-12	Pcdhgb5	GO:0016020//membrane;GO:0070062//extracellular exosome	NA	NA	K16496//protocadherin gamma subfamily B	gi|18087739|ref|NP_291055.1|//protocadherin gamma-B5 precursor [Mus musculus]
24066	4611	0.01	0.44	5.4594316186373	2.27929479397814e-12	Up	7.38198e-13	Spry4	GO:0016020//membrane;GO:0005925//focal adhesion;GO:0005794//Golgi apparatus	GO:0005515//protein binding	GO:0070373//negative regulation of ERK1 and ERK2 cascade;GO:0007275//multicellular organism development;GO:0043407//negative regulation of MAP kinase activity	K17385//protein sprouty homolog 4	gi|31543767|ref|NP_036028.2|//protein sprouty homolog 4 [Mus musculus]
668605	1876	0.01	0.43	5.4262647547021	6.65055520700862e-05	Up	3.1436e-05	Gm9265	GO:0016020//membrane;GO:0070062//extracellular exosome	GO:0005515//protein binding;GO:0005509//calcium ion binding	NA	K19695//neurocalcin delta	gi|755541843|ref|XP_011242260.1|//PREDICTED: hippocalcin-like protein 1 [Mus musculus]
319178	490	0.01	0.42	5.39231742277876	0.115463335115722	*	0.0773046	Hist1h2bb	GO:0070062//extracellular exosome;GO:0000784//nuclear chromosome, telomeric region;GO:0005615//extracellular space;GO:0005654//nucleoplasm;GO:0005737//cytoplasm;GO:0000788//nuclear nucleosome	GO:0003677//DNA binding;GO:0046982//protein heterodimerization activity	GO:0006334//nucleosome assembly;GO:0050830//defense response to Gram-positive bacterium;GO:0002227//innate immune response in mucosa;GO:0019731//antibacterial humoral response	K11252//histone H2B	gi|28316760|ref|NP_783595.1|//histone H2B type 1-B [Mus musculus]
105245604	2215	0.01	0.40	5.32192809488736	1.87896623643297e-05	Up	8.5565e-06	Gm41035	NA	NA	NA	K12488//Arf-GAP with SH3 domain, ANK repeat and PH domain-containing protein;K04257//olfactory receptor;K07756//inositol-hexakisphosphate 5-kinase [EC:2.7.4.21];K08742//E3 ubiquitin-protein ligase SIAH2 [EC:2.3.2.27];K14284//nuclear RNA export factor	gi|755555123|ref|XP_011244464.1|//PREDICTED: uncharacterized protein LOC105246138 [Mus musculus]
93712	4534	0.01	0.40	5.32192809488736	5.58698405001954e-11	Up	1.909844e-11	Pcdhga4	GO:0016021//integral component of membrane;GO:0005886//plasma membrane	GO:0005509//calcium ion binding	GO:0007156//homophilic cell adhesion via plasma membrane adhesion molecules	K16497//protocadherin gamma subfamily C;K16495//protocadherin gamma subfamily A	gi|148747499|ref|NP_291065.3|//protocadherin gamma-A4 precursor [Mus musculus]
76383	525	0.01	0.39	5.28540221886225	0.11545181757606	*	0.0773046	1700012L04Rik	GO:0000790//nuclear chromatin	GO:0003677//DNA binding	GO:0006342//chromatin silencing	K11251//histone H2A	gi|13386420|ref|NP_083864.1|//histone variant H2al1 [Mus musculus]
384701	1638	0.06	2.16	5.16992500144231	3.50572549712493e-19	Up	8.95866e-20	Usp17ld	NA	GO:0004843//thiol-dependent ubiquitin-specific protease activity	GO:0016579//protein deubiquitination	K11845//ubiquitin carboxyl-terminal hydrolase 17 [EC:3.4.19.12]	gi|112983634|ref|NP_001001559.2|//deubiquitinating enzyme 2a [Mus musculus]
50873	1479	0.25	8.88	5.15055967657538	1.7872522964734e-58	Up	1.99711e-59	Park2	GO:0005634//nucleus;GO:0071797//LUBAC complex;GO:0016235//aggresome;GO:0030054//cell junction;GO:0014069//postsynaptic density;GO:1990452//Parkin-FBXW7-Cul1 ubiquitin ligase complex;GO:0000139//Golgi membrane;GO:0043005//neuron projection;GO:0048471//perinuclear region of cytoplasm;GO:0045121//membrane raft;GO:0005829//cytosol;GO:0030672//synaptic vesicle membrane;GO:0005739//mitochondrion;GO:000…	GO:0070738//tubulin-glycine ligase activity;GO:0070740//tubulin-glutamic acid ligase activity;GO:0031625//ubiquitin protein ligase binding;GO:0043274//phospholipase binding;GO:0000976//transcription regulatory region sequence-specific DNA binding;GO:0051087//chaperone binding;GO:0018169//ribosomal S6-glutamic acid ligase activity;GO:0019901//protein kinase binding;GO:0031624//ubiquitin conjugatin…	GO:0061734//parkin-mediated stimulation of mitophagy in response to mitochondrial depolarization;GO:0070534//protein K63-linked ubiquitination;GO:1902283//negative regulation of primary amine oxidase activity;GO:0008344//adult locomotory behavior;GO:0035774//positive regulation of insulin secretion involved in cellular response to glucose stimulus;GO:1904049//negative regulation of spontaneous ne…	K04556//parkin [EC:2.3.2.27]	gi|220961638|gb|ACL93283.1|//truncated parkin variant SV6DEL [Mus musculus];gi|7710078|ref|NP_057903.1|//E3 ubiquitin-protein ligase parkin isoform 1 [Mus musculus];gi|568998264|ref|XP_006523399.1|//PREDICTED: E3 ubiquitin-protein ligase parkin isoform X3 [Mus musculus];gi|568998266|ref|XP_006523400.1|//PREDICTED: E3 ubiquitin-protein ligase parkin isoform X4 [Mus musculus];gi|959241405|ref|NP_00…
326619	455	0.01	0.35	5.12928301694497	0.207914915164011	*	0.1481734	Hist1h4a	NA	NA	NA	K11254//histone H4	gi|671000647|ref|XP_008691182.1|//PREDICTED: histone H4-like [Ursus maritimus]
102637947	531	0.01	0.31	4.95419631038688	0.208051406245897	*	0.1481734	LOC102637947	NA	NA	NA	K02942//large subunit ribosomal protein LP1	gi|568932661|ref|XP_006539488.1|//PREDICTED: 60S acidic ribosomal protein P1-like isoform X2 [Mus musculus];gi|569018925|ref|XP_006536044.1|//PREDICTED: 60S acidic ribosomal protein P1-like isoform X1 [Mus musculus]
102635694	533	0.01	0.28	4.8073549220576	0.20793440292436	*	0.1481734	Gm32966	NA	NA	NA	K00901//diacylglycerol kinase (ATP) [EC:2.7.1.107]	gi|568986001|ref|XP_006518309.1|//PREDICTED: diacylglycerol kinase eta-like [Mus musculus]
545007	1815	0.01	0.26	4.70043971814109	0.00538149115842656	*	0.002988	Gm5796	NA	NA	NA	NA	gi|294979220|ref|NP_001025101.2|//2610042L04Rik protein [Mus musculus]
100862085	663	0.01	0.24	4.58496250072116	0.207837000637062	*	0.1481734	Gm16867	NA	NA	NA	K15113//solute carrier family 25 (mitochondrial iron transporter), member 28/37	gi|755549774|ref|XP_011243604.1|//PREDICTED: uncharacterized protein Gm21464 isoform X13 [Mus musculus];gi|755549744|ref|XP_011243593.1|//PREDICTED: uncharacterized protein Gm21464 isoform X2 [Mus musculus];gi|755549766|ref|XP_011243601.1|//PREDICTED: uncharacterized protein Gm21464 isoform X10 [Mus musculus];gi|755549770|ref|XP_011243603.1|//PREDICTED: uncharacterized protein Gm21464 isoform X12…
102633783	470	0.01	0.24	4.58496250072116	0.364310115147361	*	0.284012	LOC102633783	NA	NA	NA	K15413//nuclear autoantigen Sp-100	gi|755567295|ref|XP_011248033.1|//PREDICTED: sp110 nuclear body protein-like [Mus musculus]
170813	1009	0.05	1.11	4.47248777146274	9.25706984269663e-06	Up	4.1271e-06	Ms4a3	GO:0016021//integral component of membrane;GO:0005737//cytoplasm	GO:0005515//protein binding	GO:0051726//regulation of cell cycle	K08090//membrane-spanning 4-domains, subfamily A, member 2	gi|18875420|ref|NP_573509.1|//membrane-spanning 4-domains subfamily A member 3 [Mus musculus]
319259	997	0.01	0.22	4.4594316186373	0.115313786111388	*	0.0773046	Bricd5	GO:0005615//extracellular space	NA	GO:0042127//regulation of cell proliferation	NA	gi|755556806|ref|XP_011244788.1|//PREDICTED: BRICHOS domain-containing protein 5 isoform X1 [Mus musculus]
100034251	485	0.01	0.21	4.39231742277876	0.365248897440302	*	0.284012	Wfdc17	NA	GO:0004867//serine-type endopeptidase inhibitor activity	NA	K12864//beta-catenin-like protein 1;K18740//exonuclease 3'-5' domain-containing protein 1;K02599//Notch 1	gi|148669730|gb|EDL01677.1|//mCG55370, partial [Mus musculus]
76142	2085	0.01	0.21	4.39231742277876	0.00538019675285628	*	0.002988	Ppp1r14c	GO:0016020//membrane;GO:0005737//cytoplasm	GO:0004865//protein serine/threonine phosphatase inhibitor activity	GO:0042325//regulation of phosphorylation;GO:0007165//signal transduction;GO:0035304//regulation of protein dephosphorylation	K17556//protein phosphatase 1 regulatory subunit 14C	gi|568964766|ref|XP_006512553.1|//PREDICTED: protein phosphatase 1 regulatory subunit 14C isoform X2 [Mus musculus];gi|19311014|ref|NP_597844.1|//protein phosphatase 1 regulatory subunit 14C [Mus musculus];gi|568964764|ref|XP_006512552.1|//PREDICTED: protein phosphatase 1 regulatory subunit 14C isoform X1 [Mus musculus]
73710	1922	0.01	0.20	4.32192809488736	0.0100173174392523	*	0.00572724	Tubb2b	GO:0005634//nucleus;GO:0005874//microtubule;GO:0005737//cytoplasm	GO:0005515//protein binding;GO:0005200//structural constituent of cytoskeleton;GO:0005525//GTP binding;GO:0003924//GTPase activity	GO:0001764//neuron migration;GO:0007010//cytoskeleton organization;GO:0007017//microtubule-based process	K07375//tubulin beta	gi|21746161|ref|NP_076205.1|//tubulin beta-2B chain [Mus musculus]
84682	727	0.01	0.20	4.32192809488736	0.207856473793685	*	0.1481734	Cox4i2	GO:0005751//mitochondrial respiratory chain complex IV	GO:0004129//cytochrome-c oxidase activity	GO:0071456//cellular response to hypoxia;GO:1902600//hydrogen ion transmembrane transport;GO:0006123//mitochondrial electron transport, cytochrome c to oxygen	K02263//cytochrome c oxidase subunit 4	gi|148674042|gb|EDL05989.1|//cytochrome c oxidase subunit IV isoform 2, isoform CRA_b, partial [Mus musculus]
75482	726	0.07	1.37	4.29067716090292	5.47869976383554e-05	Up	2.57212e-05	Hspb9	GO:0005634//nucleus;GO:0005737//cytoplasm	NA	NA	K09547//heat shock protein beta-9	gi|254675150|ref|NP_083583.1|//heat shock protein beta-9 [Mus musculus]
69982	552	0.01	0.18	4.16992500144231	0.364591242733431	*	0.284012	Spink2	GO:0005615//extracellular space;GO:0001669//acrosomal vesicle;GO:0043005//neuron projection	GO:0004867//serine-type endopeptidase inhibitor activity	GO:0060046//regulation of acrosome reaction;GO:0043065//positive regulation of apoptotic process;GO:1900004//negative regulation of serine-type endopeptidase activity;GO:0072520//seminiferous tubule development;GO:0007286//spermatid development;GO:0002176//male germ cell proliferation	NA	gi|148705983|gb|EDL37930.1|//serine peptidase inhibitor, Kazal type 2, isoform CRA_a, partial [Mus musculus];gi|576796017|ref|NP_001276693.1|//serine protease inhibitor Kazal-type 2 isoform 1 [Mus musculus];gi|576795773|ref|NP_001276697.1|//serine protease inhibitor Kazal-type 2 isoform 4 precursor [Mus musculus];gi|755512858|ref|XP_011247866.1|//PREDICTED: serine protease inhibitor Kazal-type 2 …
117172	943	0.01	0.16	4	0.208109957298311	*	0.1481734	2310034C09Rik	NA	NA	NA	NA	gi|16905137|ref|NP_473441.1|//RIKEN cDNA 2310034C09 [Mus musculus]
100041874	2075	0.01	0.16	4	0.0343583641400371	*	0.0210414	Gm3558	NA	NA	NA	NA	gi|399220352|ref|NP_001257771.1|//alpha19-takusan [Mus musculus]
668110	774	0.01	0.15	3.90689059560852	0.365500057074093	*	0.284012	Syce1l	GO:0000795//synaptonemal complex	NA	GO:0007130//synaptonemal complex assembly;GO:0007128//meiotic prophase I	K19534//synaptonemal complex central element protein 1	gi|114326487|ref|NP_083415.1|//synaptonemal complex central element protein 1-like isoform 2 [Mus musculus] ;gi|114326485|ref|NP_001041610.1|//synaptonemal complex central element protein 1-like isoform 1 [Mus musculus];gi|557357682|ref|NP_001273423.1|//synaptonemal complex central element protein 1-like isoform 3 [Mus musculus]
12766	1609	0.01	0.15	3.90689059560852	0.0630180261323314	*	0.0403312	Cxcr3	GO:0009897//external side of plasma membrane;GO:0005622//intracellular;GO:0016021//integral component of membrane	GO:0019958//C-X-C chemokine binding;GO:0016494//C-X-C chemokine receptor activity	GO:0030816//positive regulation of cAMP metabolic process;GO:0010818//T cell chemotaxis;GO:0071954//chemokine (C-C motif) ligand 11 production;GO:1900119//positive regulation of execution phase of apoptosis;GO:0045766//positive regulation of angiogenesis;GO:0043950//positive regulation of cAMP-mediated signaling;GO:0001937//negative regulation of endothelial cell proliferation;GO:0007186//G-prote…	K04188//C-X-C chemokine receptor type 3	gi|6753458|ref|NP_034040.1|//C-X-C chemokine receptor type 3 [Mus musculus]
434423	647	0.01	0.15	3.90689059560852	0.364935432887058	*	0.284012	Dppa5a	GO:0005737//cytoplasm	GO:0003729//mRNA binding	GO:0010468//regulation of gene expression;GO:0007275//multicellular organism development	NA	gi|27228963|ref|NP_079550.2|//developmental pluripotency-associated protein 5A [Mus musculus]
16835	4549	1.71	25.61	3.90463902271157	0	Up	0	Ldlr	GO:0016323//basolateral plasma membrane;GO:0005770//late endosome;GO:0009897//external side of plasma membrane;GO:0034362//low-density lipoprotein particle;GO:0005764//lysosome;GO:0043235//receptor complex;GO:0005901//caveola;GO:0055038//recycling endosome membrane;GO:0005794//Golgi apparatus;GO:1990666//PCSK9-LDLR complex;GO:0005905//clathrin-coated pit;GO:0016021//integral component of membrane…	GO:0002020//protease binding;GO:0005041//low-density lipoprotein receptor activity;GO:0030229//very-low-density lipoprotein particle receptor activity;GO:0005509//calcium ion binding;GO:0030169//low-density lipoprotein particle binding;GO:0042802//identical protein binding	GO:0034383//low-density lipoprotein particle clearance;GO:0010867//positive regulation of triglyceride biosynthetic process;GO:0008203//cholesterol metabolic process;GO:0010629//negative regulation of gene expression;GO:0010899//regulation of phosphatidylcholine catabolic process;GO:0050729//positive regulation of inflammatory response;GO:0010628//positive regulation of gene expression;GO:0071398…	K12473//low-density lipoprotein receptor	gi|358030301|ref|NP_001239587.1|//low-density lipoprotein receptor isoform 2 precursor [Mus musculus];gi|113195700|ref|NP_034830.2|//low-density lipoprotein receptor isoform 1 precursor [Mus musculus];gi|358030304|ref|NP_001239588.1|//low-density lipoprotein receptor isoform 3 presursor precursor [Mus musculus]
69363	710	0.01	0.14	3.8073549220576	0.367426567355051	*	0.284012	Spaca4	GO:0031410//cytoplasmic vesicle;GO:0005886//plasma membrane;GO:0031225//anchored component of membrane	NA	GO:0007155//cell adhesion	K19894//sperm acrosome membrane-associated protein 4	gi|228480264|ref|NP_081331.2|//sperm acrosome membrane-associated protein 4 precursor [Mus musculus]
93841	1162	0.01	0.14	3.8073549220576	0.208227158325512	*	0.1481734	Uchl4	GO:0070062//extracellular exosome;GO:0005634//nucleus;GO:0005737//cytoplasm	GO:0004843//thiol-dependent ubiquitin-specific protease activity;GO:0043130//ubiquitin binding	GO:0032869//cellular response to insulin stimulus;GO:0060041//retina development in camera-type eye;GO:0006511//ubiquitin-dependent protein catabolic process;GO:0007628//adult walking behavior;GO:0042755//eating behavior;GO:0016579//protein deubiquitination;GO:0045600//positive regulation of fat cell differentiation	K05609//ubiquitin carboxyl-terminal hydrolase L3 [EC:3.4.19.12]	gi|15809026|ref|NP_291085.1|//ubiquitin carboxyl-terminal hydrolase isozyme L4 [Mus musculus]
69318	737	0.01	0.13	3.70043971814109	0.365468643231629	*	0.284012	1700007K09Rik	GO:0005576//extracellular region	NA	NA	NA	gi|755523081|ref|XP_006508244.2|//PREDICTED: protein FAM24A-like isoform X1 [Mus musculus];gi|58037157|ref|NP_081313.1|//protein FAM24A-like precursor [Mus musculus]
105245106	934	0.01	0.13	3.70043971814109	0.364841498412698	*	0.284012	Gm40600	NA	NA	NA	K06712//butyrophilin;K04257//olfactory receptor;K07756//inositol-hexakisphosphate 5-kinase [EC:2.7.4.21];K08742//E3 ubiquitin-protein ligase SIAH2 [EC:2.3.2.27];K14284//nuclear RNA export factor	gi|755533360|ref|XP_011241541.1|//PREDICTED: uncharacterized protein LOC105245106 [Mus musculus]
104156	3850	0.78	9.71	3.63792526655694	1.89161757696e-149	Up	7.89648e-151	Etv5	GO:0005654//nucleoplasm;GO:0005886//plasma membrane	GO:0001228//transcriptional activator activity, RNA polymerase II transcription regulatory region sequence-specific binding;GO:0000977//RNA polymerase II regulatory region sequence-specific DNA binding	GO:0060252//positive regulation of glial cell proliferation;GO:0045666//positive regulation of neuron differentiation;GO:0007274//neuromuscular synaptic transmission;GO:0060762//regulation of branching involved in mammary gland duct morphogenesis;GO:0007626//locomotory behavior;GO:0048133//male germ-line stem cell asymmetric division;GO:0045944//positive regulation of transcription from RNA polym…	K15593//ets translocation variant 5	gi|148665211|gb|EDK97627.1|//mCG127346, isoform CRA_b, partial [Mus musculus]
11519	4362	0.01	0.12	3.58496250072116	0.00154585852481909	*	0.0008133	Add2	GO:0005886//plasma membrane;GO:0014069//postsynaptic density;GO:0008290//F-actin capping protein complex	GO:0051015//actin filament binding;GO:0046982//protein heterodimerization activity;GO:0005198//structural molecule activity;GO:0005200//structural constituent of cytoskeleton;GO:0005516//calmodulin binding;GO:0042803//protein homodimerization activity;GO:0030507//spectrin binding	GO:0051017//actin filament bundle assembly;GO:0051016//barbed-end actin filament capping;GO:0006811//ion transport;GO:0030097//hemopoiesis;GO:0032092//positive regulation of protein binding	K18622//adducin	gi|427918097|ref|NP_001258789.1|//beta-adducin isoform 2 [Mus musculus];gi|31560504|ref|NP_038486.2|//beta-adducin isoform 1 [Mus musculus]
56532	1882	0.03	0.36	3.58496250072116	0.00178512074968426	*	0.000944068	Ripk3	GO:0005739//mitochondrion;GO:0005886//plasma membrane;GO:0097342//ripoptosome	GO:0004704//NF-kappaB-inducing kinase activity;GO:0005524//ATP binding;GO:0042802//identical protein binding;GO:0032403//protein complex binding	GO:0032649//regulation of interferon-gamma production;GO:0033077//T cell differentiation in thymus;GO:0051260//protein homooligomerization;GO:0046006//regulation of activated T cell proliferation;GO:0048536//spleen development;GO:1990000//amyloid fibril formation;GO:0051353//positive regulation of oxidoreductase activity;GO:2000452//regulation of CD8-positive, alpha-beta cytotoxic T cell extravas…	K08847//receptor-interacting serine/threonine-protein kinase 3 [EC:2.7.11.1]	gi|148704288|gb|EDL36235.1|//receptor-interacting serine-threonine kinase 3, isoform CRA_a, partial [Mus musculus];gi|256017133|ref|NP_064339.2|//receptor-interacting serine/threonine-protein kinase 3 isoform 1 [Mus musculus]
73314	6559	0.03	0.35	3.54432051622381	3.75505647412982e-10	Up	1.33303e-10	Lrrc69	NA	NA	NA	K18342//OTU domain-containing protein 6 [EC:3.4.19.12];K16175//protein scribble	gi|568927465|ref|XP_006538358.1|//PREDICTED: leucine-rich repeat-containing protein 69 isoform X1 [Mus musculus]
18612	2287	0.60	6.70	3.48112668973662	1.95983751724138e-59	Up	2.16378e-60	Etv4	NA	NA	NA	K15592//ets translocation variant 4	gi|148702120|gb|EDL34067.1|//ets variant gene 4 (E1A enhancer binding protein, E1AF), isoform CRA_b, partial [Mus musculus];gi|148702121|gb|EDL34068.1|//ets variant gene 4 (E1A enhancer binding protein, E1AF), isoform CRA_c, partial [Mus musculus];gi|568972144|ref|XP_006532525.1|//PREDICTED: ETS translocation variant 4 isoform X5 [Mus musculus];gi|568972140|ref|XP_006532523.1|//PREDICTED: ETS tra…
319182	522	0.11	1.22	3.47130571892559	0.00550914914333774	*	0.00306256	Hist1h2bh	GO:0070062//extracellular exosome;GO:0005615//extracellular space;GO:0005654//nucleoplasm;GO:0005737//cytoplasm;GO:0000788//nuclear nucleosome	GO:0003677//DNA binding;GO:0046982//protein heterodimerization activity	GO:0006334//nucleosome assembly;GO:0050830//defense response to Gram-positive bacterium;GO:0002227//innate immune response in mucosa;GO:0019731//antibacterial humoral response	K11252//histone H2B	gi|30061387|ref|NP_835504.1|//histone H2B type 1-H [Mus musculus]
433632	891	0.01	0.11	3.4594316186373	0.367267892900328	*	0.284012	Gm5544	NA	NA	NA	NA	gi|85702089|ref|NP_001028951.1|//uncharacterized protein LOC433632 [Mus musculus]
67593	2042	0.01	0.11	3.4594316186373	0.115428789388651	*	0.0773046	4930519G04Rik	NA	NA	NA	NA	gi|21735437|ref|NP_080539.1|//uncharacterized protein LOC67593 [Mus musculus] ;gi|568937441|ref|XP_006530506.1|//PREDICTED: uncharacterized protein LOC67593 isoform X3 [Mus musculus];gi|568937445|ref|XP_006530508.1|//PREDICTED: uncharacterized protein LOC67593 isoform X4 [Mus musculus];gi|568937433|ref|XP_006530502.1|//PREDICTED: uncharacterized protein LOC67593 isoform X2 [Mus musculus]
108167806	2216	0.01	0.11	3.4594316186373	0.115336768430493	*	0.0773046	LOC108167806	NA	NA	NA	K12488//Arf-GAP with SH3 domain, ANK repeat and PH domain-containing protein;K04257//olfactory receptor;K07756//inositol-hexakisphosphate 5-kinase [EC:2.7.4.21];K08742//E3 ubiquitin-protein ligase SIAH2 [EC:2.3.2.27];K14284//nuclear RNA export factor	gi|755555123|ref|XP_011244464.1|//PREDICTED: uncharacterized protein LOC105246138 [Mus musculus]
102633156	4116	0.12	1.28	3.41503749927884	3.03047740882598e-21	Up	7.29282e-22	LOC102633156	NA	NA	NA	K09228//KRAB domain-containing zinc finger protein	gi|150246529|ref|NP_001092819.1|//KRAB box and zinc finger, C2H2 type domain containing [Mus musculus]
319154	502	0.05	0.53	3.40599235967584	0.063011450109569	*	0.0403312	Hist2h3b	GO:0005634//nucleus;GO:0000786//nucleosome	GO:0003677//DNA binding;GO:0046982//protein heterodimerization activity	NA	K11253//histone H3	gi|170053486|ref|XP_001862696.1|//Histone H3c [Culex quinquefasciatus]
74267	529	0.01	0.10	3.32192809488736	0.618346666868978	*	0.544378	Iqcf1	GO:0001669//acrosomal vesicle	GO:0005516//calmodulin binding	GO:0060474//positive regulation of flagellated sperm motility involved in capacitation;GO:2000344//positive regulation of acrosome reaction	K05767//Ras GTPase-activating-like protein IQGAP2/3;K10360//myosin IX;K16743//abnormal spindle-like microcephaly-associated protein	gi|226442937|ref|NP_083119.1|//IQ domain-containing protein F1 isoform 1 [Mus musculus]
102639650	984	0.01	0.10	3.32192809488736	0.36720446148532	*	0.284012	Gm35911	NA	NA	NA	K08515//vesicle-associated membrane protein 7	gi|564316694|ref|XP_006221735.1|//PREDICTED: vesicle-associated membrane protein 712-like isoform X1 [Rattus norvegicus];gi|755476606|ref|XP_011250313.1|//PREDICTED: vesicle-associated membrane protein 712-like isoform X1 [Mus musculus];gi|755476608|ref|XP_011250314.1|//PREDICTED: vesicle-associated membrane protein 714-like isoform X2 [Mus musculus]
320581	2243	0.01	0.10	3.32192809488736	0.115440302333932	*	0.0773046	Idi2	GO:0005777//peroxisome	GO:0004452//isopentenyl-diphosphate delta-isomerase activity	GO:0045541//negative regulation of cholesterol biosynthetic process;GO:0046490//isopentenyl diphosphate metabolic process	K01823//isopentenyl-diphosphate Delta-isomerase [EC:5.3.3.2]	gi|28893215|ref|NP_796171.1|//isopentenyl-diphosphate delta-isomerase 2 [Mus musculus]
107351	5335	0.02	0.20	3.32192809488736	9.93495865143494e-05	Up	4.7631e-05	Kank1	GO:0005634//nucleus;GO:0032587//ruffle membrane;GO:0005737//cytoplasm	GO:0008013//beta-catenin binding	GO:1900025//negative regulation of substrate adhesion-dependent cell spreading;GO:0030336//negative regulation of cell migration;GO:0035413//positive regulation of catenin import into nucleus;GO:0030177//positive regulation of Wnt signaling pathway;GO:2000393//negative regulation of lamellipodium morphogenesis;GO:2000114//regulation of establishment of cell polarity;GO:0090303//positive regulatio…	K15503//serine/threonine-protein phosphatase 6 regulatory ankyrin repeat subunit B	gi|569006213|ref|XP_006526650.1|//PREDICTED: KN motif and ankyrin repeat domain-containing protein 1 isoform X4 [Mus musculus];gi|75677563|ref|NP_852069.4|//KN motif and ankyrin repeat domain-containing protein 1 [Mus musculus] ;gi|569006207|ref|XP_006526647.1|//PREDICTED: KN motif and ankyrin repeat domain-containing protein 1 isoform X2 [Mus musculus];gi|569006211|ref|XP_006526649.1|//PREDICTED…
68468	960	0.01	0.10	3.32192809488736	0.610839197781608	*	0.544378	Ly6g6c	GO:0070062//extracellular exosome;GO:1990726//Lsm1-7-Pat1 complex;GO:0005694//chromosome;GO:0000932//P-body;GO:0031225//anchored component of membrane;GO:0032021//NELF complex;GO:0046540//U4/U6 x U5 tri-snRNP complex;GO:0071013//catalytic step 2 spliceosome;GO:0005688//U6 snRNP;GO:0071011//precatalytic spliceosome;GO:0005886//plasma membrane	GO:0004252//serine-type endopeptidase activity;GO:0046976//histone methyltransferase activity (H3-K27 specific);GO:0004930//G-protein coupled receptor activity;GO:0046974//histone methyltransferase activity (H3-K9 specific);GO:0070742//C2H2 zinc finger domain binding;GO:0000977//RNA polymerase II regulatory region sequence-specific DNA binding;GO:0000166//nucleotide binding;GO:0008270//zinc ion b…	GO:1902902//negative regulation of autophagosome assembly;GO:0006275//regulation of DNA replication;GO:0034244//negative regulation of transcription elongation from RNA polymerase II promoter;GO:0051567//histone H3-K9 methylation;GO:2000427//positive regulation of apoptotic cell clearance;GO:0035265//organ growth;GO:0007186//G-protein coupled receptor signaling pathway;GO:0070734//histone H3-K27 …	K06846//lymphocyte antigen 6 complex locus protein D/E/G6/H	gi|12963685|ref|NP_075952.1|//lymphocyte antigen 6 complex locus protein G6c precursor [Mus musculus]
75671	1023	0.01	0.10	3.32192809488736	0.365814492773572	*	0.284012	Tex22	GO:0001669//acrosomal vesicle	NA	NA	NA	gi|58037427|ref|NP_083657.1|//testis-expressed sequence 22 protein [Mus musculus];gi|568980620|ref|XP_006516401.1|//PREDICTED: testis-expressed sequence 22 protein isoform X2 [Mus musculus]
78118	511	0.01	0.10	3.32192809488736	0.605799570090679	*	0.544378	4930451I11Rik	NA	NA	NA	NA	gi|568951698|ref|XP_006508410.1|//PREDICTED: uncharacterized protein C16orf92 homolog isoform X1 [Mus musculus];gi|114158654|ref|NP_898954.2|//uncharacterized protein C16orf92 homolog precursor [Mus musculus]
240549	1515	0.01	0.10	3.32192809488736	0.207798065267891	*	0.1481734	Gm4952	GO:0005739//mitochondrion	GO:0047961//glycine N-acyltransferase activity	NA	K15517//glycine N-phenylacetyltransferase [EC:2.3.1.192]	gi|268835741|ref|NP_001013784.2|//glycine N-acyltransferase-like protein [Mus musculus]
668588	1810	0.01	0.10	3.32192809488736	0.207759144483986	*	0.1481734	Gm9257	NA	NA	NA	K09228//KRAB domain-containing zinc finger protein	gi|568978316|ref|XP_006515363.1|//PREDICTED: zinc finger protein 120-like [Mus musculus]
16525	2396	0.05	0.46	3.20163386116965	0.000246249581934431	Up	0.0001209044	Kcnk1	GO:0030425//dendrite;GO:0016324//apical plasma membrane;GO:0031526//brush border membrane;GO:1902937//inward rectifier potassium channel complex;GO:0030054//cell junction;GO:0045202//synapse;GO:0055037//recycling endosome;GO:0043204//perikaryon	GO:0005515//protein binding;GO:0005242//inward rectifier potassium channel activity;GO:0005272//sodium channel activity;GO:0022841//potassium ion leak channel activity	GO:0035094//response to nicotine;GO:0035725//sodium ion transmembrane transport;GO:0030322//stabilization of membrane potential;GO:0071805//potassium ion transmembrane transport;GO:0060075//regulation of resting membrane potential	K04912//potassium channel subfamily K member 1	gi|160358858|ref|NP_032456.2|//potassium channel subfamily K member 1 [Mus musculus];gi|568956222|ref|XP_006530779.1|//PREDICTED: potassium channel subfamily K member 1 isoform X1 [Mus musculus]
66222	1569	50.24	462.00	3.20098448229916	0	Up	0	Serpinb1a	GO:0016020//membrane;GO:0070062//extracellular exosome;GO:0005615//extracellular space;GO:0005737//cytoplasm	GO:0004867//serine-type endopeptidase inhibitor activity	GO:0010951//negative regulation of endopeptidase activity;GO:0042176//regulation of protein catabolic process	K13963//serpin B	gi|114158675|ref|NP_079705.2|//leukocyte elastase inhibitor A [Mus musculus]
64654	2371	0.04	0.36	3.16992500144231	0.000891873397815913	Up	0.000458208	Fgf23	GO:0005615//extracellular space;GO:0005623//cell	GO:0008083//growth factor activity;GO:0005105//type 1 fibroblast growth factor receptor binding	GO:0010980//positive regulation of vitamin D 24-hydroxylase activity;GO:0090080//positive regulation of MAPKKK cascade by fibroblast growth factor receptor signaling pathway;GO:0030502//negative regulation of bone mineralization;GO:0046888//negative regulation of hormone secretion;GO:0030643//cellular phosphate ion homeostasis;GO:0032026//response to magnesium ion;GO:0071374//cellular response to…	K04358//fibroblast growth factor	gi|111308236|gb|AAI20606.1|//Fibroblast growth factor 23 [Mus musculus];gi|12083589|ref|NP_073148.1|//fibroblast growth factor 23 precursor [Mus musculus]
433294	1086	0.01	0.09	3.16992500144231	0.367394821496458	*	0.284012	Mettl21c	GO:0005634//nucleus	GO:0043803//hydroxyneurosporene-O-methyltransferase activity;GO:0009008//DNA-methyltransferase activity;GO:0016279//protein-lysine N-methyltransferase activity;GO:0034541//dimethylarsinite methyltransferase activity;GO:0052665//tRNA (uracil-2'-O-)-methyltransferase activity;GO:0052667//phosphomethylethanolamine N-methyltransferase activity;GO:0052735//tRNA (cytosine-3-)-methyltransferase activity…	GO:0006479//protein methylation	K18826//calmodulin-lysine N-methyltransferase [EC:2.1.1.60];K02357//elongation factor Ts	gi|85701484|ref|NP_001013821.1|//protein-lysine methyltransferase METTL21C [Mus musculus]
100040214	550	0.01	0.09	3.16992500144231	0.618159075919606	*	0.544378	Gm10228	GO:0005882//intermediate filament	NA	NA	NA	gi|6754494|ref|NP_034802.1|//keratin associated protein 6-1 [Mus musculus]
677156	2642	0.01	0.09	3.16992500144231	0.0630443439548966	*	0.0403312	Cyp4f37	GO:0031090//organelle membrane;GO:0005789//endoplasmic reticulum membrane	GO:0020037//heme binding;GO:0005506//iron ion binding;GO:0070330//aromatase activity	GO:0006691//leukotriene metabolic process;GO:0055114//oxidation-reduction process;GO:0006954//inflammatory response	K17726//leukotriene-B4 20-monooxygenase / phylloquinone omega-hydroxylase [EC:1.14.13.30 1.14.13.194];K00490//cytochrome P450 family 4 subfamily F [EC:1.14.14.1]	gi|154147571|ref|NP_001093657.1|//cytochrome P450, family 4, subfamily f, polypeptide 37 [Mus musculus]
545648	811	0.01	0.09	3.16992500144231	0.616755763601967	*	0.544378	Gm13272	GO:0005615//extracellular space	GO:0005132//type I interferon receptor binding;GO:0005125//cytokine activity	GO:0097190//apoptotic signaling pathway;GO:0043330//response to exogenous dsRNA;GO:0002250//adaptive immune response;GO:0006959//humoral immune response;GO:0042100//B cell proliferation;GO:0002286//T cell activation involved in immune response;GO:0002323//natural killer cell activation involved in immune response;GO:0033141//positive regulation of peptidyl-serine phosphorylation of STAT protein;G…	K05414//interferon alpha	gi|239050335|ref|NP_001155080.1|//interferon zeta-like precursor [Mus musculus]
252837	2535	0.01	0.09	3.16992500144231	0.342456742627814	*	0.262172	Ackr4	GO:0005768//endosome;GO:0016021//integral component of membrane;GO:0005886//plasma membrane	GO:0005044//scavenger receptor activity;GO:0019956//chemokine binding;GO:0004950//chemokine receptor activity	GO:0007186//G-protein coupled receptor signaling pathway;GO:0006935//chemotaxis	K04186//C-C chemokine receptor-like 1	gi|225703149|ref|NP_663746.2|//atypical chemokine receptor 4 [Mus musculus]
270150	1086	0.01	0.09	3.16992500144231	0.366792690761667	*	0.284012	Ccdc153	NA	NA	NA	NA	gi|148669296|gb|EDL01243.1|//mCG10722, isoform CRA_b [Mus musculus];gi|568959598|ref|XP_006510442.1|//PREDICTED: coiled-coil domain-containing protein 153 isoform X4 [Mus musculus];gi|206597518|ref|NP_001074838.2|//coiled-coil domain-containing protein 153 [Mus musculus];gi|568959594|ref|XP_006510440.1|//PREDICTED: coiled-coil domain-containing protein 153 isoform X3 [Mus musculus]
629754	540	0.01	0.09	3.16992500144231	0.613413668698728	*	0.544378	Wfdc9	GO:0005576//extracellular region	NA	NA	NA	gi|148674459|gb|EDL06406.1|//mCG127428, partial [Mus musculus];gi|238018101|ref|NP_001153886.1|//protein WFDC9 precursor [Mus musculus];gi|568917989|ref|XP_006500046.1|//PREDICTED: protein WFDC9 isoform X2 [Mus musculus]
108167572	758	0.01	0.09	3.16992500144231	0.611985839915903	*	0.544378	LOC108167572	GO:0016021//integral component of membrane;GO:0005886//plasma membrane	GO:0015057//thrombin-activated receptor activity	GO:0007596//blood coagulation;GO:0051281//positive regulation of release of sequestered calcium ion into cytosol;GO:0070493//thrombin-activated receptor signaling pathway	K04236//coagulation factor II (thrombin) receptor-like 3	gi|148697014|gb|EDL28961.1|//mCG1048876, partial [Mus musculus]
545647	968	0.01	0.09	3.16992500144231	0.609651239135313	*	0.544378	Gm13289	GO:0005615//extracellular space	GO:0005132//type I interferon receptor binding;GO:0005125//cytokine activity	GO:0097190//apoptotic signaling pathway;GO:0043330//response to exogenous dsRNA;GO:0002250//adaptive immune response;GO:0006959//humoral immune response;GO:0042100//B cell proliferation;GO:0002286//T cell activation involved in immune response;GO:0002323//natural killer cell activation involved in immune response;GO:0033141//positive regulation of peptidyl-serine phosphorylation of STAT protein;G…	K05414//interferon alpha	gi|149588682|ref|NP_001092311.1|//interferon zeta-like precursor [Mus musculus]
213409	899	0.01	0.09	3.16992500144231	0.607289130169138	*	0.544378	Lemd1	GO:0016021//integral component of membrane	NA	NA	NA	gi|902763250|ref|NP_001298033.1|//LEM domain-containing protein 1 isoform 3 [Mus musculus] ;gi|902763252|ref|NP_001298032.1|//LEM domain-containing protein 1 isoform 2 [Mus musculus];gi|902763216|ref|NP_001298031.1|//LEM domain-containing protein 1 isoform 1 [Mus musculus];gi|113680919|ref|NP_001028422.2|//LEM domain-containing protein 1 isoform 4 [Mus musculus]
545646	968	0.01	0.09	3.16992500144231	0.606205088583116	*	0.544378	Gm13290	GO:0005615//extracellular space	GO:0005132//type I interferon receptor binding;GO:0005125//cytokine activity	GO:0097190//apoptotic signaling pathway;GO:0043330//response to exogenous dsRNA;GO:0002250//adaptive immune response;GO:0006959//humoral immune response;GO:0042100//B cell proliferation;GO:0002286//T cell activation involved in immune response;GO:0002323//natural killer cell activation involved in immune response;GO:0033141//positive regulation of peptidyl-serine phosphorylation of STAT protein;G…	K05414//interferon alpha	gi|149588682|ref|NP_001092311.1|//interferon zeta-like precursor [Mus musculus]
68172	582	0.01	0.09	3.16992500144231	0.960286050154218	*	0.956566	Rpl39l	GO:0022625//cytosolic large ribosomal subunit	GO:0003723//RNA binding;GO:0003735//structural constituent of ribosome	GO:0006412//translation;GO:0007283//spermatogenesis	K02924//large subunit ribosomal protein L39e	gi|13386082|ref|NP_080870.1|//ribosomal protein L39-like protein [Mus musculus]
13106	1759	0.07	0.57	3.02553509210714	0.000300713266738661	Up	0.00014879	Cyp2e1	GO:0005739//mitochondrion;GO:0000139//Golgi membrane;GO:0031227//intrinsic component of endoplasmic reticulum membrane	GO:0008688//3-(3-hydroxyphenyl)propionate hydroxylase activity;GO:0018652//toluene-sulfonate methyl-monooxygenase activity;GO:0018647//phenanthrene 1,2-monooxygenase activity;GO:0052872//tocotrienol omega-hydroxylase activity;GO:0080014//thalianol hydroxylase activity;GO:0034785//salicylate 5-hydroxylase activity;GO:0008392//arachidonic acid epoxygenase activity;GO:0034802//branched-chain dodecyl…	GO:0042493//response to drug;GO:0010243//response to organonitrogen compound;GO:0006641//triglyceride metabolic process;GO:0016098//monoterpenoid metabolic process;GO:0006805//xenobiotic metabolic process;GO:0046483//heterocycle metabolic process;GO:0010193//response to ozone;GO:0017144//drug metabolic process;GO:0055114//oxidation-reduction process;GO:0045471//response to ethanol;GO:0008202//ste…	K07415//cytochrome P450 family 2 subfamily E polypeptide 1 [EC:1.14.13.-]	gi|11276065|ref|NP_067257.1|//cytochrome P450 2E1 [Mus musculus]
105242430	786	0.19	1.53	3.00946032924907	3.25680889299639e-05	Up	1.506372e-05	Gm38699	NA	NA	NA	K09228//KRAB domain-containing zinc finger protein	gi|755541808|ref|XP_011242249.1|//PREDICTED: zinc finger protein 431-like, partial [Mus musculus]
231589	2493	0.01	0.08	3	0.115474854953607	*	0.0773046	Vmn2r13	NA	NA	NA	K04613//vomeronasal 2 receptor	gi|157277975|ref|NP_001098094.1|//vomeronasal 2, receptor 13 precursor [Mus musculus]
19376	1600	0.03	0.24	3	0.0482349256415695	*	0.0303804	Rab34	GO:0070062//extracellular exosome;GO:0030670//phagocytic vesicle membrane;GO:0031985//Golgi cisterna;GO:0032587//ruffle membrane;GO:0005769//early endosome;GO:0048471//perinuclear region of cytoplasm	GO:0005525//GTP binding;GO:0017160//Ral GTPase binding;GO:0003924//GTPase activity	GO:0019882//antigen processing and presentation;GO:0090385//phagosome-lysosome fusion;GO:0043001//Golgi to plasma membrane protein transport;GO:0007264//small GTPase mediated signal transduction;GO:0044351//macropinocytosis;GO:0032418//lysosome localization	K07921//Ras-related protein Rab-34	gi|74227833|dbj|BAE35734.1|//unnamed protein product [Mus musculus]
15135	619	0.01	0.08	3	0.614894561750283	*	0.544378	Hbb-y	GO:0072562//blood microparticle;GO:0005833//hemoglobin complex	GO:0020037//heme binding;GO:0005506//iron ion binding;GO:0005344//oxygen transporter activity;GO:0019825//oxygen binding;GO:0031721//hemoglobin alpha binding	GO:0000122//negative regulation of transcription from RNA polymerase II promoter;GO:0015671//oxygen transport;GO:0051291//protein heterooligomerization;GO:0014070//response to organic cyclic compound	K13825//hemoglobin subunit epsilon	gi|6680177|ref|NP_032247.1|//hemoglobin subunit epsilon-Y2 [Mus musculus]
100039801	663	0.01	0.08	3	0.614755424347564	*	0.544378	Cldn24	NA	NA	NA	K06087//claudin	gi|148703667|gb|EDL35614.1|//mCG51871 [Mus musculus]
102639054	1563	0.01	0.08	3	0.366444990003447	*	0.284012	LOC102639054	NA	NA	NA	NA	gi|568897375|ref|XP_006542939.1|//PREDICTED: TBC1 domain family member 30-like isoform X1 [Mus musculus];gi|568897381|ref|XP_006542942.1|//PREDICTED: TBC1 domain family member 30-like isoform X5 [Mus musculus];gi|568897379|ref|XP_006542941.1|//PREDICTED: TBC1 domain family member 30-like isoform X4 [Mus musculus];gi|568897377|ref|XP_006542940.1|//PREDICTED: TBC1 domain family member 30-like isofo…
14187	1304	0.01	0.08	3	0.36628716202946	*	0.284012	Akr1b8	GO:0070062//extracellular exosome;GO:0005737//cytoplasm	GO:0004032//alditol:NADP+ 1-oxidoreductase activity;GO:0047718//indanol dehydrogenase activity;GO:0001758//retinal dehydrogenase activity;GO:0045550//geranylgeranyl reductase activity	GO:0044598//doxorubicin metabolic process;GO:0016488//farnesol catabolic process;GO:0055114//oxidation-reduction process;GO:0044597//daunorubicin metabolic process	K00011//aldehyde reductase [EC:1.1.1.21]	gi|6679791|ref|NP_032038.1|//aldose reductase-related protein 2 [Mus musculus]
12804	2495	0.01	0.08	3	0.115405770385881	*	0.0773046	Cntfr	GO:0016324//apical plasma membrane;GO:0097059//CNTFR-CLCF1 complex;GO:0031225//anchored component of membrane;GO:0070110//ciliary neurotrophic factor receptor complex	GO:0004897//ciliary neurotrophic factor receptor activity;GO:0019955//cytokine binding;GO:0005102//receptor binding	GO:0007548//sex differentiation;GO:0070120//ciliary neurotrophic factor-mediated signaling pathway;GO:0001967//suckling behavior;GO:0043524//negative regulation of neuron apoptotic process;GO:0060538//skeletal muscle organ development;GO:0003360//brainstem development;GO:0008284//positive regulation of cell proliferation	K05059//ciliary neurotrophic factor receptor	gi|568926032|ref|XP_006537659.1|//PREDICTED: ciliary neurotrophic factor receptor subunit alpha isoform X2 [Mus musculus]
22021	1871	0.01	0.08	3	0.208070919602326	*	0.1481734	Tpst1	GO:0016021//integral component of membrane;GO:0000139//Golgi membrane	GO:0008476//protein-tyrosine sulfotransferase activity	GO:0006478//peptidyl-tyrosine sulfation	K01021//protein-tyrosine sulfotransferase [EC:2.8.2.20]	gi|568938093|ref|XP_006504481.1|//PREDICTED: protein-tyrosine sulfotransferase 1 isoform X1 [Mus musculus];gi|7305591|ref|NP_038865.1|//protein-tyrosine sulfotransferase 1 [Mus musculus]
237362	4395	0.01	0.08	3	0.0186600618710263	*	0.01097768	Npffr1	GO:0005887//integral component of plasma membrane	GO:0008188//neuropeptide receptor activity;GO:0042277//peptide binding	GO:0007268//chemical synaptic transmission;GO:0007218//neuropeptide signaling pathway;GO:1901652//response to peptide;GO:0032870//cellular response to hormone stimulus	K04240//neuropeptide FF receptor 1	gi|294661833|ref|NP_001170982.1|//neuropeptide FF receptor 1 [Mus musculus]
75266	596	0.01	0.08	3	0.611480787455923	*	0.544378	Tomm20l	GO:0005742//mitochondrial outer membrane translocase complex;GO:0031307//integral component of mitochondrial outer membrane	GO:0030943//mitochondrion targeting sequence binding;GO:0015266//protein channel activity;GO:0015450//P-P-bond-hydrolysis-driven protein transmembrane transporter activity	GO:0016031//tRNA import into mitochondrion;GO:0070096//mitochondrial outer membrane translocase complex assembly;GO:0030150//protein import into mitochondrial matrix	K17770//mitochondrial import receptor subunit TOM20	gi|259089421|ref|NP_083503.1|//TOMM20-like protein 1 [Mus musculus]
69073	1745	0.01	0.08	3	0.208012390511017	*	0.1481734	Kdf1	GO:0031252//cell leading edge;GO:0005938//cell cortex;GO:0030054//cell junction	NA	GO:0010839//negative regulation of keratinocyte proliferation;GO:0045606//positive regulation of epidermal cell differentiation;GO:0003334//keratinocyte development;GO:2000647//negative regulation of stem cell proliferation;GO:0061436//establishment of skin barrier;GO:0016331//morphogenesis of embryonic epithelium;GO:0048589//developmental growth;GO:0060887//limb epidermis development;GO:0010482/…	NA	gi|144922629|ref|NP_001077385.1|//keratinocyte differentiation factor 1 [Mus musculus]
22264	639	0.01	0.08	3	0.60869510201643	*	0.544378	Prap1	GO:0005576//extracellular region	NA	NA	K21250//proline-rich acidic protein 1	gi|188219510|ref|NP_033501.2|//proline-rich acidic protein 1 precursor [Mus musculus]
100039029	460	0.01	0.08	3	0.961833858428476	*	0.956566	LOC100039029	NA	NA	NA	K15413//nuclear autoantigen Sp-100	gi|569016087|ref|XP_006535941.1|//PREDICTED: component of Sp100-rs-like [Mus musculus]
625530	1871	0.01	0.08	3	0.2078759505997	*	0.1481734	Usp17le	NA	NA	NA	K11845//ubiquitin carboxyl-terminal hydrolase 17 [EC:3.4.19.12]	gi|755522998|ref|XP_011240179.1|//PREDICTED: ubiquitin carboxyl-terminal hydrolase 17-like protein E isoform X1 [Mus musculus];gi|379698859|ref|NP_001243902.1|//ubiquitin carboxyl-terminal hydrolase 17-like protein E [Mus musculus]
628456	627	0.01	0.08	3	0.606611150342364	*	0.544378	Gm6880	NA	NA	NA	K15902//EKC/KEOPS complex subunit PCC1/LAGE3	gi|568903965|ref|XP_006544647.1|//PREDICTED: collagen alpha-1(I) chain-like isoform X2 [Mus musculus];gi|150010633|ref|NP_001092775.1|//uncharacterized protein LOC628456 [Mus musculus]
17313	614	0.01	0.08	3	0.606069855443189	*	0.544378	Mgp	GO:0031012//extracellular matrix;GO:0070062//extracellular exosome;GO:0005615//extracellular space;GO:0005783//endoplasmic reticulum;GO:0043234//protein complex	GO:0005201//extracellular matrix structural constituent;GO:0005509//calcium ion binding;GO:0048306//calcium-dependent protein binding	GO:0030324//lung development;GO:0030154//cell differentiation;GO:0030500//regulation of bone mineralization;GO:0051216//cartilage development;GO:0006461//protein complex assembly;GO:0048754//branching morphogenesis of an epithelial tube	K19481//matrix Gla protein	gi|6678876|ref|NP_032623.1|//matrix Gla protein precursor [Mus musculus]
102640586	2093	0.10	0.78	2.96347412397489	2.91596639801612e-06	Up	1.2566e-06	LOC102640586	NA	NA	NA	NA	gi|568898099|ref|XP_006542956.1|//PREDICTED: collagen alpha-1(II) chain-like [Mus musculus]
13043	3194	0.05	0.36	2.84799690655495	0.000145060806065619	Up	7.02826e-05	Cttn	GO:0070062//extracellular exosome;GO:0005925//focal adhesion;GO:1990023//mitotic spindle midzone;GO:0030027//lamellipodium;GO:0030863//cortical cytoskeleton;GO:0001726//ruffle;GO:0005884//actin filament;GO:0030426//growth cone;GO:0005913//cell-cell adherens junction;GO:0002102//podosome;GO:0005794//Golgi apparatus;GO:0005905//clathrin-coated pit;GO:0043197//dendritic spine;GO:0008076//voltage-gat…	GO:0005522//profilin binding;GO:0098641//cadherin binding involved in cell-cell adhesion;GO:0070064//proline-rich region binding	GO:0031532//actin cytoskeleton reorganization;GO:0097581//lamellipodium organization;GO:0030516//regulation of axon extension;GO:1903146//regulation of autophagy of mitochondrion;GO:0007420//brain development;GO:0045987//positive regulation of smooth muscle contraction;GO:0006886//intracellular protein transport;GO:2001237//negative regulation of extrinsic apoptotic signaling pathway;GO:0006898//…	K06106//cortactin	gi|431910155|gb|ELK13228.1|//Liprin-alpha-1 [Pteropus alecto];gi|568952615|ref|XP_006508536.1|//PREDICTED: src substrate cortactin isoform X1 [Mus musculus];gi|75677414|ref|NP_031829.2|//src substrate cortactin isoform 1 [Mus musculus];gi|357588432|ref|NP_001239501.1|//src substrate cortactin isoform 2 [Mus musculus]
15129	630	0.09	0.64	2.83007499855769	0.0482400412344893	*	0.0303804	Hbb-b1	GO:0005833//hemoglobin complex	GO:0020037//heme binding;GO:0005506//iron ion binding;GO:0005344//oxygen transporter activity;GO:0019825//oxygen binding	GO:0010999//regulation of eIF2 alpha phosphorylation by heme;GO:0015671//oxygen transport;GO:0048821//erythrocyte development	K13823//hemoglobin subunit beta	gi|498752597|ref|NP_001265090.1|//hemoglobin subunit beta-1 [Mus musculus]
628709	2250	0.01	0.07	2.8073549220576	0.208461956850216	*	0.1481734	Gm10324	NA	NA	NA	K09228//KRAB domain-containing zinc finger protein	gi|295389583|ref|NP_001171303.1|//zinc finger protein family member [Mus musculus]
56787	706	0.01	0.07	2.8073549220576	0.61862826686907	*	0.544378	Ascl3	GO:0090575//RNA polymerase II transcription factor complex	GO:0000977//RNA polymerase II regulatory region sequence-specific DNA binding;GO:0001227//transcriptional repressor activity, RNA polymerase II transcription regulatory region sequence-specific binding;GO:0046983//protein dimerization activity	GO:0000122//negative regulation of transcription from RNA polymerase II promoter	K09067//achaete-scute complex protein	gi|9910134|ref|NP_064435.1|//achaete-scute homolog 3 [Mus musculus]
57263	718	0.01	0.07	2.8073549220576	0.617550190634945	*	0.544378	Retnlb	GO:0005615//extracellular space	GO:0005179//hormone activity	NA	K13438//resistin	gi|225543345|ref|NP_076370.3|//resistin-like beta precursor [Mus musculus]
14176	2449	0.01	0.07	2.8073549220576	0.208383631861732	*	0.1481734	Fgf5	GO:0005576//extracellular region	GO:0008083//growth factor activity;GO:0005163//nerve growth factor receptor binding;GO:0005104//fibroblast growth factor receptor binding	GO:0010001//glial cell differentiation;GO:0008543//fibroblast growth factor receptor signaling pathway;GO:0051781//positive regulation of cell division;GO:0008284//positive regulation of cell proliferation;GO:0023019//signal transduction involved in regulation of gene expression	K04358//fibroblast growth factor	gi|6753854|ref|NP_034333.1|//fibroblast growth factor 5 isoform 1 precursor [Mus musculus];gi|471270260|ref|NP_001264197.1|//fibroblast growth factor 5 isoform 2 precursor [Mus musculus]
101055731	1402	0.01	0.07	2.8073549220576	0.367109355434689	*	0.284012	Gm29719	GO:0070382//exocytic vesicle;GO:0005886//plasma membrane	GO:0005544//calcium-dependent phospholipid binding;GO:0030276//clathrin binding;GO:0005509//calcium ion binding;GO:0019905//syntaxin binding	GO:0006906//vesicle fusion;GO:0048791//calcium ion-regulated exocytosis of neurotransmitter;GO:0017158//regulation of calcium ion-dependent exocytosis	K17598//synaptotagmin-like protein	gi|755555450|ref|XP_011244484.1|//PREDICTED: synaptotagmin-like protein 3 isoform X1 [Mus musculus];gi|568998110|ref|XP_006523331.1|//PREDICTED: synaptotagmin-like protein 3 isoform X2 [Mus musculus]
58803	1416	0.01	0.07	2.8073549220576	0.367045978765645	*	0.284012	Pga5	GO:0070062//extracellular exosome	GO:0004190//aspartic-type endopeptidase activity	GO:0006508//proteolysis;GO:0030163//protein catabolic process	K06002//pepsin A [EC:3.4.23.1]	gi|31981154|ref|NP_067428.2|//pepsinogen 5, group I precursor [Mus musculus]
107221	1393	0.01	0.07	2.8073549220576	0.366919291051859	*	0.284012	Ffar4	GO:0005887//integral component of plasma membrane;GO:0030139//endocytic vesicle	GO:0005515//protein binding;GO:0005504//fatty acid binding;GO:0008527//taste receptor activity;GO:0042277//peptide binding;GO:0004930//G-protein coupled receptor activity	GO:0007186//G-protein coupled receptor signaling pathway;GO:0046879//hormone secretion;GO:0043066//negative regulation of apoptotic process;GO:0032870//cellular response to hormone stimulus;GO:0050728//negative regulation of inflammatory response;GO:0045444//fat cell differentiation;GO:0010827//regulation of glucose transport;GO:1901652//response to peptide;GO:0070374//positive regulation of ERK1…	K08425//G protein-coupled receptor 120	gi|32306532|ref|NP_861413.1|//free fatty acid receptor 4 [Mus musculus]
105244086	2425	0.01	0.07	2.8073549220576	0.208207615654622	*	0.1481734	Gm37416	NA	NA	NA	K09228//KRAB domain-containing zinc finger protein;K08003//matrix metalloproteinase-25 (membrane-inserted) [EC:3.4.24.-];K10279//F-box and leucine-rich repeat protein 13	gi|755497007|ref|XP_011237301.1|//PREDICTED: protein NYNRIN-like [Mus musculus]
50905	2061	0.01	0.07	2.8073549220576	0.208090436619454	*	0.1481734	Il17rb	GO:0009986//cell surface;GO:0005887//integral component of plasma membrane;GO:0005576//extracellular region;GO:0005737//cytoplasm	GO:0030368//interleukin-17 receptor activity	GO:2000667//positive regulation of interleukin-13 secretion;GO:2000664//positive regulation of interleukin-5 secretion;GO:0050729//positive regulation of inflammatory response	K05165//interleukin 17 receptor B	gi|148692799|gb|EDL24746.1|//interleukin 17 receptor B, isoform CRA_b, partial [Mus musculus]
11815	2004	0.01	0.07	2.8073549220576	0.208031896549137	*	0.1481734	Apod	GO:0030425//dendrite;GO:0070062//extracellular exosome;GO:0005615//extracellular space;GO:0005783//endoplasmic reticulum;GO:0022626//cytosolic ribosome;GO:0043025//neuronal cell body;GO:0048471//perinuclear region of cytoplasm	GO:0015485//cholesterol binding;GO:0005215//transporter activity	GO:2000405//negative regulation of T cell migration;GO:0007420//brain development;GO:0042246//tissue regeneration;GO:0000302//response to reactive oxygen species;GO:0010642//negative regulation of platelet-derived growth factor receptor signaling pathway;GO:0042308//negative regulation of protein import into nucleus;GO:0048662//negative regulation of smooth muscle cell proliferation;GO:0006006//g…	K03098//apolipoprotein D and lipocalin family protein	gi|75677437|ref|NP_031496.2|//apolipoprotein D precursor [Mus musculus]
74023	3650	0.01	0.07	2.8073549220576	0.0630246035278155	*	0.0403312	Rd3	NA	NA	GO:0060041//retina development in camera-type eye;GO:0050896//response to stimulus;GO:0007601//visual perception	NA	gi|734520308|ref|NP_076216.3|//protein RD3 isoform 1 [Mus musculus];gi|148681026|gb|EDL12973.1|//RIKEN cDNA 3322402L07, isoform CRA_a, partial [Mus musculus]
243328	2556	0.01	0.07	2.8073549220576	0.115371259090909	*	0.0773046	Slc29a4	GO:0016021//integral component of membrane;GO:0005886//plasma membrane	GO:0005337//nucleoside transmembrane transporter activity;GO:0008504//monoamine transmembrane transporter activity	GO:0055085//transmembrane transport;GO:0015844//monoamine transport	K03323//solute carrier family 29 (equilibrative nucleoside transporter), member 4	gi|22122849|ref|NP_666369.1|//equilibrative nucleoside transporter 4 [Mus musculus];gi|755514820|ref|XP_011239284.1|//PREDICTED: equilibrative nucleoside transporter 4 isoform X3 [Mus musculus]
11854	749	0.01	0.07	2.8073549220576	0.608286246436301	*	0.544378	Rhod	GO:0005768//endosome;GO:0005886//plasma membrane	GO:0005525//GTP binding;GO:0019901//protein kinase binding	GO:0006605//protein targeting;GO:0030032//lamellipodium assembly;GO:0030335//positive regulation of cell migration;GO:0045785//positive regulation of cell adhesion;GO:2000249//regulation of actin cytoskeleton reorganization;GO:0051893//regulation of focal adhesion assembly;GO:0051017//actin filament bundle assembly;GO:0007264//small GTPase mediated signal transduction	K07530//Ras homolog gene family, member D	gi|148701100|gb|EDL33047.1|//ras homolog gene family, member D, isoform CRA_b [Mus musculus];gi|6671573|ref|NP_031511.1|//rho-related GTP-binding protein RhoD precursor [Mus musculus]
381530	718	0.01	0.07	2.8073549220576	0.607651339446805	*	0.544378	Mup20	GO:0005576//extracellular region	GO:0000772//mating pheromone activity;GO:0005550//pheromone binding;GO:0005215//transporter activity;GO:0036094//small molecule binding	GO:0006810//transport;GO:0008355//olfactory learning	K01830//prostaglandin-H2 D-isomerase [EC:5.3.99.2]	gi|59858561|ref|NP_001012323.1|//major urinary protein 20 precursor [Mus musculus]
108168923	1077	0.01	0.07	2.8073549220576	0.606656301898028	*	0.544378	LOC108168923	NA	NA	NA	NA	gi|148700265|gb|EDL32212.1|//mCG1034314, partial [Mus musculus]
18119	2094	0.01	0.07	2.8073549220576	0.207817531128806	*	0.1481734	Nodal	GO:0005615//extracellular space	GO:0070698//type I activin receptor binding;GO:0008083//growth factor activity;GO:0005125//cytokine activity;GO:0048018//receptor ligand activity;GO:0005160//transforming growth factor beta receptor binding	GO:0002085//inhibition of neuroepithelial cell differentiation;GO:0060460//left lung morphogenesis;GO:0007420//brain development;GO:1901383//negative regulation of chorionic trophoblast cell proliferation;GO:0001842//neural fold formation;GO:0001892//embryonic placenta development;GO:1901164//negative regulation of trophoblast cell migration;GO:0060766//negative regulation of androgen receptor si…	K04666//nodal	gi|218156277|ref|NP_038639.2|//nodal precursor [Mus musculus]
15207	2085	0.01	0.07	2.8073549220576	0.207778603053292	*	0.1481734	Hes3	GO:0005634//nucleus	GO:0003677//DNA binding;GO:0008134//transcription factor binding;GO:0046983//protein dimerization activity	GO:0030901//midbrain development;GO:0060164//regulation of timing of neuron differentiation;GO:0001701//in utero embryonic development;GO:0021575//hindbrain morphogenesis;GO:0000122//negative regulation of transcription from RNA polymerase II promoter;GO:0045944//positive regulation of transcription from RNA polymerase II promoter;GO:0021557//oculomotor nerve development;GO:0021555//midbrain-hind…	K09088//hairy and enhancer of split 3	gi|148682985|gb|EDL14932.1|//hairy and enhancer of split 3 (Drosophila) [Mus musculus];gi|755509289|ref|XP_011248496.1|//PREDICTED: transcription factor HES-3 isoform X5 [Mus musculus];gi|755509277|ref|XP_011248491.1|//PREDICTED: transcription factor HES-3 isoform X2 [Mus musculus];gi|568930588|ref|XP_006538613.1|//PREDICTED: transcription factor HES-3 isoform X3 [Mus musculus]
667278	699	0.01	0.07	2.8073549220576	0.603467156523027	*	0.544378	Mup-ps16	NA	NA	NA	K01830//prostaglandin-H2 D-isomerase [EC:5.3.99.2]	gi|755507400|ref|XP_011248449.1|//PREDICTED: major urinary proteins 11 and 8-like isoform X1 [Mus musculus];gi|755507422|ref|XP_011248460.1|//PREDICTED: major urinary proteins 11 and 8-like isoform X5 [Mus musculus];gi|755507424|ref|XP_011248461.1|//PREDICTED: major urinary proteins 11 and 8-like isoform X6 [Mus musculus];gi|755507412|ref|XP_011248455.1|//PREDICTED: major urinary proteins 11 and …
105785	1414	0.01	0.07	2.8073549220576	0.364403776159054	*	0.284012	Kdelr3	GO:0016021//integral component of membrane;GO:0005789//endoplasmic reticulum membrane	GO:0046923//ER retention sequence binding	GO:0015031//protein transport;GO:0006621//protein retention in ER lumen;GO:0016192//vesicle-mediated transport	K10949//ER lumen protein retaining receptor	gi|269914085|ref|NP_598851.2|//ER lumen protein-retaining receptor 3 [Mus musculus]
100504112	1567	0.01	0.07	2.8073549220576	0.364341330134521	*	0.284012	Ccer2	NA	NA	NA	NA	gi|304307759|ref|NP_001182020.1|//coiled-coil domain-containing glutamate-rich protein 2 precursor [Mus musculus];gi|568944641|ref|XP_006539498.1|//PREDICTED: coiled-coil domain-containing glutamate-rich protein 2 isoform X1 [Mus musculus]
108168478	927	0.01	0.07	2.8073549220576	0.602886856720172	*	0.544378	LOC108168478	GO:0016020//membrane;GO:0070062//extracellular exosome;GO:0005925//focal adhesion;GO:0042788//polysomal ribosome;GO:0022625//cytosolic large ribosomal subunit;GO:0031672//A band;GO:0005913//cell-cell adherens junction;GO:0005730//nucleolus	GO:0003677//DNA binding;GO:0003729//mRNA binding;GO:0098641//cadherin binding involved in cell-cell adhesion;GO:0003735//structural constituent of ribosome;GO:0008097//5S rRNA binding;GO:0042803//protein homodimerization activity	GO:0002181//cytoplasmic translation;GO:0000463//maturation of LSU-rRNA from tricistronic rRNA transcript (SSU-rRNA, 5.8S rRNA, LSU-rRNA)	K02936//large subunit ribosomal protein L7Ae	gi|148706317|gb|EDL38264.1|//mCG13804 [Mus musculus]
100043674	551	0.99	6.34	2.6789824100598	3.06532840782454e-11	Up	1.036176e-11	Gm9840	GO:0005654//nucleoplasm;GO:0031464//Cul4A-RING E3 ubiquitin ligase complex;GO:0030891//VCB complex;GO:0031467//Cul7-RING ubiquitin ligase complex;GO:0005680//anaphase-promoting complex;GO:0031462//Cul2-RING ubiquitin ligase complex;GO:0005829//cytosol;GO:0031466//Cul5-RING ubiquitin ligase complex;GO:0031465//Cul4B-RING E3 ubiquitin ligase complex;GO:0031463//Cul3-RING ubiquitin ligase complex;GO…	GO:0070738//tubulin-glycine ligase activity;GO:0070740//tubulin-glutamic acid ligase activity;GO:0031625//ubiquitin protein ligase binding;GO:0070736//protein-glycine ligase activity, initiating;GO:0008766//UDP-N-acetylmuramoylalanyl-D-glutamyl-2,6-diaminopimelate-D-alanyl-D-alanine ligase activity;GO:0018169//ribosomal S6-glutamic acid ligase activity;GO:0019788//NEDD8 transferase activity;GO:00…	GO:0045116//protein neddylation;GO:0006283//transcription-coupled nucleotide-excision repair;GO:0031146//SCF-dependent proteasomal ubiquitin-dependent protein catabolic process;GO:0000717//nucleotide-excision repair, DNA duplex unwinding;GO:0006295//nucleotide-excision repair, DNA incision, 3'-to lesion;GO:0006296//nucleotide-excision repair, DNA incision, 5'-to lesion;GO:0042787//protein ubiquit…	K03868//RING-box protein 1	gi|755470392|ref|XP_006536785.2|//PREDICTED: E3 ubiquitin-protein ligase RBX1 isoform X1 [Mus musculus];gi|569002453|ref|XP_006525295.1|//PREDICTED: E3 ubiquitin-protein ligase RBX1 isoform X2 [Mus musculus]
64051	3920	0.03	0.19	2.66296501272243	0.00258465608163265	*	0.001387276	Sv2a	GO:0005783//endoplasmic reticulum;GO:0048786//presynaptic active zone;GO:0005911//cell-cell junction;GO:0030672//synaptic vesicle membrane;GO:0016021//integral component of membrane;GO:0031594//neuromuscular junction;GO:0043195//terminal bouton	GO:0004872//receptor activity;GO:0019901//protein kinase binding;GO:0022857//transmembrane transporter activity	GO:0055085//transmembrane transport;GO:0007268//chemical synaptic transmission;GO:0006836//neurotransmitter transport;GO:0006874//cellular calcium ion homeostasis	K06258//MFS transporter, VNT family, synaptic vesicle glycoprotein 2	gi|11528518|ref|NP_071313.1|//synaptic vesicle glycoprotein 2A [Mus musculus]
102614	1361	0.04	0.25	2.64385618977472	0.081016701705648	*	0.0529812	Rpp25	GO:0005654//nucleoplasm;GO:0005815//microtubule organizing center	GO:0004526//ribonuclease P activity	GO:0090502//RNA phosphodiester bond hydrolysis, endonucleolytic;GO:0008033//tRNA processing	K14525//ribonucleases P/MRP protein subunit RPP25 [EC:3.1.26.5]	gi|19527204|ref|NP_598743.1|//ribonuclease P protein subunit p25 [Mus musculus]
213208	2479	0.06	0.37	2.62449086490779	0.00191377310503089	*	0.001013768	Il20rb	GO:0016021//integral component of membrane;GO:0005886//plasma membrane	GO:0004896//cytokine receptor activity;GO:0042015//interleukin-20 binding	GO:0032733//positive regulation of interleukin-10 production;GO:0048873//homeostasis of number of cells within a tissue;GO:0002765//immune response-inhibiting signal transduction;GO:0001808//negative regulation of type IV hypersensitivity;GO:0042130//negative regulation of T cell proliferation;GO:0032703//negative regulation of interleukin-2 production;GO:0019221//cytokine-mediated signaling path…	K05137//interleukin 20 receptor beta	gi|158428112|ref|NP_001028715.2|//interleukin-20 receptor subunit beta precursor [Mus musculus]
231070	2667	3.17	19.47	2.61869813858089	2.0432419223301e-150	Up	8.4339e-152	Insig1	GO:0032937//SREBP-SCAP-Insig complex	GO:0005515//protein binding	GO:1901303//negative regulation of cargo loading into COPII-coated vesicle;GO:0006641//triglyceride metabolic process;GO:0006695//cholesterol biosynthetic process;GO:0010894//negative regulation of steroid biosynthetic process;GO:0045599//negative regulation of fat cell differentiation;GO:0032933//SREBP signaling pathway;GO:0060363//cranial suture morphogenesis;GO:0032869//cellular response to in…	NA	gi|23943846|ref|NP_705746.1|//insulin-induced gene 1 protein [Mus musculus]
13532	1697	0.01	0.06	2.58496250072116	0.367014298636285	*	0.284012	Usp17lc	NA	GO:0004843//thiol-dependent ubiquitin-specific protease activity	GO:0016579//protein deubiquitination	K11845//ubiquitin carboxyl-terminal hydrolase 17 [EC:3.4.19.12]	gi|119964688|ref|NP_034219.3|//deubiquitinating enzyme 2 [Mus musculus]
14114	2336	0.01	0.06	2.58496250072116	0.208364059810275	*	0.1481734	Fbln1	GO:0070062//extracellular exosome;GO:0005577//fibrinogen complex;GO:0071953//elastic fiber;GO:0005604//basement membrane	GO:0016504//peptidase activator activity;GO:0005201//extracellular matrix structural constituent;GO:0008022//protein C-terminus binding;GO:0001968//fibronectin binding;GO:0005509//calcium ion binding;GO:0042802//identical protein binding;GO:0070051//fibrinogen binding	GO:0070373//negative regulation of ERK1 and ERK2 cascade;GO:2000647//negative regulation of stem cell proliferation;GO:1900025//negative regulation of substrate adhesion-dependent cell spreading;GO:0030198//extracellular matrix organization;GO:2000146//negative regulation of cell motility;GO:0072378//blood coagulation, fibrin clot formation	K17307//fibulin 1/2	gi|168693628|ref|NP_034310.2|//fibulin-1 precursor [Mus musculus];gi|13938049|gb|AAH07140.1|//Fbln1 protein [Mus musculus]
432964	1744	0.01	0.06	2.58496250072116	0.366855979984471	*	0.284012	K230010J24Rik	NA	NA	NA	K18441//cytohesin;K15700//E3 ubiquitin-protein ligase RNF146 [EC:2.3.2.27];K08844//leucine-rich repeat kinase 2 [EC:2.7.11.1]	gi|568901287|ref|XP_006543310.1|//PREDICTED: putative IQ motif and ankyrin repeat domain-containing protein LOC642574 homolog [Mus musculus]
75388	778	0.01	0.06	2.58496250072116	0.616056494028723	*	0.544378	Boll	GO:0005737//cytoplasm	GO:0000166//nucleotide binding;GO:0008494//translation activator activity	GO:0045948//positive regulation of translational initiation	K13195//cold-inducible RNA-binding protein;K14946//RNA binding protein fox-1;K13044//heterogeneous nuclear ribonucleoprotein A/B/D	gi|148667615|gb|EDL00032.1|//bol, boule-like (Drosophila), isoform CRA_b, partial [Mus musculus];gi|755492833|ref|XP_011236915.1|//PREDICTED: protein boule-like isoform X2 [Mus musculus];gi|568907036|ref|XP_006496373.1|//PREDICTED: protein boule-like isoform X1 [Mus musculus]
56520	863	0.01	0.06	2.58496250072116	0.614801796484876	*	0.544378	Nme4	GO:0005840//ribosome;GO:0005739//mitochondrion;GO:0005778//peroxisomal membrane	GO:0008289//lipid binding;GO:0005524//ATP binding;GO:0005509//calcium ion binding;GO:0003735//structural constituent of ribosome;GO:0004550//nucleoside diphosphate kinase activity;GO:0008670//2,4-dienoyl-CoA reductase (NADPH) activity;GO:0032403//protein complex binding	GO:0006165//nucleoside diphosphate phosphorylation;GO:0006241//CTP biosynthetic process;GO:0006869//lipid transport;GO:0055114//oxidation-reduction process;GO:0006228//UTP biosynthetic process;GO:0006631//fatty acid metabolic process;GO:0006412//translation;GO:0042981//regulation of apoptotic process;GO:0006183//GTP biosynthetic process	K00940//nucleoside-diphosphate kinase [EC:2.7.4.6]	gi|9790123|ref|NP_062705.1|//nucleoside diphosphate kinase, mitochondrial precursor [Mus musculus];gi|569001119|ref|XP_006524740.1|//PREDICTED: nucleoside diphosphate kinase, mitochondrial isoform X2 [Mus musculus]
100041077	2405	0.01	0.06	2.58496250072116	0.20830536570892	*	0.1481734	Gm13102	NA	NA	NA	K10308//F-box protein 31	gi|755509811|ref|XP_006539048.2|//PREDICTED: preferentially expressed antigen in melanoma like 4 isoform X1 [Mus musculus];gi|75812918|ref|NP_001001319.2|//preferentially expressed antigen in melanoma like 4 [Mus musculus]
72373	876	0.01	0.06	2.58496250072116	0.614014420370649	*	0.544378	Psca	GO:0016020//membrane;GO:0070062//extracellular exosome	NA	NA	K06846//lymphocyte antigen 6 complex locus protein D/E/G6/H	gi|21312316|ref|NP_082492.1|//prostate stem cell antigen precursor [Mus musculus]
105244100	797	0.01	0.06	2.58496250072116	0.613921920457969	*	0.544378	Gm39774	NA	NA	NA	NA	gi|755472154|ref|XP_011250063.1|//PREDICTED: uncharacterized protein LOC105244100 isoform X1 [Mus musculus]
74711	1621	0.01	0.06	2.58496250072116	0.366508159282882	*	0.284012	Ttll9	GO:0005929//cilium;GO:0005874//microtubule;GO:0005737//cytoplasm	GO:0005524//ATP binding;GO:0016874//ligase activity	GO:0006464//cellular protein modification process	K16603//tubulin polyglutamylase TTLL9 [EC:6.-.-.-]	gi|134288894|ref|NP_001077087.1|//probable tubulin polyglutamylase TTLL9 isoform 1 [Mus musculus];gi|672047485|ref|XP_008760555.1|//PREDICTED: probable tubulin polyglutamylase TTLL9 isoform X4 [Rattus norvegicus];gi|755500730|ref|XP_011238123.1|//PREDICTED: probable tubulin polyglutamylase TTLL9 isoform X2 [Mus musculus];gi|568918697|ref|XP_006500383.1|//PREDICTED: probable tubulin polyglutamylas…
15476	1494	0.01	0.06	2.58496250072116	0.366192530485704	*	0.284012	Hs3st1	GO:0005796//Golgi lumen	GO:0001537//N-acetylgalactosamine 4-O-sulfotransferase activity;GO:0004394//heparan sulfate 2-O-sulfotransferase activity;GO:0018726//9-phenanthrol sulfotransferase activity;GO:0001517//N-acetylglucosamine 6-O-sulfotransferase activity;GO:0018724//4-phenanthrol sulfotransferase activity;GO:0017095//heparan sulfate 6-O-sulfotransferase activity;GO:0018721//trans-9R,10R-dihydrodiolphenanthrene sulf…	NA	K01024//[heparan sulfate]-glucosamine 3-sulfotransferase 1 [EC:2.8.2.23]	gi|6754246|ref|NP_034604.1|//heparan sulfate glucosamine 3-O-sulfotransferase 1 precursor [Mus musculus]
666647	833	0.01	0.06	2.58496250072116	0.611343190519052	*	0.544378	Gm8212	NA	NA	NA	NA	gi|755550133|ref|XP_011243614.1|//PREDICTED: disks large homolog 5-like [Mus musculus]
231642	861	0.01	0.06	2.58496250072116	0.610884980962375	*	0.544378	Alkbh2	GO:0005654//nucleoplasm;GO:0015630//microtubule cytoskeleton	GO:0043734//DNA-N1-methyladenine dioxygenase activity;GO:0004527//exonuclease activity;GO:0051747//cytosine C-5 DNA demethylase activity;GO:0004519//endonuclease activity;GO:0008198//ferrous iron binding	GO:0006307//DNA dealkylation involved in DNA repair;GO:0035511//oxidative DNA demethylation	K10859//alpha-ketoglutarate-dependent dioxygenase alkB homolog 2 [EC:1.14.11.-]	gi|61098162|ref|NP_778181.2|//DNA oxidative demethylase ALKBH2 [Mus musculus]
53878	1570	0.01	0.06	2.58496250072116	0.365751562360227	*	0.284012	Svs2	GO:0001669//acrosomal vesicle	NA	GO:0009566//fertilization;GO:0048240//sperm capacitation	NA	gi|257153450|ref|NP_059086.3|//semenogelin I precursor [Mus musculus]
208583	2118	0.01	0.06	2.58496250072116	0.365625766466036	*	0.284012	Nek11	GO:0005654//nucleoplasm;GO:0005730//nucleolus	GO:0046872//metal ion binding;GO:0004674//protein serine/threonine kinase activity;GO:0005524//ATP binding	GO:1901990//regulation of mitotic cell cycle phase transition;GO:0031573//intra-S DNA damage checkpoint;GO:0035556//intracellular signal transduction;GO:0016572//histone phosphorylation;GO:0031572//G2 DNA damage checkpoint	K20880//NIMA (never in mitosis gene a)-related kinase 11 [EC:2.7.11.1]	gi|568962852|ref|XP_006511743.1|//PREDICTED: serine/threonine-protein kinase Nek11 isoform X2 [Mus musculus];gi|568962864|ref|XP_006511748.1|//PREDICTED: serine/threonine-protein kinase Nek11 isoform X5 [Mus musculus];gi|255522951|ref|NP_766049.2|//serine/threonine-protein kinase Nek11 [Mus musculus];gi|568962866|ref|XP_006511749.1|//PREDICTED: serine/threonine-protein kinase Nek11 isoform X6 [Mu…
76294	1579	0.01	0.06	2.58496250072116	0.365531476317373	*	0.284012	Asb5	NA	NA	GO:0035556//intracellular signal transduction	K10327//ankyrin repeat and SOCS box protein 5	gi|568955027|ref|XP_006509583.1|//PREDICTED: ankyrin repeat and SOCS box protein 5 isoform X2 [Mus musculus];gi|589915283|ref|XP_006970974.1|//PREDICTED: ankyrin repeat and SOCS box protein 5 isoform X3 [Peromyscus maniculatus bairdii];gi|568955025|ref|XP_006509582.1|//PREDICTED: ankyrin repeat and SOCS box protein 5 isoform X1 [Mus musculus];gi|18252776|ref|NP_083845.1|//ankyrin repeat and SOCS …
77630	3119	0.01	0.06	2.58496250072116	0.207973389406581	*	0.1481734	Prdm8	GO:0035097//histone methyltransferase complex	GO:0043803//hydroxyneurosporene-O-methyltransferase activity;GO:0009008//DNA-methyltransferase activity;GO:0034541//dimethylarsinite methyltransferase activity;GO:0005515//protein binding;GO:0003682//chromatin binding;GO:0052665//tRNA (uracil-2'-O-)-methyltransferase activity;GO:0052667//phosphomethylethanolamine N-methyltransferase activity;GO:0052735//tRNA (cytosine-3-)-methyltransferase activi…	GO:0021540//corpus callosum morphogenesis;GO:0045892//negative regulation of transcription, DNA-templated;GO:0021957//corticospinal tract morphogenesis;GO:0014003//oligodendrocyte development;GO:0051567//histone H3-K9 methylation	K20797//PR domain zinc finger protein 8 [EC:2.1.1.-]	gi|110347527|ref|NP_084223.2|//PR domain zinc finger protein 8 [Mus musculus]
100126776	433	0.01	0.06	2.58496250072116	0.962027685363068	*	0.956566	Esp24	GO:0005615//extracellular space	GO:0005186//pheromone activity	NA	NA	gi|365812498|ref|NP_001242979.1|//exocrine gland-secreting peptide 24 precursor [Mus musculus]
68236	880	0.01	0.06	2.58496250072116	0.60851332059131	*	0.544378	Gtsf1l	NA	GO:0046872//metal ion binding	NA	K02728//20S proteasome subunit alpha 3 [EC:3.4.25.1]	gi|13386118|ref|NP_080906.1|//gametocyte-specific factor 1-like [Mus musculus]
666907	996	0.01	0.06	2.58496250072116	0.606385493341269	*	0.544378	Ms4a4a	GO:0016021//integral component of membrane	NA	NA	K08090//membrane-spanning 4-domains, subfamily A, member 2	gi|878283635|ref|NP_001297260.1|//membrane-spanning 4-domains subfamily A member 4A [Mus musculus]
71868	1498	0.01	0.06	2.58496250072116	0.365029415743841	*	0.284012	Thegl	NA	NA	NA	K07957//ADP-ribosylation factor-like protein 9;K05060//interleukin 6 signal transducer	gi|568936211|ref|XP_006535282.1|//PREDICTED: testicular haploid expressed gene protein-like isoform X1 [Mus musculus];gi|58037271|ref|NP_082246.1|//testicular haploid expressed gene protein-like [Mus musculus]
57442	816	0.01	0.06	2.58496250072116	0.604317299325276	*	0.544378	Kcne3	GO:0030425//dendrite;GO:0045121//membrane raft;GO:0032809//neuronal cell body membrane;GO:0005737//cytoplasm;GO:0031982//vesicle;GO:0008076//voltage-gated potassium channel complex;GO:0043204//perikaryon	GO:0005249//voltage-gated potassium channel activity;GO:0044325//ion channel binding;GO:0015459//potassium channel regulator activity	GO:1902260//negative regulation of delayed rectifier potassium channel activity;GO:1901387//positive regulation of voltage-gated calcium channel activity;GO:0060306//regulation of membrane repolarization	K04897//potassium voltage-gated channel Isk-related subfamily E member 3	gi|10181220|ref|NP_065599.1|//potassium voltage-gated channel subfamily E member 3 [Mus musculus]
76797	865	0.01	0.06	2.58496250072116	0.604138122896746	*	0.544378	2410137M14Rik	NA	NA	NA	K06751//major histocompatibility complex, class I	gi|21746171|ref|NP_084023.1|//uncharacterized protein LOC76797 [Mus musculus]
100039227	2003	0.01	0.06	2.58496250072116	0.364528732447493	*	0.284012	Duxbl2	GO:0005634//nucleus	GO:0000976//transcription regulatory region sequence-specific DNA binding	GO:0008283//cell proliferation;GO:0045944//positive regulation of transcription from RNA polymerase II promoter;GO:0045580//regulation of T cell differentiation	K18490//homeobox protein OTX2;K09332//retina and anterior neural fold homeobox protein;K09337//cone-rod homeobox protein	gi|34419645|ref|NP_899245.1|//double homeobox B-like 1 [Mus musculus]
319188	435	0.12	0.67	2.48112668973662	0.218013441164396	*	0.1560692	Hist1h2bp	GO:0070062//extracellular exosome;GO:0005615//extracellular space;GO:0005654//nucleoplasm;GO:0005737//cytoplasm;GO:0000788//nuclear nucleosome	GO:0003677//DNA binding;GO:0046982//protein heterodimerization activity	GO:0006334//nucleosome assembly;GO:0050830//defense response to Gram-positive bacterium;GO:0002227//innate immune response in mucosa;GO:0019731//antibacterial humoral response	K11252//histone H2B	gi|160420308|ref|NP_835509.2|//histone H2B type 1-P isoform 1 [Mus musculus];gi|594191055|ref|NP_001277395.1|//histone H2B type 1-P isoform 2 [Mus musculus]
68337	1334	0.14	0.76	2.44057259138598	0.000693903602360656	Up	0.000353394	Crip2	GO:0031012//extracellular matrix;GO:0005938//cell cortex	GO:0005515//protein binding;GO:0008270//zinc ion binding	GO:0030097//hemopoiesis;GO:0008284//positive regulation of cell proliferation	K09851//Ras association domain-containing protein 2/4;K09377//cysteine and glycine-rich protein	gi|149044012|gb|EDL97394.1|//rCG27687, isoform CRA_b [Rattus norvegicus];gi|13195646|ref|NP_077185.1|//cysteine-rich protein 2 [Mus musculus]
69296	1529	0.06	0.32	2.41503749927884	0.0166837206073753	*	0.0097604	Tmigd3	GO:0005887//integral component of plasma membrane;GO:0016021//integral component of membrane;GO:0005886//plasma membrane	GO:0001609//G-protein coupled adenosine receptor activity	GO:0050850//positive regulation of calcium-mediated signaling;GO:0070257//positive regulation of mucus secretion;GO:0002553//histamine secretion by mast cell;GO:0043306//positive regulation of mast cell degranulation;GO:0014068//positive regulation of phosphatidylinositol 3-kinase signaling;GO:0001973//adenosine receptor signaling pathway;GO:0050729//positive regulation of inflammatory response;G…	K20395//CO300B/D/F antigen;K04268//adenosine A3 receptor;K16663//CMRF35-like molecule 9	gi|239915995|ref|NP_081301.2|//adenosine receptor A3 isoform 2 precursor [Mus musculus];gi|292781462|ref|NP_001167640.1|//adenosine receptor A3 isoform 3 [Mus musculus]
16524	3270	0.03	0.16	2.41503749927884	0.0327675208845101	*	0.01999274	Kcnj9	GO:0005887//integral component of plasma membrane	GO:0015467//G-protein activated inward rectifier potassium channel activity;GO:0030165//PDZ domain binding	GO:0034765//regulation of ion transmembrane transport;GO:0010107//potassium ion import	K05002//potassium inwardly-rectifying channel subfamily J member 9	gi|111607443|ref|NP_032455.2|//G protein-activated inward rectifier potassium channel 3 [Mus musculus]
100009600	1010	0.11	0.58	2.39854937649027	0.0200469080414228	*	0.01189532	Zglp1	GO:0005634//nucleus;GO:0005667//transcription factor complex	GO:0001228//transcriptional activator activity, RNA polymerase II transcription regulatory region sequence-specific binding;GO:0000977//RNA polymerase II regulatory region sequence-specific DNA binding;GO:0003682//chromatin binding;GO:0008270//zinc ion binding;GO:0001085//RNA polymerase II transcription factor binding	GO:0000122//negative regulation of transcription from RNA polymerase II promoter;GO:0048599//oocyte development;GO:0007275//multicellular organism development;GO:0045944//positive regulation of transcription from RNA polymerase II promoter;GO:0007283//spermatogenesis	K09183//GATA-binding protein 4	gi|157266271|ref|NP_001096638.1|//GATA-type zinc finger protein 1 [Mus musculus]
103775	2701	0.04	0.21	2.39231742277876	0.0200536798828961	*	0.01189532	Slc25a41	GO:0005743//mitochondrial inner membrane;GO:0016021//integral component of membrane	GO:0003735//structural constituent of ribosome	GO:0055085//transmembrane transport;GO:0006412//translation	K14684//solute carrier family 25 (mitochondrial phosphate transporter), member 23/24/25/41	gi|148706279|gb|EDL38226.1|//RIKEN cDNA 4933406J04, partial [Mus musculus];gi|30425020|ref|NP_780542.1|//solute carrier family 25 member 41 [Mus musculus]
140795	1677	3.18	16.65	2.38842350667427	5.77167916845878e-72	Up	5.3777e-73	P2ry14	GO:0005887//integral component of plasma membrane	GO:0045028//G-protein coupled purinergic nucleotide receptor activity	GO:0035589//G-protein coupled purinergic nucleotide receptor signaling pathway;GO:0006955//immune response	K04299//purinergic receptor P2Y, G protein-coupled, 14	gi|560879477|ref|NP_001274053.1|//P2Y purinoceptor 14 isoform b [Mus musculus]
58229	2868	0.16	0.83	2.37503943134692	0.000144679646883618	Up	7.00786e-05	Efcc1	NA	NA	NA	K07930//Ras-related protein Rab-43;K08835//serine/threonine-protein kinase OSR1/STK39 [EC:2.7.11.1]	gi|568942528|ref|XP_006506503.1|//PREDICTED: EF-hand and coiled-coil domain-containing protein 1 isoform X2 [Mus musculus];gi|568942530|ref|XP_006506504.1|//PREDICTED: EF-hand and coiled-coil domain-containing protein 1 isoform X3 [Mus musculus];gi|568942524|ref|XP_006506501.1|//PREDICTED: EF-hand and coiled-coil domain-containing protein 1 isoform X1 [Mus musculus];gi|228008356|ref|NP_001153169.…
407831	1865	0.06	0.31	2.36923380966572	0.0200559381801802	*	0.01189532	Tmem204	GO:0016021//integral component of membrane;GO:0005886//plasma membrane;GO:0005912//adherens junction	GO:0005515//protein binding	GO:0001945//lymph vessel development;GO:0030947//regulation of vascular endothelial growth factor receptor signaling pathway;GO:0051145//smooth muscle cell differentiation	NA	gi|47564090|ref|NP_001001183.1|//transmembrane protein 204 precursor [Mus musculus]
16616	907	0.01	0.05	2.32192809488736	0.619192237028033	*	0.544378	Klk1b21	GO:0070062//extracellular exosome;GO:0005615//extracellular space;GO:0005634//nucleus;GO:0043234//protein complex	GO:0004252//serine-type endopeptidase activity;GO:0016811//hydrolase activity, acting on carbon-nitrogen (but not peptide) bonds, in linear amides	GO:0006508//proteolysis	K01325//tissue kallikrein [EC:3.4.21.35]	gi|755520764|ref|XP_011249110.1|//PREDICTED: kallikrein 1-related peptidase b21 isoform X1 [Mus musculus];gi|23956056|ref|NP_034772.1|//kallikrein 1-related peptidase b21 preproprotein [Mus musculus];gi|568947422|ref|XP_006540735.1|//PREDICTED: kallikrein 1-related peptidase b21 isoform X2 [Mus musculus]
320997	2497	0.02	0.10	2.32192809488736	0.21825780519335	*	0.1560692	Cyp4f39	GO:0016021//integral component of membrane	GO:0016705//oxidoreductase activity, acting on paired donors, with incorporation or reduction of molecular oxygen;GO:0020037//heme binding;GO:0005506//iron ion binding;GO:0004497//monooxygenase activity	GO:0055114//oxidation-reduction process	K00490//cytochrome P450 family 4 subfamily F [EC:1.14.14.1];K17731//cytochrome P450 family 4 subfamily F polypeptide 22	gi|28893407|ref|NP_796281.1|//cytochrome P450, family 2, subfamily E, polypeptide 2 homolog [Mus musculus]
67690	1049	0.01	0.05	2.32192809488736	0.61891012347179	*	0.544378	Prss37	GO:0005634//nucleus;GO:0005576//extracellular region	GO:0004252//serine-type endopeptidase activity;GO:0046872//metal ion binding	GO:0016477//cell migration;GO:0006508//proteolysis;GO:0051604//protein maturation;GO:0007339//binding of sperm to zona pellucida	K01312//trypsin [EC:3.4.21.4]	gi|13385812|ref|NP_080593.1|//probable inactive serine protease 37 precursor [Mus musculus]
673094	950	0.01	0.05	2.32192809488736	0.61825285716453	*	0.544378	Cd99	GO:0016021//integral component of membrane	GO:0005515//protein binding	GO:0001773//myeloid dendritic cell activation	K06520//CD99 antigen	gi|125660453|ref|NP_079860.2|//CD99 antigen precursor [Mus musculus]
75668	1043	0.01	0.05	2.32192809488736	0.617877902812524	*	0.544378	Rasl10a	GO:0005634//nucleus;GO:0005886//plasma membrane	GO:0005525//GTP binding	GO:0007264//small GTPase mediated signal transduction	K07850//Ras-like protein family member 10A	gi|568970620|ref|XP_006514938.1|//PREDICTED: ras-like protein family member 10A isoform X1 [Mus musculus];gi|21644573|ref|NP_660251.1|//ras-like protein family member 10A precursor [Mus musculus]
13417	12915	0.01	0.05	2.32192809488736	0.0121802684866744	*	0.00702082	Dnah8	NA	NA	NA	K10408//dynein heavy chain, axonemal	gi|568998873|ref|XP_006523653.1|//PREDICTED: dynein heavy chain 8, axonemal isoform X2 [Mus musculus];gi|153792273|ref|NP_038839.2|//dynein heavy chain 8, axonemal [Mus musculus];gi|568998875|ref|XP_006523654.1|//PREDICTED: dynein heavy chain 8, axonemal isoform X3 [Mus musculus]
13199	3740	0.01	0.05	2.32192809488736	0.342486622807783	*	0.262172	Ddn	GO:0005634//nucleus;GO:0016021//integral component of membrane;GO:0005789//endoplasmic reticulum membrane;GO:0043197//dendritic spine;GO:0032591//dendritic spine membrane;GO:0043204//perikaryon	GO:0000982//transcription factor activity, RNA polymerase II core promoter proximal region sequence-specific binding;GO:0000978//RNA polymerase II core promoter proximal region sequence-specific DNA binding	GO:0045944//positive regulation of transcription from RNA polymerase II promoter	NA	gi|169234955|ref|NP_001013763.1|//dendrin [Mus musculus]
69938	1767	0.01	0.05	2.32192809488736	0.366697797861331	*	0.284012	Scrn1	GO:0031965//nuclear membrane;GO:0005737//cytoplasm	GO:0016805//dipeptidase activity	GO:0006508//proteolysis;GO:0006887//exocytosis	K14358//secernin	gi|38044104|ref|NP_081544.1|//secernin-1 [Mus musculus]
258953	939	0.01	0.05	2.32192809488736	0.615219460748792	*	0.544378	Olfr340	GO:0016021//integral component of membrane	GO:0004984//olfactory receptor activity	GO:0007186//G-protein coupled receptor signaling pathway;GO:0007608//sensory perception of smell	K04257//olfactory receptor	gi|22129019|ref|NP_667162.1|//olfactory receptor 340 [Mus musculus]
71037	950	0.01	0.05	2.32192809488736	0.615080176288582	*	0.544378	Prss55	GO:0016021//integral component of membrane	GO:0004252//serine-type endopeptidase activity	GO:0006508//proteolysis	K08664//prostasin [EC:3.4.21.-];K09628//serine protease 27 [EC:3.4.21.-];K09637//transmembrane protease serine 6 [EC:3.4.21.-];K01324//plasma kallikrein [EC:3.4.21.34];K09643//transmembrane protease serine 13;K09640//transmembrane protease serine 9 [EC:3.4.21.-]	gi|124486704|ref|NP_001074532.1|//serine protease 55 precursor [Mus musculus]
19649	3047	0.01	0.05	2.32192809488736	0.208324926734905	*	0.1481734	Robo3	GO:0030424//axon;GO:0016021//integral component of membrane	GO:0005515//protein binding	GO:0061642//chemoattraction of axon;GO:0001764//neuron migration;GO:0035385//Roundabout signaling pathway;GO:0061643//chemorepulsion of axon;GO:0071679//commissural neuron axon guidance;GO:0016199//axon midline choice point recognition	K06755//roundabout, axon guidance receptor 3	gi|258645167|ref|NP_001158239.1|//roundabout homolog 3 [Mus musculus];gi|568959043|ref|XP_006510170.1|//PREDICTED: roundabout homolog 3 isoform X1 [Mus musculus];gi|755528458|ref|XP_011240726.1|//PREDICTED: roundabout homolog 3 isoform X2 [Mus musculus];gi|755528460|ref|XP_011240727.1|//PREDICTED: roundabout homolog 3 isoform X3 [Mus musculus]
171201	894	0.01	0.05	2.32192809488736	0.614570005730659	*	0.544378	Vmn1r21	GO:0005887//integral component of plasma membrane	GO:0005550//pheromone binding;GO:0016503//pheromone receptor activity	GO:0007186//G-protein coupled receptor signaling pathway;GO:0019236//response to pheromone	K04614//vomeronasal1 receptor	gi|21717695|ref|NP_598944.1|//vomeronasal 1 receptor 21 [Mus musculus]
20510	3708	0.01	0.05	2.32192809488736	0.208246704665353	*	0.1481734	Slc1a1	GO:0070062//extracellular exosome;GO:0016324//apical plasma membrane;GO:0016021//integral component of membrane	GO:0016595//glutamate binding;GO:0005515//protein binding;GO:0033229//cysteine transmembrane transporter activity;GO:0015501//glutamate:sodium symporter activity	GO:0070779//D-aspartate import;GO:0010460//positive regulation of heart rate;GO:0089711//L-glutamate transmembrane transport;GO:0051260//protein homooligomerization;GO:1903712//cysteine transmembrane transport;GO:0051938//L-glutamate import	K05612//solute carrier family 1 (neuronal/epithelial high affinity glutamate transporter), member 1	gi|6678001|ref|NP_033225.1|//excitatory amino acid transporter 3 [Mus musculus]
228564	4821	0.01	0.05	2.32192809488736	0.115417278739529	*	0.0773046	Frmd5	GO:0005856//cytoskeleton;GO:0019898//extrinsic component of membrane;GO:0016021//integral component of membrane;GO:0005737//cytoplasm	GO:0008092//cytoskeletal protein binding	NA	K18037//tyrosine-protein phosphatase non-receptor type 4 [EC:3.1.3.48];K21111//band 4.1-like protein 4B;K06107//erythrocyte membrane protein band 4.1	gi|568916511|ref|XP_006499332.1|//PREDICTED: FERM domain-containing protein 5 isoform X2 [Mus musculus];gi|755499339|ref|XP_011237768.1|//PREDICTED: FERM domain-containing protein 5 isoform X1 [Mus musculus];gi|984090530|ref|XP_015336206.1|//PREDICTED: FERM domain-containing protein 5 isoform X3 [Marmota marmota marmota];gi|51036627|ref|NP_766261.2|//FERM domain-containing protein 5 [Mus musculus…
19142	2607	0.01	0.05	2.32192809488736	0.208188076651652	*	0.1481734	Prss12	GO:0030425//dendrite;GO:0031410//cytoplasmic vesicle;GO:0005886//plasma membrane;GO:0043083//synaptic cleft;GO:0043195//terminal bouton	GO:0004252//serine-type endopeptidase activity;GO:0005044//scavenger receptor activity	GO:0006898//receptor-mediated endocytosis;GO:0031638//zymogen activation;GO:0006887//exocytosis	K09624//neurotrypsin [EC:3.4.21.-]	gi|6679485|ref|NP_032965.1|//neurotrypsin precursor [Mus musculus]
26874	5540	0.01	0.05	2.32192809488736	0.0630311822964509	*	0.0403312	Abcd2	GO:0016021//integral component of membrane;GO:0005739//mitochondrion;GO:0005778//peroxisomal membrane	GO:0005524//ATP binding;GO:0042626//ATPase activity, coupled to transmembrane movement of substances;GO:0042803//protein homodimerization activity	GO:0032000//positive regulation of fatty acid beta-oxidation;GO:0055085//transmembrane transport;GO:0042760//very long-chain fatty acid catabolic process	K05676//ATP-binding cassette, subfamily D (ALD), member 2	gi|60218875|ref|NP_036124.2|//ATP-binding cassette sub-family D member 2 [Mus musculus];gi|568992544|ref|XP_006521080.1|//PREDICTED: ATP-binding cassette sub-family D member 2 isoform X1 [Mus musculus]
21390	1898	0.03	0.15	2.32192809488736	0.134699119048087	*	0.0914878	Tbxa2r	GO:0005887//integral component of plasma membrane;GO:0001669//acrosomal vesicle	GO:0005515//protein binding;GO:0004961//thromboxane A2 receptor activity	GO:0045777//positive regulation of blood pressure;GO:0038193//thromboxane A2 signaling pathway;GO:0071222//cellular response to lipopolysaccharide;GO:0045471//response to ethanol;GO:0019932//second-messenger-mediated signaling;GO:0033574//response to testosterone;GO:0045907//positive regulation of vasoconstriction;GO:0007189//adenylate cyclase-activating G-protein coupled receptor signaling pathw…	K04264//thromboxane A2 receptor	gi|6678233|ref|NP_033351.1|//thromboxane A2 receptor [Mus musculus]
74760	2320	0.02	0.10	2.32192809488736	0.218176289673203	*	0.1560692	Rab3il1	NA	GO:0019900//kinase binding;GO:0017112//Rab guanyl-nucleotide exchange factor activity	GO:0043547//positive regulation of GTPase activity;GO:0015031//protein transport	K16779//Rab-3A-interacting protein	gi|755563791|ref|XP_006527478.2|//PREDICTED: guanine nucleotide exchange factor for Rab-3A isoform X5 [Mus musculus];gi|21362337|ref|NP_653121.1|//guanine nucleotide exchange factor for Rab-3A [Mus musculus];gi|569007976|ref|XP_006527480.1|//PREDICTED: guanine nucleotide exchange factor for Rab-3A isoform X7 [Mus musculus];gi|569007970|ref|XP_006527477.1|//PREDICTED: guanine nucleotide exchange f…
12012	1961	0.01	0.05	2.32192809488736	0.366034919858828	*	0.284012	Baat	GO:0005829//cytosol;GO:0005777//peroxisome	GO:0052817//very long chain acyl-CoA hydrolase activity;GO:0052689//carboxylic ester hydrolase activity;GO:0052815//medium-chain acyl-CoA hydrolase activity;GO:0016290//palmitoyl-CoA hydrolase activity;GO:0005102//receptor binding;GO:0047963//glycine N-choloyltransferase activity;GO:0016410//N-acyltransferase activity	GO:0031100//animal organ regeneration;GO:0019530//taurine metabolic process;GO:0001889//liver development;GO:0006631//fatty acid metabolic process;GO:0006544//glycine metabolic process;GO:0002152//bile acid conjugation;GO:0006637//acyl-CoA metabolic process;GO:0006699//bile acid biosynthetic process	K00659//bile acid-CoA:amino acid N-acyltransferase [EC:2.3.1.65 3.1.2.2]	gi|110225339|ref|NP_031545.2|//bile acid-CoA:amino acid N-acyltransferase [Mus musculus];gi|568925970|ref|XP_006537628.1|//PREDICTED: bile acid-CoA:amino acid N-acyltransferase isoform X1 [Mus musculus]
442829	2030	0.01	0.05	2.32192809488736	0.36594041858864	*	0.284012	Ccin	GO:0005634//nucleus;GO:0031463//Cul3-RING ubiquitin ligase complex;GO:0033150//cytoskeletal calyx	GO:0004842//ubiquitin-protein transferase activity	GO:0030154//cell differentiation;GO:0007275//multicellular organism development;GO:0016567//protein ubiquitination;GO:0007283//spermatogenesis	K10450//kelch-like protein 12;K10449//kelch-like protein 11;K10457//kelch-like protein 20	gi|50582595|ref|NP_001002787.1|//calicin [Mus musculus]
545762	2037	0.01	0.05	2.32192809488736	0.365783024860215	*	0.284012	Gm16367	NA	NA	NA	K10308//F-box protein 31	gi|345842339|ref|NP_001026793.2|//uncharacterized protein LOC545762 [Mus musculus]
13179	1829	0.01	0.05	2.32192809488736	0.365657207326511	*	0.284012	Dcn	GO:0005589//collagen type VI trimer;GO:0005615//extracellular space;GO:0005737//cytoplasm	GO:0004860//protein kinase inhibitor activity;GO:0005518//collagen binding;GO:0047485//protein N-terminus binding;GO:0005539//glycosaminoglycan binding;GO:0050840//extracellular matrix binding	GO:0001822//kidney development;GO:0001890//placenta development;GO:0032496//response to lipopolysaccharide;GO:0051901//positive regulation of mitochondrial depolarization;GO:0090141//positive regulation of mitochondrial fission;GO:0019800//peptide cross-linking via chondroitin 4-sulfate glycosaminoglycan;GO:0009612//response to mechanical stimulus;GO:1900747//negative regulation of vascular endot…	K04660//decorin	gi|6681143|ref|NP_031859.1|//decorin preproprotein [Mus musculus]
381270	4217	0.01	0.05	2.32192809488736	0.115348263025713	*	0.0773046	March4	GO:0005795//Golgi stack;GO:0016021//integral component of membrane;GO:0005802//trans-Golgi network	GO:0070738//tubulin-glycine ligase activity;GO:0070740//tubulin-glutamic acid ligase activity;GO:0070736//protein-glycine ligase activity, initiating;GO:0008766//UDP-N-acetylmuramoylalanyl-D-glutamyl-2,6-diaminopimelate-D-alanyl-D-alanine ligase activity;GO:0018169//ribosomal S6-glutamic acid ligase activity;GO:0004842//ubiquitin-protein transferase activity;GO:0070737//protein-glycine ligase act…	GO:0016567//protein ubiquitination	K10659//E3 ubiquitin-protein ligase MARCH4/9/11 [EC:2.3.2.27]	gi|113865913|ref|NP_001038998.1|//E3 ubiquitin-protein ligase MARCH4 precursor [Mus musculus];gi|568906631|ref|XP_006496175.1|//PREDICTED: E3 ubiquitin-protein ligase MARCH4 isoform X1 [Mus musculus]
12259	1082	0.01	0.05	2.32192809488736	0.609150031091181	*	0.544378	C1qa	GO:0070062//extracellular exosome;GO:0005581//collagen trimer	GO:0005515//protein binding	GO:0006958//complement activation, classical pathway;GO:0010039//response to iron ion;GO:0045087//innate immune response	K03986//complement C1q subcomponent subunit A	gi|124286805|ref|NP_031598.2|//complement C1q subcomponent subunit A precursor [Mus musculus]
54120	1082	0.01	0.05	2.32192809488736	0.608649646478978	*	0.544378	Gipc2	GO:0070062//extracellular exosome;GO:0005737//cytoplasm	GO:0005515//protein binding	NA	K20056//PDZ domain-containing protein GIPC	gi|8394258|ref|NP_058563.1|//PDZ domain-containing protein GIPC2 [Mus musculus];gi|755504095|ref|XP_011238467.1|//PREDICTED: PDZ domain-containing protein GIPC2 isoform X1 [Mus musculus]
76964	959	0.01	0.05	2.32192809488736	0.607923280077571	*	0.544378	2610028H24Rik	NA	NA	NA	NA	gi|158534073|ref|NP_084092.2|//uncharacterized protein C21orf58 homolog [Mus musculus]
170748	954	0.01	0.05	2.32192809488736	0.607787279343773	*	0.544378	Smco4	GO:0016021//integral component of membrane	NA	NA	NA	gi|568958913|ref|XP_006510106.1|//PREDICTED: single-pass membrane and coiled-coil domain-containing protein 4 isoform X2 [Mus musculus];gi|113865951|ref|NP_573477.2|//single-pass membrane and coiled-coil domain-containing protein 4 [Mus musculus]
102631980	928	0.01	0.05	2.32192809488736	0.607741959287152	*	0.544378	Gm30172	NA	NA	NA	NA	gi|755482985|ref|XP_011236635.1|//PREDICTED: LOW QUALITY PROTEIN: uncharacterized protein C22orf31 homolog isoform X1 [Mus musculus]
637079	6090	0.01	0.05	2.32192809488736	0.134685874296952	*	0.0914878	Gm16486	GO:0005634//nucleus;GO:0005739//mitochondrion	NA	NA	K10360//myosin IX;K16743//abnormal spindle-like microcephaly-associated protein	gi|568955782|ref|XP_006509876.1|//PREDICTED: uncharacterized protein KIAA1683 homolog isoform X1 [Mus musculus];gi|568895194|ref|XP_006544405.1|//PREDICTED: uncharacterized protein KIAA1683 homolog isoform X2 [Mus musculus]
381072	3934	0.01	0.05	2.32192809488736	0.342158227336123	*	0.262172	Abca17	GO:0016021//integral component of membrane;GO:0005789//endoplasmic reticulum membrane	GO:0005524//ATP binding;GO:0042626//ATPase activity, coupled to transmembrane movement of substances	GO:0006638//neutral lipid metabolic process;GO:0055085//transmembrane transport;GO:0006869//lipid transport	K05643//ATP-binding cassette, subfamily A (ABC1), member 3	gi|157057150|ref|NP_001026792.2|//ATP-binding cassette, sub-family A (ABC1), member 17 [Mus musculus] ;gi|569000721|ref|XP_006524545.1|//PREDICTED: ATP-binding cassette, sub-family A (ABC1), member 17 isoform X3 [Mus musculus];gi|569000725|ref|XP_006524547.1|//PREDICTED: ATP-binding cassette, sub-family A (ABC1), member 17 isoform X4 [Mus musculus]
21756	1030	0.01	0.05	2.32192809488736	0.605574516383089	*	0.544378	Prss40	GO:0031410//cytoplasmic vesicle;GO:0005576//extracellular region	GO:0004252//serine-type endopeptidase activity	GO:0006508//proteolysis	K08664//prostasin [EC:3.4.21.-];K09625//testisin [EC:3.4.21.-];K09628//serine protease 27 [EC:3.4.21.-];K09626//brain-specific serine protease 4 [EC:3.4.21.-]	gi|568906116|ref|XP_006495922.1|//PREDICTED: serine protease 40 isoform X5 [Mus musculus];gi|568906122|ref|XP_006495925.1|//PREDICTED: serine protease 40 isoform X7 [Mus musculus];gi|568906114|ref|XP_006495921.1|//PREDICTED: serine protease 40 isoform X4 [Mus musculus];gi|112734838|ref|NP_033382.2|//serine protease 40 precursor [Mus musculus];gi|568906112|ref|XP_006495920.1|//PREDICTED: serine pr…
13075	2022	0.01	0.05	2.32192809488736	0.364747612283411	*	0.284012	Cyp19a1	GO:0016020//membrane;GO:0005783//endoplasmic reticulum;GO:0005829//cytosol;GO:0008021//synaptic vesicle;GO:0043197//dendritic spine;GO:0043195//terminal bouton;GO:0043025//neuronal cell body	GO:0020037//heme binding;GO:0005506//iron ion binding;GO:0070330//aromatase activity	GO:0018894//dibenzo-p-dioxin metabolic process;GO:0010760//negative regulation of macrophage chemotaxis;GO:0018879//biphenyl metabolic process;GO:0021766//hippocampus development;GO:0021854//hypothalamus development;GO:0071464//cellular response to hydrostatic pressure;GO:0043627//response to estrogen;GO:0008584//male gonad development;GO:0045779//negative regulation of bone resorption;GO:0032355…	K07434//aromatase [EC:1.14.14.14]	gi|755529732|ref|XP_011240963.1|//PREDICTED: aromatase isoform X3 [Mus musculus];gi|6681099|ref|NP_031836.1|//aromatase [Mus musculus];gi|568960737|ref|XP_006510871.1|//PREDICTED: aromatase isoform X2 [Mus musculus]
12180	3340	0.02	0.10	2.32192809488736	0.0810084279411765	*	0.0529812	Smyd1	GO:0005634//nucleus;GO:0005737//cytoplasm	GO:0003677//DNA binding;GO:0046872//metal ion binding;GO:0003714//transcription corepressor activity;GO:0005515//protein binding;GO:0018024//histone-lysine N-methyltransferase activity	GO:0045892//negative regulation of transcription, DNA-templated;GO:0035914//skeletal muscle cell differentiation;GO:0006338//chromatin remodeling;GO:0007507//heart development;GO:0045663//positive regulation of myoblast differentiation;GO:0032259//methylation;GO:0010831//positive regulation of myotube differentiation	K11426//SET and MYND domain-containing protein	gi|236461142|ref|NP_033892.2|//histone-lysine N-methyltransferase Smyd1 isoform 2 [Mus musculus];gi|236461014|ref|NP_001153599.1|//histone-lysine N-methyltransferase Smyd1 isoform 1 [Mus musculus]
98932	1083	0.01	0.05	2.32192809488736	0.604182907042254	*	0.544378	Myl9	GO:0001725//stress fiber;GO:0030018//Z disc;GO:0016460//myosin II complex	GO:0005509//calcium ion binding;GO:0032036//myosin heavy chain binding	GO:0070527//platelet aggregation	K12755//myosin regulatory light chain 9	gi|198278553|ref|NP_742116.1|//myosin regulatory light polypeptide 9 [Mus musculus]
259066	951	0.01	0.05	2.32192809488736	0.603780088599156	*	0.544378	Olfr520	GO:0016021//integral component of membrane;GO:0005886//plasma membrane	GO:0004984//olfactory receptor activity;GO:0004930//G-protein coupled receptor activity	GO:0007186//G-protein coupled receptor signaling pathway;GO:0050911//detection of chemical stimulus involved in sensory perception of smell	K04257//olfactory receptor	gi|154146237|ref|NP_667274.2|//olfactory receptor 520 [Mus musculus]
68828	2038	0.01	0.05	2.32192809488736	0.364622505916652	*	0.284012	Sync	GO:0030018//Z disc;GO:0005829//cytosol;GO:0031594//neuromuscular junction;GO:0042383//sarcolemma;GO:0005882//intermediate filament	GO:0005515//protein binding;GO:0005198//structural molecule activity	GO:0045103//intermediate filament-based process	K10377//syncoilin 1	gi|223711838|gb|ACN22024.1|//syncoilin isoform 2 [Mus musculus];gi|223711840|gb|ACN22025.1|//syncoilin isoform 3 [Mus musculus];gi|47059478|ref|NP_075974.3|//syncoilin [Mus musculus];gi|568929696|ref|XP_006503436.1|//PREDICTED: syncoilin isoform X1 [Mus musculus]
74754	4028	22.39	110.58	2.30416404349927	0	Up	0	Dhcr24	GO:0005856//cytoskeleton;GO:0005634//nucleus;GO:0005829//cytosol;GO:0016021//integral component of membrane;GO:0005789//endoplasmic reticulum membrane;GO:0000139//Golgi membrane	GO:0016614//oxidoreductase activity, acting on CH-OH group of donors;GO:0050614//delta24-sterol reductase activity;GO:0000246//delta24(24-1) sterol reductase activity;GO:0042605//peptide antigen binding;GO:0050660//flavin adenine dinucleotide binding;GO:0019899//enzyme binding	GO:0043154//negative regulation of cysteine-type endopeptidase activity involved in apoptotic process;GO:0042987//amyloid precursor protein catabolic process;GO:0043588//skin development;GO:0009888//tissue development;GO:0006695//cholesterol biosynthetic process;GO:0055114//oxidation-reduction process;GO:0031639//plasminogen activation;GO:0061024//membrane organization;GO:0006979//response to oxi…	K09828//Delta24-sterol reductase [EC:1.3.1.72 1.3.1.-]	gi|114155129|ref|NP_444502.2|//delta(24)-sterol reductase precursor [Mus musculus]
68371	1956	0.52	2.56	2.29956028185891	4.77347614457831e-13	Up	1.50837e-13	Pbld1	GO:0070062//extracellular exosome;GO:0005737//cytoplasm	GO:0016853//isomerase activity	GO:0060392//negative regulation of SMAD protein import into nucleus;GO:0009058//biosynthetic process;GO:0010719//negative regulation of epithelial to mesenchymal transition;GO:0030512//negative regulation of transforming growth factor beta receptor signaling pathway;GO:0050680//negative regulation of epithelial cell proliferation;GO:0060394//negative regulation of pathway-restricted SMAD protein …	NA	gi|568968361|ref|XP_006514092.1|//PREDICTED: phenazine biosynthesis-like domain-containing protein 1 isoform X2 [Mus musculus];gi|568968365|ref|XP_006514094.1|//PREDICTED: phenazine biosynthesis-like domain-containing protein 1 isoform X4 [Mus musculus];gi|568968363|ref|XP_006514093.1|//PREDICTED: phenazine biosynthesis-like domain-containing protein 1 isoform X3 [Mus musculus]
12716	1543	1.85	9.07	2.29357728001221	2.62754201645123e-35	Up	4.48044e-36	Ckmt1	GO:0070062//extracellular exosome;GO:0005743//mitochondrial inner membrane;GO:0043209//myelin sheath	GO:0005515//protein binding;GO:0005524//ATP binding;GO:0004111//creatine kinase activity	GO:0046314//phosphocreatine biosynthetic process;GO:0016310//phosphorylation;GO:0032091//negative regulation of protein binding;GO:0043066//negative regulation of apoptotic process	K00933//creatine kinase [EC:2.7.3.2]	gi|6753428|ref|NP_034027.1|//creatine kinase U-type, mitochondrial precursor [Mus musculus]
55938	731	0.07	0.34	2.28010791919274	0.218074480858609	*	0.1560692	Apom	GO:0016020//membrane;GO:0070062//extracellular exosome;GO:1990726//Lsm1-7-Pat1 complex;GO:0034362//low-density lipoprotein particle;GO:0005694//chromosome;GO:0034366//spherical high-density lipoprotein particle;GO:0000932//P-body;GO:0032021//NELF complex;GO:0046540//U4/U6 x U5 tri-snRNP complex;GO:0071013//catalytic step 2 spliceosome;GO:0005688//U6 snRNP;GO:0034361//very-low-density lipoprotein …	GO:0004252//serine-type endopeptidase activity;GO:0046976//histone methyltransferase activity (H3-K27 specific);GO:0004930//G-protein coupled receptor activity;GO:0005543//phospholipid binding;GO:0016209//antioxidant activity;GO:0005319//lipid transporter activity;GO:0046974//histone methyltransferase activity (H3-K9 specific);GO:0070742//C2H2 zinc finger domain binding;GO:0000166//nucleotide bin…	GO:1902902//negative regulation of autophagosome assembly;GO:0006275//regulation of DNA replication;GO:0034244//negative regulation of transcription elongation from RNA polymerase II promoter;GO:0033344//cholesterol efflux;GO:0051567//histone H3-K9 methylation;GO:2000427//positive regulation of apoptotic cell clearance;GO:0009749//response to glucose;GO:0007186//G-protein coupled receptor signali…	NA	gi|9055162|ref|NP_061286.1|//apolipoprotein M precursor [Mus musculus]
56370	1269	0.04	0.19	2.24792751344359	0.218094835019601	*	0.1560692	Tagln3	GO:0005634//nucleus;GO:0043209//myelin sheath	NA	GO:0000122//negative regulation of transcription from RNA polymerase II promoter;GO:0007417//central nervous system development	K20526//transgelin	gi|9790125|ref|NP_062728.1|//transgelin-3 [Mus musculus]
12795	2485	0.77	3.54	2.2008190093881	5.51497475268817e-22	Up	1.301758e-22	Plk3	GO:0005795//Golgi stack;GO:0030425//dendrite;GO:0005730//nucleolus;GO:0000785//chromatin;GO:0005813//centrosome;GO:0043025//neuronal cell body	GO:0004674//protein serine/threonine kinase activity;GO:0005524//ATP binding;GO:0002039//p53 binding	GO:2000777//positive regulation of proteasomal ubiquitin-dependent protein catabolic process involved in cellular response to hypoxia;GO:0006970//response to osmotic stress;GO:0006468//protein phosphorylation;GO:0090316//positive regulation of intracellular protein transport;GO:0043066//negative regulation of apoptotic process;GO:0043491//protein kinase B signaling;GO:0000302//response to reactiv…	K08862//polo-like kinase 3 [EC:2.7.11.21]	gi|87299592|ref|NP_038835.2|//serine/threonine-protein kinase PLK3 isoform 1 [Mus musculus];gi|927028876|ref|NP_001300845.1|//serine/threonine-protein kinase PLK3 isoform 2 [Mus musculus]
110196	1273	19.24	88.42	2.20026393518402	8.93456044415584e-259	Up	1.837994e-260	Fdps	GO:0005759//mitochondrial matrix;GO:0005654//nucleoplasm;GO:0005777//peroxisome	GO:0004337//geranyltranstransferase activity;GO:0046872//metal ion binding;GO:0004311//farnesyltranstransferase activity;GO:0004161//dimethylallyltranstransferase activity	GO:0045337//farnesyl diphosphate biosynthetic process;GO:0045542//positive regulation of cholesterol biosynthetic process;GO:0061051//positive regulation of cell growth involved in cardiac muscle cell development	K00787//farnesyl diphosphate synthase [EC:2.5.1.1 2.5.1.10]	gi|359279938|ref|NP_001240680.1|//farnesyl pyrophosphate synthase isoform 1 precursor [Mus musculus];gi|19882207|ref|NP_608219.1|//farnesyl pyrophosphate synthase isoform 2 [Mus musculus]
13011	986	3.96	18.16	2.19719186721131	5.29738547292419e-42	Up	7.84064e-43	Cst7	GO:0005576//extracellular region	GO:0004869//cysteine-type endopeptidase inhibitor activity	GO:0010466//negative regulation of peptidase activity	K13903//cystatin-F	gi|262263319|ref|NP_034107.2|//cystatin-F precursor [Mus musculus]
11733	6672	0.02	0.09	2.16992500144231	0.0200491648136891	*	0.01189532	Ank1	GO:0005634//nucleus;GO:0030018//Z disc;GO:0031430//M band;GO:0014731//spectrin-associated cytoskeleton;GO:0042383//sarcolemma;GO:0030673//axolemma;GO:0016529//sarcoplasmic reticulum;GO:0030863//cortical cytoskeleton;GO:0045211//postsynaptic membrane	GO:0051117//ATPase binding;GO:0008093//cytoskeletal adaptor activity;GO:0030507//spectrin binding	GO:0048821//erythrocyte development;GO:0055072//iron ion homeostasis;GO:0007165//signal transduction;GO:0006888//ER to Golgi vesicle-mediated transport;GO:0010638//positive regulation of organelle organization;GO:0015672//monovalent inorganic cation transport;GO:0006779//porphyrin-containing compound biosynthetic process	K10380//ankyrin	gi|568953837|ref|XP_006509059.1|//PREDICTED: ankyrin-1 isoform X8 [Mus musculus];gi|568953843|ref|XP_006509062.1|//PREDICTED: ankyrin-1 isoform X12 [Mus musculus];gi|471434847|ref|NP_001264213.1|//ankyrin-1 isoform 5 [Mus musculus];gi|568953841|ref|XP_006509061.1|//PREDICTED: ankyrin-1 isoform X11 [Mus musculus];gi|471434838|ref|NP_001264209.1|//ankyrin-1 isoform 3 [Mus musculus];gi|568953823|ref…
11435	4320	0.52	2.33	2.16374642651319	2.8402284995486e-24	Up	6.30382e-25	Chrna1	GO:0009986//cell surface;GO:0005892//acetylcholine-gated channel complex;GO:0030054//cell junction;GO:0031594//neuromuscular junction;GO:0045211//postsynaptic membrane	GO:0042166//acetylcholine binding;GO:0005515//protein binding;GO:0015464//acetylcholine receptor activity	GO:0007528//neuromuscular junction development;GO:0035094//response to nicotine;GO:0007165//signal transduction;GO:0098655//cation transmembrane transport;GO:0048630//skeletal muscle tissue growth;GO:0007274//neuromuscular synaptic transmission;GO:0046716//muscle cell cellular homeostasis;GO:0007271//synaptic transmission, cholinergic;GO:0019228//neuronal action potential;GO:0070050//neuron cellu…	K04803//nicotinic acetylcholine receptor alpha-1	gi|31542391|ref|NP_031415.2|//acetylcholine receptor subunit alpha precursor [Mus musculus]
93670	1248	0.17	0.74	2.12199052437861	0.00554395677078328	*	0.00308228	Tac4	GO:0005615//extracellular space	GO:0005102//receptor binding	GO:0008217//regulation of blood pressure;GO:0043303//mast cell degranulation;GO:0046878//positive regulation of saliva secretion;GO:0007217//tachykinin receptor signaling pathway;GO:0007204//positive regulation of cytosolic calcium ion concentration;GO:0007267//cell-cell signaling;GO:0006954//inflammatory response	K05241//tachykinin 4	gi|16716383|ref|NP_444323.1|//tachykinin-4 precursor [Mus musculus]
435145	1804	0.03	0.13	2.11547721741994	0.218033783932071	*	0.1560692	Shisa8	NA	NA	NA	NA	gi|333108269|ref|NP_001193950.1|//putative protein shisa-8 precursor [Mus musculus]
319166	558	1.15	4.85	2.07635088613011	8.99777408901697e-07	Up	3.75368e-07	Hist1h2ae	GO:0070062//extracellular exosome;GO:0000790//nuclear chromatin;GO:0000786//nucleosome	GO:0003677//DNA binding;GO:0046982//protein heterodimerization activity;GO:0019899//enzyme binding	GO:0006342//chromatin silencing;GO:0008285//negative regulation of cell proliferation	K11251//histone H2A	gi|10645195|ref|NP_066390.1|//histone H2A type 1-B/E [Homo sapiens]
102634727	955	0.14	0.59	2.07528812730424	0.0327711083074228	*	0.01999274	Gm29485	GO:0005634//nucleus;GO:0048471//perinuclear region of cytoplasm	GO:0016301//kinase activity;GO:0070182//DNA polymerase binding	GO:0001934//positive regulation of protein phosphorylation;GO:0001701//in utero embryonic development;GO:0060325//face morphogenesis;GO:0007049//cell cycle	K16775//M-phase phosphoprotein 9;K17868//diphthine methyl ester acylhydrolase [EC:3.1.1.97]	gi|568887925|ref|XP_006543619.1|//PREDICTED: cyclin-dependent kinase 2-associated protein 1-like [Mus musculus]
27371	2108	0.43	1.80	2.06558834162758	1.66873263483058e-06	Up	7.07194e-07	Sh2d2a	GO:0005737//cytoplasm;GO:0005886//plasma membrane	GO:0005070//SH3/SH2 adaptor activity;GO:0017124//SH3 domain binding	GO:0008283//cell proliferation	K08273//SH2 domain protein 2A	gi|568922946|ref|XP_006501618.1|//PREDICTED: SH2 domain-containing protein 2A isoform X2 [Mus musculus];gi|568922944|ref|XP_006501617.1|//PREDICTED: SH2 domain-containing protein 2A isoform X1 [Mus musculus];gi|568922948|ref|XP_006501619.1|//PREDICTED: SH2 domain-containing protein 2A isoform X3 [Mus musculus];gi|70909334|ref|NP_001020742.1|//SH2 domain-containing protein 2A isoform 2 [Mus muscul…
14104	9938	59.03	245.67	2.05720144680627	0	Up	0	Fasn	GO:0070062//extracellular exosome;GO:0042587//glycogen granule;GO:0042470//melanosome;GO:0005913//cell-cell adherens junction;GO:0005829//cytosol;GO:0005794//Golgi apparatus;GO:0005739//mitochondrion;GO:0005886//plasma membrane	GO:0004320//oleoyl-[acyl-carrier-protein] hydrolase activity;GO:0031177//phosphopantetheine binding;GO:0004313//[acyl-carrier-protein] S-acetyltransferase activity;GO:0004319//enoyl-[acyl-carrier-protein] reductase (NADPH, B-specific) activity;GO:0016296//palmitoyl-[acyl-carrier-protein] hydrolase activity;GO:0047451//3-hydroxyoctanoyl-[acyl-carrier-protein] dehydratase activity;GO:0070402//NADPH…	GO:0001649//osteoblast differentiation;GO:0006084//acetyl-CoA metabolic process;GO:0006633//fatty acid biosynthetic process;GO:0035338//long-chain fatty-acyl-CoA biosynthetic process;GO:0071353//cellular response to interleukin-4;GO:0055114//oxidation-reduction process;GO:0030879//mammary gland development	K00665//fatty acid synthase, animal type [EC:2.3.1.85]	gi|93102409|ref|NP_032014.3|//fatty acid synthase [Mus musculus]
69071	1333	18.86	78.39	2.05533994936608	1.33834084166667e-222	Up	3.43256e-224	Tmem97	GO:0031965//nuclear membrane;GO:0005791//rough endoplasmic reticulum;GO:0016021//integral component of membrane;GO:0005764//lysosome;GO:0005886//plasma membrane	NA	GO:0042632//cholesterol homeostasis	NA	gi|19526880|ref|NP_598467.1|//transmembrane protein 97 [Mus musculus]
12406	2229	0.01	0.04	2	0.367331346233587	*	0.284012	Serpinh1	GO:0070062//extracellular exosome;GO:0005615//extracellular space;GO:0005783//endoplasmic reticulum;GO:0045121//membrane raft;GO:0005793//endoplasmic reticulum-Golgi intermediate compartment	GO:0004867//serine-type endopeptidase inhibitor activity;GO:0005518//collagen binding;GO:0051082//unfolded protein binding	GO:0003433//chondrocyte development involved in endochondral bone morphogenesis;GO:0030199//collagen fibril organization;GO:0051604//protein maturation;GO:0032964//collagen biosynthetic process	K09501//serpin peptidase inhibitor, clade H, member 1	gi|161353502|ref|NP_033955.2|//serpin H1 precursor [Mus musculus]
231858	3706	0.01	0.04	2	0.208422786997369	*	0.1481734	Radil	GO:0005874//microtubule	GO:0005515//protein binding	GO:0007165//signal transduction;GO:0034446//substrate adhesion-dependent cell spreading;GO:0007275//multicellular organism development	K05702//afadin;K14376//poly(A) polymerase [EC:2.7.7.19]	gi|568938676|ref|XP_006504745.1|//PREDICTED: ras-associating and dilute domain-containing protein isoform X2 [Mus musculus];gi|894216207|ref|NP_001297681.1|//ras-associating and dilute domain-containing protein isoform 3 [Mus musculus]
78772	3303	0.01	0.04	2	0.208403207590418	*	0.1481734	Hhipl2	GO:0005576//extracellular region	GO:0016901//oxidoreductase activity, acting on the CH-OH group of donors, quinone or similar compound as acceptor;GO:0048038//quinone binding	GO:0005975//carbohydrate metabolic process;GO:0055114//oxidation-reduction process	K06231//hedgehog interacting protein;K15212//TATA box-binding protein-associated factor RNA polymerase I subunit A	gi|808688292|ref|NP_001294981.1|//HHIP-like protein 2 isoform 2 [Mus musculus];gi|755496278|ref|XP_011248036.1|//PREDICTED: HHIP-like protein 2 isoform X2 [Mus musculus];gi|755496283|ref|XP_011248038.1|//PREDICTED: HHIP-like protein 2 isoform X3 [Mus musculus];gi|261245037|ref|NP_084451.2|//HHIP-like protein 2 isoform 1 precursor [Mus musculus];gi|755496276|ref|XP_011248035.1|//PREDICTED: HHIP-li…
432582	3974	0.01	0.04	2	0.529637260776922	*	0.431648	Ccdc92b	NA	NA	NA	K16452//coiled-coil domain-containing protein 92	gi|62000658|ref|NP_001013806.1|//uncharacterized protein LOC432582 [Mus musculus]
170790	2369	0.01	0.04	2	0.367236174453753	*	0.284012	Mlc1	GO:0016323//basolateral plasma membrane;GO:0005783//endoplasmic reticulum;GO:0016324//apical plasma membrane;GO:0031410//cytoplasmic vesicle;GO:0005764//lysosome;GO:0048471//perinuclear region of cytoplasm;GO:0005901//caveola;GO:0005911//cell-cell junction;GO:0016021//integral component of membrane;GO:0005769//early endosome;GO:0055037//recycling endosome	GO:0005216//ion channel activity;GO:0008565//protein transporter activity;GO:0032403//protein complex binding	GO:0047484//regulation of response to osmotic stress;GO:0071397//cellular response to cholesterol;GO:0034220//ion transmembrane transport;GO:0015031//protein transport;GO:0032388//positive regulation of intracellular transport;GO:0072584//caveolin-mediated endocytosis;GO:0051259//protein oligomerization	K20070//membrane protein MLC1	gi|568991573|ref|XP_006520607.1|//PREDICTED: membrane protein MLC1 isoform X1 [Mus musculus];gi|148672440|gb|EDL04387.1|//megalencephalic leukoencephalopathy with subcortical cysts 1 homolog (human), isoform CRA_a [Mus musculus];gi|28972037|dbj|BAC65472.1|//mKIAA0027 protein [Mus musculus]
231532	9595	0.01	0.04	2	0.131648088661417	*	0.0893364	Arhgap24	GO:0005856//cytoskeleton;GO:0042995//cell projection;GO:0005925//focal adhesion;GO:0005737//cytoplasm	GO:0005096//GTPase activator activity	GO:0090630//activation of GTPase activity;GO:0001525//angiogenesis;GO:0030154//cell differentiation;GO:0035021//negative regulation of Rac protein signal transduction;GO:0035313//wound healing, spreading of epidermal cells;GO:1900028//negative regulation of ruffle assembly	K20642//Rho GTPase-activating protein 22/24/25	gi|568935532|ref|XP_006534953.1|//PREDICTED: rho GTPase-activating protein 24 isoform X3 [Mus musculus];gi|170671704|ref|NP_083546.2|//rho GTPase-activating protein 24 isoform 1 [Mus musculus];gi|568935536|ref|XP_006534955.1|//PREDICTED: rho GTPase-activating protein 24 isoform X4 [Mus musculus];gi|22122687|ref|NP_666273.1|//rho GTPase-activating protein 24 isoform 2 [Mus musculus]
67555	1292	0.01	0.04	2	0.61797159875654	*	0.544378	Mgat4d	NA	NA	NA	K00738//alpha-1,3-mannosylglycoprotein beta-1,4-N-acetylglucosaminyltransferase A/B [EC:2.4.1.145]	gi|568957445|ref|XP_006531371.1|//PREDICTED: alpha-1,3-mannosyl-glycoprotein 4-beta-N-acetylglucosaminyltransferase-like protein MGAT4D isoform X2 [Mus musculus];gi|302371973|gb|ADL28272.1|//GnT1IP-L [Mus musculus]
20871	1168	0.01	0.04	2	0.6176905961349	*	0.544378	Aurkc	GO:0000780//condensed nuclear chromosome, centromeric region;GO:0031616//spindle pole centrosome;GO:0032133//chromosome passenger complex;GO:0005876//spindle microtubule;GO:0030496//midbody;GO:1990385//meiotic spindle midzone	GO:0004712//protein serine/threonine/tyrosine kinase activity;GO:0035174//histone serine kinase activity	GO:0006468//protein phosphorylation;GO:0007052//mitotic spindle organization;GO:0032465//regulation of cytokinesis	K11480//aurora kinase C [EC:2.7.11.1]	gi|124378046|ref|NP_001074434.1|//aurora kinase C isoform a [Mus musculus]
14200	1331	0.01	0.04	2	0.616849119503519	*	0.544378	Fhl2	GO:0005634//nucleus;GO:0005925//focal adhesion;GO:0030018//Z disc;GO:0031430//M band;GO:0015629//actin cytoskeleton	GO:0042802//identical protein binding;GO:0008270//zinc ion binding;GO:0008134//transcription factor binding	GO:0000122//negative regulation of transcription from RNA polymerase II promoter;GO:0001649//osteoblast differentiation;GO:0055015//ventricular cardiac muscle cell development;GO:0009725//response to hormone;GO:0055014//atrial cardiac muscle cell development;GO:0060347//heart trabecula formation;GO:0043066//negative regulation of apoptotic process	K14380//four and a half LIM domains protein 2	gi|880911340|ref|XP_005075413.2|//PREDICTED: four and a half LIM domains protein 2 [Mesocricetus auratus]
14432	1316	0.01	0.04	2	0.615684198217253	*	0.544378	Gap43	GO:0030424//axon;GO:0032584//growth cone membrane;GO:0030054//cell junction;GO:0005737//cytoplasm;GO:0014069//postsynaptic density;GO:0031527//filopodium membrane	GO:1901981//phosphatidylinositol phosphate binding;GO:0005516//calmodulin binding;GO:0035727//lysophosphatidic acid binding;GO:0001786//phosphatidylserine binding	GO:0010001//glial cell differentiation;GO:0045165//cell fate commitment;GO:0016198//axon choice point recognition;GO:0040008//regulation of growth;GO:0042246//tissue regeneration;GO:0051489//regulation of filopodium assembly	K20041//neuromodulin	gi|6679935|ref|NP_032109.1|//neuromodulin [Mus musculus]
666420	1287	0.01	0.04	2	0.614662701055807	*	0.544378	Gm8094	NA	NA	NA	NA	gi|755549444|ref|XP_011243584.1|//PREDICTED: disks large homolog 5-like [Mus musculus]
54422	3911	0.01	0.04	2	0.208285808356023	*	0.1481734	Barhl1	GO:0005634//nucleus	GO:0000977//RNA polymerase II regulatory region sequence-specific DNA binding;GO:0001077//transcriptional activator activity, RNA polymerase II core promoter proximal region sequence-specific binding	GO:0001764//neuron migration;GO:0030901//midbrain development;GO:0007605//sensory perception of sound;GO:0045944//positive regulation of transcription from RNA polymerase II promoter;GO:0043524//negative regulation of neuron apoptotic process	K09360//BarH-like	gi|148676454|gb|EDL08401.1|//BarH-like 1 (Drosophila), isoform CRA_b, partial [Mus musculus];gi|568913993|ref|XP_006498247.1|//PREDICTED: barH-like 1 homeobox protein isoform X2 [Mus musculus];gi|568913995|ref|XP_006498248.1|//PREDICTED: barH-like 1 homeobox protein isoform X3 [Mus musculus]
15494	3537	0.01	0.04	2	0.208266254675178	*	0.1481734	Hsd3b3	GO:0005783//endoplasmic reticulum;GO:0005743//mitochondrial inner membrane;GO:0005758//mitochondrial intermembrane space;GO:0016021//integral component of membrane	GO:0004769//steroid delta-isomerase activity;GO:0003854//3-beta-hydroxy-delta5-steroid dehydrogenase activity	GO:0006694//steroid biosynthetic process;GO:0055114//oxidation-reduction process	K00070//3beta-hydroxy-Delta5-steroid dehydrogenase / steroid Delta-isomerase [EC:1.1.1.145 5.3.3.1]	gi|148707023|gb|EDL38970.1|//mCG140534, isoform CRA_b, partial [Mus musculus];gi|240120132|ref|NP_001012306.2|//3 beta-hydroxysteroid dehydrogenase/Delta 5-->4-isomerase type 3 isoform 2 [Mus musculus] ;gi|240120134|ref|NP_001155214.1|//3 beta-hydroxysteroid dehydrogenase/Delta 5-->4-isomerase type 3 isoform 1 [Mus musculus]
21835	1124	0.01	0.04	2	0.613875680952022	*	0.544378	Thrsp	GO:0005654//nucleoplasm;GO:0005829//cytosol	GO:0042803//protein homodimerization activity	GO:0006355//regulation of transcription, DNA-templated;GO:0010866//regulation of triglyceride biosynthetic process	K08328//guanylate cyclase activator 1	gi|6678345|ref|NP_033407.1|//thyroid hormone-inducible hepatic protein [Mus musculus]
21830	1210	0.01	0.04	2	0.61313679500489	*	0.544378	Theg	GO:0005634//nucleus;GO:0005737//cytoplasm	GO:0005515//protein binding	GO:0030154//cell differentiation;GO:0007275//multicellular organism development;GO:0007283//spermatogenesis	K05060//interleukin 6 signal transducer	gi|33859638|ref|NP_035713.1|//testicular haploid expressed gene protein isoform 1 [Mus musculus];gi|568967416|ref|XP_006513642.1|//PREDICTED: testicular haploid expressed gene protein isoform X1 [Mus musculus];gi|40548368|ref|NP_954696.1|//testicular haploid expressed gene protein isoform 2 [Mus musculus]
381359	2471	0.01	0.04	2	0.36635027690187	*	0.284012	Prdm12	GO:0005634//nucleus	GO:0043803//hydroxyneurosporene-O-methyltransferase activity;GO:0009008//DNA-methyltransferase activity;GO:0016279//protein-lysine N-methyltransferase activity;GO:0034541//dimethylarsinite methyltransferase activity;GO:0052665//tRNA (uracil-2'-O-)-methyltransferase activity;GO:0052667//phosphomethylethanolamine N-methyltransferase activity;GO:0052735//tRNA (cytosine-3-)-methyltransferase activity…	GO:1900111//positive regulation of histone H3-K9 dimethylation;GO:0022008//neurogenesis;GO:0006355//regulation of transcription, DNA-templated	K20795//histone-lysine N-methyltransferase PRDM6 [EC:2.1.1.43]	gi|182765475|ref|NP_001116834.1|//PR domain zinc finger protein 12 [Mus musculus]
11945	1327	0.01	0.04	2	0.61207775728447	*	0.544378	Atp4b	GO:0005783//endoplasmic reticulum;GO:0005890//sodium:potassium-exchanging ATPase complex	GO:0008900//hydrogen:potassium-exchanging ATPase activity;GO:0046982//protein heterodimerization activity	GO:0006813//potassium ion transport;GO:0007155//cell adhesion;GO:0045851//pH reduction;GO:0006814//sodium ion transport;GO:0010155//regulation of proton transport;GO:0033577//protein glycosylation in endoplasmic reticulum	K01543//H+/K+-exchanging ATPase beta polypeptide [EC:3.6.3.10]	gi|6753142|ref|NP_033854.1|//potassium-transporting ATPase subunit beta [Mus musculus]
353188	2231	0.01	0.04	2	0.366160997502799	*	0.284012	Adam32	NA	NA	NA	K16070//disintegrin and metalloproteinase domain-containing protein 32 [EC:3.4.24.-]	gi|656214619|ref|NP_001280622.1|//disintegrin and metalloproteinase domain-containing protein 32 isoform 2 precursor [Mus musculus] ;gi|568954187|ref|XP_006509227.1|//PREDICTED: disintegrin and metalloproteinase domain-containing protein 32 isoform X2 [Mus musculus];gi|568954189|ref|XP_006509228.1|//PREDICTED: disintegrin and metalloproteinase domain-containing protein 32 isoform X3 [Mus musculus…
18302	2716	0.01	0.04	2	0.36612946995006	*	0.284012	Oit3	GO:0005635//nuclear envelope	GO:0005515//protein binding;GO:0005509//calcium ion binding	GO:1903118//urate homeostasis	K18274//uromodulin;K19899//pancreatic secretory granule membrane major glycoprotein GP2	gi|27545185|ref|NP_035089.1|//oncoprotein-induced transcript 3 protein precursor [Mus musculus]
330723	2181	0.01	0.04	2	0.366066431129477	*	0.284012	Htra4	GO:0005576//extracellular region	GO:0004252//serine-type endopeptidase activity;GO:0005520//insulin-like growth factor binding	GO:0001558//regulation of cell growth;GO:0006508//proteolysis	K08786//HtrA serine peptidase 4 [EC:3.4.21.-]	gi|124487143|ref|NP_001074656.1|//serine protease HTRA4 precursor [Mus musculus]
75462	1340	0.01	0.04	2	0.611068182336182	*	0.544378	1700001C19Rik	NA	NA	NA	NA	gi|285401645|ref|NP_001165562.1|//uncharacterized protein LOC75462 isoform 2 [Mus musculus] ;gi|569001932|ref|XP_006525132.1|//PREDICTED: uncharacterized protein LOC75462 isoform X2 [Mus musculus];gi|569001928|ref|XP_006525130.1|//PREDICTED: uncharacterized protein LOC75462 isoform X1 [Mus musculus];gi|58037411|ref|NP_083572.1|//uncharacterized protein LOC75462 isoform 1 [Mus musculus];gi|1486916…
66102	2448	0.01	0.04	2	0.365908929007831	*	0.284012	Cxcl16	GO:0005615//extracellular space;GO:0016021//integral component of membrane	GO:0005041//low-density lipoprotein receptor activity;GO:0005044//scavenger receptor activity;GO:0008009//chemokine activity	GO:0010818//T cell chemotaxis;GO:0030335//positive regulation of cell migration;GO:0006898//receptor-mediated endocytosis;GO:0034341//response to interferon-gamma;GO:0034612//response to tumor necrosis factor;GO:0071222//cellular response to lipopolysaccharide;GO:0030307//positive regulation of cell growth	K10035//C-X-C motif chemokine 16	gi|289655655|gb|ADD14004.1|//CXCL16v1 [Mus musculus];gi|83745124|ref|NP_075647.3|//C-X-C motif chemokine 16 precursor [Mus musculus]
353211	10380	0.01	0.04	2	0.0100161473285831	*	0.00572724	Prune2	NA	NA	NA	K18449//prune homolog 2	gi|569007396|ref|XP_006527208.1|//PREDICTED: protein prune homolog 2 isoform X2 [Mus musculus];gi|569007400|ref|XP_006527210.1|//PREDICTED: protein prune homolog 2 isoform X4 [Mus musculus];gi|569007405|ref|XP_006527212.1|//PREDICTED: protein prune homolog 2 isoform X5 [Mus musculus];gi|569007394|ref|XP_006527207.1|//PREDICTED: protein prune homolog 2 isoform X1 [Mus musculus];gi|569007414|ref|XP…
102635873	2769	0.01	0.04	2	0.365720105272211	*	0.284012	Gm33099	NA	NA	NA	NA	gi|568898163|ref|XP_006542961.1|//PREDICTED: uncharacterized protein Gm33099 [Mus musculus]
380920	1354	0.01	0.04	2	0.610198953058322	*	0.544378	Gm1587	NA	NA	NA	NA	gi|85701957|ref|NP_001028612.1|//uncharacterized protein LOC380920 [Mus musculus]
18205	1368	0.01	0.04	2	0.609879333732415	*	0.544378	Ntf3	GO:0005576//extracellular region;GO:0016021//integral component of membrane	GO:0008083//growth factor activity;GO:0005166//neurotrophin p75 receptor binding;GO:0048406//nerve growth factor binding;GO:0042056//chemoattractant activity	GO:0050731//positive regulation of peptidyl-tyrosine phosphorylation;GO:0030335//positive regulation of cell migration;GO:0050930//induction of positive chemotaxis;GO:0048011//neurotrophin TRK receptor signaling pathway;GO:0002092//positive regulation of receptor internalization;GO:0007420//brain development;GO:0043065//positive regulation of apoptotic process;GO:0007411//axon guidance;GO:0000186…	K04356//neurotrophin 3	gi|255708383|ref|NP_001157506.1|//neurotrophin-3 isoform a [Mus musculus];gi|568941024|ref|XP_006505778.1|//PREDICTED: neurotrophin-3 isoform X2 [Mus musculus]
17306	2388	0.02	0.08	2	0.342307419900584	*	0.262172	Sypl2	GO:0030285//integral component of synaptic vesicle membrane	GO:0005215//transporter activity	GO:0006810//transport;GO:0021762//substantia nigra development;GO:0006874//cellular calcium ion homeostasis	K14168//cytoplasmic tRNA 2-thiolation protein 1 [EC:2.7.7.-]	gi|6678874|ref|NP_032622.1|//synaptophysin-like protein 2 [Mus musculus];gi|568921987|ref|XP_006501157.1|//PREDICTED: synaptophysin-like protein 2 isoform X1 [Mus musculus]
106722	1253	0.01	0.04	2	0.609104507585382	*	0.544378	G6b	GO:0016021//integral component of membrane;GO:0005886//plasma membrane	GO:0008201//heparin binding	GO:0007596//blood coagulation;GO:0035855//megakaryocyte development;GO:0030220//platelet formation;GO:0007229//integrin-mediated signaling pathway	NA	gi|568998510|ref|XP_006523483.1|//PREDICTED: protein G6b isoform X3 [Mus musculus];gi|300360565|ref|NP_001177941.1|//protein G6b isoform 1 precursor [Mus musculus];gi|85701726|ref|NP_001028393.1|//protein G6b isoform 2 precursor [Mus musculus] ;gi|568998507|ref|XP_006523482.1|//PREDICTED: protein G6b isoform X1 [Mus musculus];gi|755470143|ref|XP_011236367.1|//PREDICTED: protein G6b isoform X2 [Mu…
15408	1313	0.01	0.04	2	0.609058990883276	*	0.544378	Hoxb13	GO:0005654//nucleoplasm;GO:0005667//transcription factor complex	GO:0005515//protein binding;GO:0043565//sequence-specific DNA binding	GO:0006355//regulation of transcription, DNA-templated;GO:0040008//regulation of growth;GO:0060743//epithelial cell maturation involved in prostate gland development;GO:0060527//prostate epithelial cord arborization involved in prostate glandular acinus morphogenesis	K09298//homeobox protein HoxA/C/D13	gi|6680247|ref|NP_032293.1|//homeobox protein Hox-B13 [Mus musculus]
235180	1285	0.01	0.04	2	0.608831509374767	*	0.544378	Fez1	GO:0030424//axon;GO:0005874//microtubule;GO:0016324//apical plasma membrane;GO:0005813//centrosome;GO:0030054//cell junction;GO:0014069//postsynaptic density;GO:0043198//dendritic shaft;GO:0044297//cell body;GO:0005794//Golgi apparatus;GO:0005739//mitochondrion;GO:0043197//dendritic spine;GO:0045211//postsynaptic membrane	GO:0005080//protein kinase C binding;GO:0043015//gamma-tubulin binding;GO:0047485//protein N-terminus binding;GO:0008017//microtubule binding	GO:0006810//transport;GO:1902902//negative regulation of autophagosome assembly;GO:0010976//positive regulation of neuron projection development;GO:0051654//establishment of mitochondrion localization;GO:0071363//cellular response to growth factor stimulus;GO:0048814//regulation of dendrite morphogenesis;GO:0007411//axon guidance;GO:0048167//regulation of synaptic plasticity;GO:0044772//mitotic c…	K16502//cadherin-related family member 2	gi|148747561|ref|NP_898994.2|//fasciculation and elongation protein zeta-1 [Mus musculus]
67749	1245	0.01	0.04	2	0.608558755767938	*	0.544378	Mgarp	GO:0031307//integral component of mitochondrial outer membrane	GO:0005515//protein binding	GO:0071456//cellular response to hypoxia;GO:0097211//cellular response to gonadotropin-releasing hormone;GO:0006626//protein targeting to mitochondrion;GO:0008090//retrograde axonal transport;GO:0008089//anterograde axonal transport;GO:0071383//cellular response to steroid hormone stimulus;GO:0019896//axonal transport of mitochondrion;GO:0010822//positive regulation of mitochondrion organization	NA	gi|254588049|ref|NP_080634.2|//protein MGARP [Mus musculus]
18124	3597	0.01	0.04	2	0.737271048066653	*	0.691524	Nr4a3	GO:0005634//nucleus;GO:0005667//transcription factor complex;GO:0042629//mast cell granule	GO:0003707//steroid hormone receptor activity;GO:0000978//RNA polymerase II core promoter proximal region sequence-specific DNA binding;GO:0001223//transcription coactivator binding;GO:0001046//core promoter sequence-specific DNA binding;GO:0001077//transcriptional activator activity, RNA polymerase II core promoter proximal region sequence-specific binding;GO:0035259//glucocorticoid receptor bin…	GO:0031100//animal organ regeneration;GO:0060005//vestibular reflex;GO:0021766//hippocampus development;GO:0046321//positive regulation of fatty acid oxidation;GO:1900625//positive regulation of monocyte aggregation;GO:0043303//mast cell degranulation;GO:2000108//positive regulation of leukocyte apoptotic process;GO:0007411//axon guidance;GO:0009444//pyruvate oxidation;GO:0043524//negative regula…	K08559//nuclear receptor subfamily 4 group A member 3	gi|815890829|ref|NP_001294918.1|//nuclear receptor subfamily 4 group A member 3 isoform 2 [Mus musculus];gi|7657397|ref|NP_056558.1|//nuclear receptor subfamily 4 group A member 3 isoform 1 [Mus musculus]
102633032	2490	0.01	0.04	2	0.365405831743577	*	0.284012	LOC102633032	NA	NA	NA	NA	gi|568889649|ref|XP_006543796.1|//PREDICTED: uncharacterized protein LOC102633032 [Mus musculus]
104174	3792	0.01	0.04	2	0.207895431056133	*	0.1481734	Gldc	GO:0005634//nucleus;GO:0005960//glycine cleavage complex;GO:0005739//mitochondrion;GO:0005886//plasma membrane	GO:0016829//lyase activity;GO:0016594//glycine binding;GO:0019899//enzyme binding;GO:0030170//pyridoxal phosphate binding;GO:0042803//protein homodimerization activity;GO:0004375//glycine dehydrogenase (decarboxylating) activity	GO:0019464//glycine decarboxylation via glycine cleavage system;GO:0055114//oxidation-reduction process	K00281//glycine dehydrogenase [EC:1.4.4.2]	gi|20070408|ref|NP_613061.1|//glycine dehydrogenase (decarboxylating), mitochondrial precursor [Mus musculus]
11804	3490	0.03	0.12	2	0.0835505509203702	*	0.0548726	Aplp2	GO:0070062//extracellular exosome;GO:0005634//nucleus;GO:0016021//integral component of membrane;GO:0005886//plasma membrane	GO:0003677//DNA binding;GO:0004867//serine-type endopeptidase inhibitor activity;GO:0042802//identical protein binding;GO:0008201//heparin binding;GO:0046914//transition metal ion binding	GO:0043393//regulation of protein binding;GO:0006878//cellular copper ion homeostasis;GO:0007617//mating behavior;GO:0008203//cholesterol metabolic process;GO:0010951//negative regulation of endopeptidase activity;GO:0030901//midbrain development;GO:0001967//suckling behavior;GO:0007176//regulation of epidermal growth factor-activated receptor activity;GO:0007626//locomotory behavior;GO:0030900//…	K08117//amyloid-like protein 2	gi|156255192|ref|NP_001095925.1|//amyloid-like protein 2 isoform a precursor [Mus musculus];gi|1086521|gb|AAB38114.1|//CDE1-binding protein CDEBP [Mus musculus];gi|156255194|ref|NP_001095926.1|//amyloid-like protein 2 isoform b precursor [Mus musculus];gi|6753094|ref|NP_033821.1|//amyloid-like protein 2 isoform c precursor [Mus musculus]
78688	2869	0.01	0.04	2	0.365374434095205	*	0.284012	Nol3	GO:0016020//membrane;GO:0005739//mitochondrion;GO:0016529//sarcoplasmic reticulum	GO:0089720//caspase binding;GO:0043027//cysteine-type endopeptidase inhibitor activity involved in apoptotic process;GO:0042802//identical protein binding;GO:0019902//phosphatase binding;GO:0005509//calcium ion binding;GO:0005123//death receptor binding;GO:0019900//kinase binding;GO:0035877//death effector domain binding	GO:0006376//mRNA splice site selection;GO:0010667//negative regulation of cardiac muscle cell apoptotic process;GO:0010804//negative regulation of tumor necrosis factor-mediated signaling pathway;GO:0042345//regulation of NF-kappaB import into nucleus;GO:0090201//negative regulation of release of cytochrome c from mitochondria;GO:0010880//regulation of release of sequestered calcium ion into cyto…	K12797//caspase recruitment domain-containing protein 6;K09417//heat shock transcription factor 4	gi|21313458|ref|NP_084428.1|//nucleolar protein 3 [Mus musculus]
74548	2084	0.02	0.08	2	0.528597567151971	*	0.431648	Gsdmc4	NA	NA	NA	K20917//gasdermin-D	gi|254675345|ref|NP_083268.1|//gasdermin-C4 [Mus musculus];gi|755552258|ref|XP_011244059.1|//PREDICTED: gasdermin-C4 isoform X2 [Mus musculus]
12395	8539	0.01	0.04	2	0.0186537084281012	*	0.01097768	Runx1t1	GO:0005654//nucleoplasm;GO:0005739//mitochondrion;GO:0016363//nuclear matrix	GO:0003677//DNA binding;GO:0046872//metal ion binding;GO:0003714//transcription corepressor activity;GO:0003700//transcription factor activity, sequence-specific DNA binding;GO:0042803//protein homodimerization activity	GO:0045892//negative regulation of transcription, DNA-templated;GO:0045599//negative regulation of fat cell differentiation;GO:0051101//regulation of DNA binding	K10053//runt-related transcription factor 1; translocated to, 1	gi|161333809|ref|NP_001104497.1|//protein CBFA2T1 isoform 1 [Mus musculus] ;gi|568925976|ref|XP_006537631.1|//PREDICTED: protein CBFA2T1 isoform X2 [Mus musculus];gi|568925982|ref|XP_006537634.1|//PREDICTED: protein CBFA2T1 isoform X3 [Mus musculus];gi|161333807|ref|NP_001104496.1|//protein CBFA2T1 isoform 2 [Mus musculus] ;gi|6753300|ref|NP_033952.1|//protein CBFA2T1 isoform 3 [Mus musculus]
50914	2171	0.01	0.04	2	0.365123447020436	*	0.284012	Olig1	GO:0005634//nucleus;GO:0005667//transcription factor complex	GO:0003677//DNA binding;GO:0003700//transcription factor activity, sequence-specific DNA binding;GO:0046983//protein dimerization activity	GO:0006355//regulation of transcription, DNA-templated;GO:0048663//neuron fate commitment;GO:0048709//oligodendrocyte differentiation	K09085//class B basic helix-loop-helix protein 1/6/7	gi|59858559|ref|NP_058664.2|//oligodendrocyte transcription factor 1 [Mus musculus]
70192	1088	0.01	0.04	2	0.605529525705795	*	0.544378	Cd209g	NA	GO:0030246//carbohydrate binding;GO:0005537//mannose binding	NA	K06563//CD209 antigen	gi|568953502|ref|XP_006508948.1|//PREDICTED: CD209g antigen isoform X1 [Mus musculus];gi|354459399|ref|NP_081619.3|//CD209g antigen [Mus musculus]
263764	5254	0.01	0.04	2	0.342128404427787	*	0.262172	Creg2	GO:0005783//endoplasmic reticulum;GO:0005794//Golgi apparatus;GO:0005576//extracellular region	GO:0010181//FMN binding;GO:0016491//oxidoreductase activity	GO:0055114//oxidation-reduction process	K15704//E3 ubiquitin-protein ligase RNF149 [EC:2.3.2.27]	gi|26337933|dbj|BAC32652.1|//unnamed protein product [Mus musculus];gi|568906413|ref|XP_006496068.1|//PREDICTED: protein CREG2 isoform X1 [Mus musculus]
380924	2634	0.01	0.04	2	0.364998082746781	*	0.284012	Olfm4	GO:0070062//extracellular exosome;GO:0005615//extracellular space;GO:0005739//mitochondrion;GO:0042581//specific granule;GO:0005886//plasma membrane;GO:0048471//perinuclear region of cytoplasm	GO:0042803//protein homodimerization activity;GO:0045296//cadherin binding	GO:0050777//negative regulation of immune response;GO:0051260//protein homooligomerization;GO:0043124//negative regulation of I-kappaB kinase/NF-kappaB signaling;GO:1900026//positive regulation of substrate adhesion-dependent cell spreading	K04593//latrophilin 2;K04592//latrophilin 1;K04594//latrophilin 3;K04523//ubiquilin	gi|71892420|ref|NP_001025465.1|//olfactomedin-4 precursor [Mus musculus] ;gi|568988013|ref|XP_006519237.1|//PREDICTED: olfactomedin-4 isoform X1 [Mus musculus]
11803	2408	0.01	0.04	2	0.364904116021625	*	0.284012	Aplp1	GO:0005794//Golgi apparatus;GO:0016021//integral component of membrane;GO:0005886//plasma membrane;GO:0048471//perinuclear region of cytoplasm	GO:0031695//alpha-2B adrenergic receptor binding;GO:0042802//identical protein binding;GO:0008201//heparin binding;GO:0046914//transition metal ion binding;GO:0031694//alpha-2A adrenergic receptor binding;GO:0031696//alpha-2C adrenergic receptor binding	GO:0071874//cellular response to norepinephrine stimulus;GO:0006378//mRNA polyadenylation;GO:0006417//regulation of translation;GO:0006915//apoptotic process;GO:0007155//cell adhesion;GO:0030900//forebrain development;GO:0030198//extracellular matrix organization;GO:0006897//endocytosis;GO:0030818//negative regulation of cAMP biosynthetic process	K05639//amyloid-like protein 1	gi|85861186|ref|NP_031493.2|//amyloid-like protein 1 precursor [Mus musculus]
102639868	1096	0.01	0.04	2	0.605079986340015	*	0.544378	Gm36079	NA	NA	NA	NA	gi|730229390|ref|NP_001289895.1|//predicted gene, 21188 [Mus musculus]
627081	1134	0.01	0.04	2	0.604990158551069	*	0.544378	Xlr5b	GO:0005634//nucleus	NA	GO:0007286//spermatid development	K19528//synaptonemal complex protein 3	gi|162329574|ref|NP_001104763.1|//X-linked lymphocyte-regulated 5B [Mus musculus] ;gi|569010525|ref|XP_006528288.1|//PREDICTED: X-linked lymphocyte-regulated 5B isoform X2 [Mus musculus]
66684	2256	0.01	0.04	2	0.604720835138745	*	0.544378	Tceal8	GO:0005634//nucleus	GO:0050699//WW domain binding	GO:0006357//regulation of transcription from RNA polymerase II promoter	NA	gi|31981215|ref|NP_079979.2|//transcription elongation factor A protein-like 8 [Mus musculus]
100039899	2235	0.01	0.04	2	0.364778902290469	*	0.284012	Gm2483	NA	NA	NA	NA	gi|569009449|ref|XP_006541630.1|//PREDICTED: histone acetyltransferase p300-like [Mus musculus]
59083	1365	0.01	0.04	2	0.603556532582938	*	0.544378	Fetub	GO:0070062//extracellular exosome;GO:0005615//extracellular space	GO:0008191//metalloendopeptidase inhibitor activity;GO:0004869//cysteine-type endopeptidase inhibitor activity	GO:0010951//negative regulation of endopeptidase activity;GO:0007339//binding of sperm to zona pellucida	K03898//kininogen	gi|148665226|gb|EDK97642.1|//fetuin beta, isoform CRA_a, partial [Mus musculus];gi|37719755|gb|AAN34519.1|//GUGU alpha [Mus musculus]
105349	1126	0.01	0.04	2	0.603377806929227	*	0.544378	Akr1c18	GO:0070062//extracellular exosome;GO:0005634//nucleus;GO:0005829//cytosol	GO:0004032//alditol:NADP+ 1-oxidoreductase activity;GO:0045703//ketoreductase activity;GO:0034868//2,4,4-trimethyl-3-hydroxypentanoyl-CoA dehydrogenase activity;GO:0034522//cis-1,2-dihydroxy-1,2-dihydro-8-carboxynaphthalene dehydrogenase activity;GO:0001758//retinal dehydrogenase activity;GO:0016655//oxidoreductase activity, acting on NAD(P)H, quinone or similar compound as acceptor;GO:0034847//n…	GO:0009267//cellular response to starvation;GO:0048385//regulation of retinoic acid receptor signaling pathway;GO:0000060//protein import into nucleus, translocation;GO:0006709//progesterone catabolic process;GO:0008584//male gonad development;GO:0071384//cellular response to corticosteroid stimulus;GO:1900053//negative regulation of retinoic acid biosynthetic process;GO:0097211//cellular respons…	K05295//20alpha-hydroxysteroid dehydrogenase [EC:1.1.1.149];K04119//aldo-keto reductase family 1 member C3 [EC:1.1.1.51 1.1.1.188 1.1.1.213 1.1.1.357]	gi|21706535|gb|AAH34259.1|//Akr1c18 protein [Mus musculus];gi|19527284|ref|NP_598827.1|//aldo-keto reductase family 1 member C18 [Mus musculus]
74068	1329	0.36	1.42	1.97982211806237	7.33954531588575e-05	Up	3.48398e-05	Asz1	GO:0071546//pi-body	GO:0005515//protein binding;GO:0004871//signal transducer activity	GO:0007281//germ cell development;GO:0007140//male meiotic nuclear division;GO:0007275//multicellular organism development;GO:0043046//DNA methylation involved in gamete generation;GO:0031047//gene silencing by RNA;GO:0007283//spermatogenesis;GO:0034587//piRNA metabolic process	K18410//ankyrin repeat, SAM and basic leucine zipper domain-containing protein 1	gi|256985174|ref|NP_076218.3|//ankyrin repeat, SAM and basic leucine zipper domain-containing protein 1 [Mus musculus];gi|18266164|gb|AAL67487.1|AF459789_1//GASZ [Mus musculus]
319165	535	0.31	1.20	1.95269428522164	0.0200514220941229	*	0.01189532	Hist1h2ad	GO:0070062//extracellular exosome;GO:0000790//nuclear chromatin;GO:0000786//nucleosome	GO:0003677//DNA binding;GO:0046982//protein heterodimerization activity;GO:0019899//enzyme binding	GO:0006342//chromatin silencing;GO:0008285//negative regulation of cell proliferation	K11251//histone H2A	gi|10645195|ref|NP_066390.1|//histone H2A type 1-B/E [Homo sapiens]
58217	3026	1.00	3.86	1.94860084749336	1.27761066666667e-24	Up	2.80832e-25	Trem1	GO:0016021//integral component of membrane	GO:0097110//scaffold protein binding	GO:0070945//neutrophil mediated killing of gram-negative bacterium;GO:0072672//neutrophil extravasation;GO:0098779//positive regulation of mitophagy in response to mitochondrial depolarization;GO:0050755//chemokine metabolic process;GO:0098792//xenophagy;GO:0030593//neutrophil chemotaxis;GO:0002230//positive regulation of defense response to virus by host;GO:0002374//cytokine secretion involved i…	K14362//triggering receptor expressed on myeloid cells 1	gi|109731560|gb|AAI11876.1|//Trem1 protein [Mus musculus];gi|569001218|ref|XP_006524789.1|//PREDICTED: triggering receptor expressed on myeloid cells 1 isoform X1 [Mus musculus];gi|569001224|ref|XP_006524792.1|//PREDICTED: triggering receptor expressed on myeloid cells 1 isoform X2 [Mus musculus];gi|10946760|ref|NP_067381.1|//triggering receptor expressed on myeloid cells 1 precursor [Mus musculu…
235300	4358	3.25	12.53	1.94687479140604	2.74277402850575e-111	Up	1.593784e-112	Tmem136	GO:0016021//integral component of membrane	NA	NA	NA	gi|755528673|ref|XP_006510318.2|//PREDICTED: transmembrane protein 136 isoform X2 [Mus musculus];gi|85702201|ref|NP_001030035.1|//transmembrane protein 136 [Mus musculus];gi|755528675|ref|XP_011240788.1|//PREDICTED: transmembrane protein 136 isoform X3 [Mus musculus]
195733	3100	0.18	0.69	1.93859945533586	3.19148659340659e-05	Up	1.47424e-05	Grhl1	GO:0005654//nucleoplasm;GO:0005794//Golgi apparatus	GO:0000978//RNA polymerase II core promoter proximal region sequence-specific DNA binding;GO:0031490//chromatin DNA binding;GO:0001077//transcriptional activator activity, RNA polymerase II core promoter proximal region sequence-specific binding	GO:0045616//regulation of keratinocyte differentiation;GO:0045944//positive regulation of transcription from RNA polymerase II promoter;GO:0061436//establishment of skin barrier;GO:0002934//desmosome organization	K09275//transcription factor CP2 and related proteins	gi|568977593|ref|XP_006515079.1|//PREDICTED: grainyhead-like protein 1 homolog isoform X1 [Mus musculus];gi|238637261|ref|NP_665897.2|//grainyhead-like protein 1 homolog isoform 2 [Mus musculus];gi|238637263|ref|NP_001154878.1|//grainyhead-like protein 1 homolog isoform 1 [Mus musculus]
102635781	2484	9.41	36.00	1.9357302784885	1.44824701538461e-178	Up	4.77848e-180	Gm38481	GO:0005739//mitochondrion;GO:0005777//peroxisome	GO:0000287//magnesium ion binding;GO:0016787//hydrolase activity;GO:0004452//isopentenyl-diphosphate delta-isomerase activity;GO:0030145//manganese ion binding	GO:0008299//isoprenoid biosynthetic process;GO:0006695//cholesterol biosynthetic process;GO:0050992//dimethylallyl diphosphate biosynthetic process	K01823//isopentenyl-diphosphate Delta-isomerase [EC:5.3.3.2]	gi|281604088|ref|NP_663335.2|//isopentenyl-diphosphate Delta-isomerase 1 [Mus musculus]
666504	1019	0.05	0.19	1.92599941855622	0.342038966887417	*	0.262172	Gm8140	NA	NA	NA	K10272//F-box and leucine-rich repeat protein 6	gi|568994311|ref|XP_006521706.1|//PREDICTED: transmembrane protein 249 [Mus musculus]
26912	2074	0.91	3.42	1.9100578746872	6.18301991521432e-16	Up	1.75348e-16	Gcat	GO:0005654//nucleoplasm;GO:0005743//mitochondrial inner membrane	GO:0008890//glycine C-acetyltransferase activity;GO:0030170//pyridoxal phosphate binding;GO:0016874//ligase activity	GO:0009058//biosynthetic process;GO:0006567//threonine catabolic process	K00639//glycine C-acetyltransferase [EC:2.3.1.29]	gi|240120117|ref|NP_038875.3|//2-amino-3-ketobutyrate coenzyme A ligase, mitochondrial isoform a [Mus musculus];gi|240120119|ref|NP_001155184.1|//2-amino-3-ketobutyrate coenzyme A ligase, mitochondrial isoform b [Mus musculus]
19159	3749	0.03	0.11	1.87446911791614	0.083542054830181	*	0.0548726	Cyth3	GO:0001726//ruffle;GO:0005829//cytosol;GO:0031234//extrinsic component of cytoplasmic side of plasma membrane	GO:0005547//phosphatidylinositol-3,4,5-trisphosphate binding;GO:0005515//protein binding;GO:0005086//ARF guanyl-nucleotide exchange factor activity	GO:0048193//Golgi vesicle transport;GO:0032012//regulation of ARF protein signal transduction;GO:0045785//positive regulation of cell adhesion;GO:0043547//positive regulation of GTPase activity;GO:0090162//establishment of epithelial cell polarity	K18441//cytohesin	gi|77020266|ref|NP_446364.2|//cytohesin-3 [Rattus norvegicus];gi|537185191|gb|ERE76346.1|//cytohesin-3 [Cricetulus griseus]
232889	4363	0.12	0.44	1.87446911791614	0.0011256488561114	*	0.000583124	Pla2g4c	GO:0005654//nucleoplasm;GO:0005938//cell cortex;GO:0005635//nuclear envelope	GO:0047499//calcium-independent phospholipase A2 activity	GO:0046475//glycerophospholipid catabolic process	K16342//cytosolic phospholipase A2 [EC:3.1.1.4]	gi|270341357|ref|NP_001161976.1|//cytosolic phospholipase A2 gamma isoform 1 [Mus musculus];gi|52317152|ref|NP_001004762.1|//cytosolic phospholipase A2 gamma isoform 2 [Mus musculus];gi|568945402|ref|XP_006539868.1|//PREDICTED: cytosolic phospholipase A2 gamma isoform X2 [Mus musculus]
56506	736	0.15	0.54	1.84799690655495	0.131661047425928	*	0.0893364	Cib2	GO:0072562//blood microparticle;GO:0001917//photoreceptor inner segment;GO:0005829//cytosol;GO:0031594//neuromuscular junction;GO:0032420//stereocilium;GO:0042383//sarcolemma;GO:0001750//photoreceptor outer segment;GO:0005927//muscle tendon junction	GO:0000287//magnesium ion binding;GO:0005178//integrin binding;GO:0005509//calcium ion binding;GO:0042803//protein homodimerization activity	GO:0071318//cellular response to ATP;GO:0007204//positive regulation of cytosolic calcium ion concentration;GO:0007229//integrin-mediated signaling pathway;GO:0045494//photoreceptor cell maintenance	K17259//calcium and integrin-binding protein 1;K16310//serine/threonine-protein kinase NIM1 [EC:2.7.11.1]	gi|9790085|ref|NP_062660.1|//calcium and integrin-binding family member 2 [Mus musculus]
56702	794	0.14	0.50	1.83650126771712	0.131635132447594	*	0.0893364	Hist1h1b	GO:0070062//extracellular exosome;GO:0000786//nucleosome;GO:0005720//nuclear heterochromatin	GO:0042826//histone deacetylase binding;GO:0031490//chromatin DNA binding	GO:0000122//negative regulation of transcription from RNA polymerase II promoter;GO:0006334//nucleosome assembly;GO:0007517//muscle organ development;GO:0030307//positive regulation of cell growth;GO:0050821//protein stabilization;GO:0051574//positive regulation of histone H3-K9 methylation;GO:0071169//establishment of protein localization to chromatin	K11275//histone H1/5	gi|21426893|ref|NP_064418.1|//histone H1.5 [Mus musculus]
72275	522	0.11	0.39	1.82597060022495	0.34233727402756	*	0.262172	2200002D01Rik	GO:0005730//nucleolus	NA	NA	NA	gi|158937262|ref|NP_082455.1|//immortalization up-regulated protein [Mus musculus]
100126824	1158	4.79	16.89	1.81807176706521	3.87917219504396e-36	Up	6.48256e-37	Sco2	GO:0005654//nucleoplasm;GO:0005743//mitochondrial inner membrane;GO:0030016//myofibril	GO:0005507//copper ion binding	GO:0001654//eye development;GO:0003012//muscle system process;GO:0006878//cellular copper ion homeostasis;GO:0014823//response to activity;GO:0001701//in utero embryonic development;GO:0008535//respiratory chain complex IV assembly;GO:0006825//copper ion transport;GO:0045454//cell redox homeostasis;GO:0022904//respiratory electron transport chain	K07152//protein SCO1/2	gi|162329549|ref|NP_001104758.1|//protein SCO2 homolog, mitochondrial [Mus musculus]
434203	2339	0.02	0.07	1.8073549220576	0.529593858559371	*	0.431648	Slc28a1	GO:0005887//integral component of plasma membrane;GO:0016324//apical plasma membrane	GO:0015389//pyrimidine- and adenine-specific:sodium symporter activity	GO:1904823//purine nucleobase transmembrane transport;GO:0072531//pyrimidine-containing compound transmembrane transport;GO:1901642//nucleoside transmembrane transport;GO:0015855//pyrimidine nucleobase transport	K11536//pyrimidine nucleoside transport protein	gi|227908843|ref|NP_001004184.2|//sodium/nucleoside cotransporter 1 [Mus musculus] ;gi|755521128|ref|XP_011249177.1|//PREDICTED: sodium/nucleoside cotransporter 1 isoform X2 [Mus musculus]
170711	3461	0.02	0.07	1.8073549220576	0.218237420603344	*	0.1560692	Otud7a	GO:0005634//nucleus;GO:0005737//cytoplasm	GO:0070530//K63-linked polyubiquitin modification-dependent protein binding;GO:0003677//DNA binding;GO:0004843//thiol-dependent ubiquitin-specific protease activity;GO:0008270//zinc ion binding	GO:0050727//regulation of inflammatory response;GO:0071108//protein K48-linked deubiquitination;GO:0071947//protein deubiquitination involved in ubiquitin-dependent protein catabolic process;GO:0045088//regulation of innate immune response;GO:0043124//negative regulation of I-kappaB kinase/NF-kappaB signaling;GO:0035871//protein K11-linked deubiquitination;GO:0070536//protein K63-linked deubiquit…	K11860//OTU domain-containing protein 7 [EC:3.4.19.12]	gi|568947444|ref|XP_006540746.1|//PREDICTED: OTU domain-containing protein 7A isoform X2 [Mus musculus];gi|18700018|ref|NP_570950.1|//OTU domain-containing protein 7A [Mus musculus];gi|755520777|ref|XP_011249113.1|//PREDICTED: OTU domain-containing protein 7A isoform X1 [Mus musculus]
381686	2156	0.02	0.07	1.8073549220576	0.52916022729878	*	0.431648	Kpna7	GO:0005643//nuclear pore;GO:0005654//nucleoplasm;GO:0005829//cytosol	GO:0008565//protein transporter activity;GO:0008139//nuclear localization sequence binding	GO:0006607//NLS-bearing protein import into nucleus	K15043//importin subunit alpha-2	gi|144446032|ref|NP_001013796.2|//importin subunit alpha-8 [Mus musculus];gi|568939032|ref|XP_006504905.1|//PREDICTED: importin subunit alpha-8 isoform X1 [Mus musculus]
20132	1060	0.04	0.14	1.8073549220576	0.529073586246418	*	0.431648	Rrh	GO:0005887//integral component of plasma membrane	GO:0008020//G-protein coupled photoreceptor activity	GO:0007186//G-protein coupled receptor signaling pathway;GO:0071482//cellular response to light stimulus;GO:0007602//phototransduction;GO:0007601//visual perception;GO:0018298//protein-chromophore linkage	K04253//visual pigment-like receptor peropsin	gi|148680285|gb|EDL12232.1|//retinal pigment epithelium derived rhodopsin homolog, isoform CRA_a [Mus musculus];gi|6677821|ref|NP_033128.1|//visual pigment-like receptor peropsin [Mus musculus]
76574	2155	0.02	0.07	1.8073549220576	0.528986973561431	*	0.431648	Mfsd2a	GO:0005783//endoplasmic reticulum;GO:0005887//integral component of plasma membrane	GO:0015293//symporter activity;GO:0005548//phospholipid transporter activity	GO:1990379//lipid transport across blood brain barrier;GO:0055085//transmembrane transport;GO:0015908//fatty acid transport;GO:0015914//phospholipid transport;GO:0060856//establishment of blood-brain barrier;GO:0045056//transcytosis	K08824//cyclin-dependent kinase-like [EC:2.7.11.22]	gi|568929924|ref|XP_006503540.1|//PREDICTED: sodium-dependent lysophosphatidylcholine symporter 1 isoform X1 [Mus musculus];gi|227430371|ref|NP_083938.2|//sodium-dependent lysophosphatidylcholine symporter 1 [Mus musculus]
19143	3439	0.02	0.07	1.8073549220576	0.218054130496454	*	0.1560692	St14	GO:0016323//basolateral plasma membrane;GO:0070062//extracellular exosome;GO:0005615//extracellular space;GO:0005887//integral component of plasma membrane;GO:0019897//extrinsic component of plasma membrane	GO:0004252//serine-type endopeptidase activity	GO:0016477//cell migration;GO:0006508//proteolysis;GO:0030216//keratinocyte differentiation;GO:0001843//neural tube closure;GO:0060672//epithelial cell morphogenesis involved in placental branching	K08670//suppressor of tumorigenicity protein 14 [EC:3.4.21.109]	gi|568959025|ref|XP_006510161.1|//PREDICTED: suppressor of tumorigenicity 14 protein homolog isoform X1 [Mus musculus];gi|7363445|ref|NP_035306.2|//suppressor of tumorigenicity 14 protein homolog [Mus musculus]
14252	2714	0.02	0.07	1.8073549220576	0.342188055444164	*	0.262172	Flot2	GO:0016323//basolateral plasma membrane;GO:0070062//extracellular exosome;GO:0005925//focal adhesion;GO:0016324//apical plasma membrane;GO:0044291//cell-cell contact zone;GO:0001931//uropod;GO:0030027//lamellipodium;GO:0048471//perinuclear region of cytoplasm;GO:0005768//endosome;GO:0030864//cortical actin cytoskeleton;GO:0005913//cell-cell adherens junction;GO:0030139//endocytic vesicle;GO:00020…	GO:0002020//protease binding;GO:0035255//ionotropic glutamate receptor binding;GO:0046982//protein heterodimerization activity	GO:1903905//positive regulation of establishment of T cell polarity;GO:0010629//negative regulation of gene expression;GO:0034114//regulation of heterotypic cell-cell adhesion;GO:0045661//regulation of myoblast differentiation;GO:1902992//negative regulation of amyloid precursor protein catabolic process;GO:0044860//protein localization to plasma membrane raft;GO:0034139//regulation of toll-like …	K07192//flotillin	gi|4079713|gb|AAC98729.1|//reggie1-4 [Rattus norvegicus];gi|6679811|ref|NP_032054.1|//flotillin-2 isoform 2 [Mus musculus];gi|545746380|ref|NP_001271156.1|//flotillin-2 isoform 3 [Mus musculus] ;gi|94536791|ref|NP_001035493.1|//flotillin-2 isoform 1 [Mus musculus];gi|13929186|ref|NP_114018.1|//flotillin-2 isoform 1 [Rattus norvegicus]
13121	4353	6.39	21.94	1.7796756894562	1.77444052979127e-171	Up	6.24586e-173	Cyp51	GO:0031090//organelle membrane;GO:0016021//integral component of membrane;GO:0005789//endoplasmic reticulum membrane;GO:0005886//plasma membrane	GO:0020037//heme binding;GO:0005506//iron ion binding;GO:0008398//sterol 14-demethylase activity	GO:0033488//cholesterol biosynthetic process via 24,25-dihydrolanosterol;GO:0055114//oxidation-reduction process;GO:0045540//regulation of cholesterol biosynthetic process;GO:0070988//demethylation	K05917//sterol 14-demethylase [EC:1.14.13.70]	gi|71061451|ref|NP_064394.2|//lanosterol 14-alpha demethylase [Mus musculus]
108168771	3074	0.30	1.03	1.7796099315747	7.03908182257285e-07	Up	2.9201e-07	LOC108168771	NA	NA	NA	NA	NA
20525	2569	17.95	61.19	1.76931205512434	1.00350510545454e-277	Up	1.769472e-279	Slc2a1	GO:0016323//basolateral plasma membrane;GO:0070062//extracellular exosome;GO:0072562//blood microparticle;GO:0016324//apical plasma membrane;GO:0042470//melanosome;GO:0030496//midbody;GO:0001939//female pronucleus;GO:0030864//cortical actin cytoskeleton;GO:0005901//caveola;GO:0005887//integral component of plasma membrane;GO:0005829//cytosol;GO:0005911//cell-cell junction	GO:0042802//identical protein binding;GO:0055056//D-glucose transmembrane transporter activity;GO:0019900//kinase binding;GO:0005351//sugar:proton symporter activity;GO:0043621//protein self-association;GO:0033300//dehydroascorbic acid transporter activity;GO:0042910//xenobiotic transporter activity	GO:0070837//dehydroascorbic acid transport;GO:0006970//response to osmotic stress;GO:0006461//protein complex assembly;GO:0015992//proton transport;GO:0042149//cellular response to glucose starvation;GO:0042908//xenobiotic transport;GO:1904659//glucose transmembrane transport	K07299//MFS transporter, SP family, solute carrier family 2 (facilitated glucose transporter), member 1	gi|147898512|ref|NP_001090573.1|//glucose transporter 14 [Xenopus laevis];gi|568928716|ref|XP_006502971.1|//PREDICTED: solute carrier family 2, facilitated glucose transporter member 1 isoform X1 [Mus musculus]
68875	2860	0.05	0.17	1.76553474636298	0.121932514705299	*	0.0820756	Tmcc2	GO:0016021//integral component of membrane	NA	NA	K16288//receptor-interacting serine/threonine-protein kinase 5 [EC:2.7.11.1]	gi|902763168|ref|NP_001298037.1|//transmembrane and coiled-coil domains protein 2 isoform 3 [Mus musculus] ;gi|568909619|ref|XP_006529915.1|//PREDICTED: transmembrane and coiled-coil domains protein 2 isoform X1 [Mus musculus];gi|902763157|ref|NP_001298036.1|//transmembrane and coiled-coil domains protein 2 isoform 2 [Mus musculus] ;gi|30725710|ref|NP_849205.1|//transmembrane and coiled-coil doma…
11477	2864	0.58	1.97	1.7640708243288	2.84736340890208e-11	Up	9.61356e-12	Acvr1	GO:0045177//apical part of cell;GO:0048179//activin receptor complex	GO:0005025//transforming growth factor beta receptor activity, type I;GO:0046872//metal ion binding;GO:0005524//ATP binding;GO:0048185//activin binding;GO:0004702//signal transducer, downstream of receptor, with serine/threonine kinase activity;GO:0046332//SMAD binding;GO:0042803//protein homodimerization activity;GO:0050431//transforming growth factor beta binding;GO:0016361//activin receptor ac…	GO:0003148//outflow tract septum morphogenesis;GO:0060923//cardiac muscle cell fate commitment;GO:0030335//positive regulation of cell migration;GO:0060412//ventricular septum morphogenesis;GO:0003143//embryonic heart tube morphogenesis;GO:2000017//positive regulation of determination of dorsal identity;GO:0001707//mesoderm formation;GO:0007179//transforming growth factor beta receptor signaling …	K04675//activin receptor type-1 [EC:2.7.11.30]	gi|40254649|ref|NP_031420.2|//activin receptor type-1 precursor [Mus musculus]
77058	1725	0.06	0.20	1.73696559416621	0.202351611122632	*	0.1433842	Ccdc183	NA	NA	NA	NA	gi|254675160|ref|NP_084135.1|//coiled-coil domain-containing protein 183 [Mus musculus]
98970	4764	0.03	0.10	1.73696559416621	0.121920417025499	*	0.0820756	Fibcd1	GO:0016021//integral component of membrane	GO:0046872//metal ion binding;GO:0008061//chitin binding	NA	K10104//ficolin	gi|163954935|ref|NP_849218.2|//fibrinogen C domain-containing protein 1 [Mus musculus];gi|568914597|ref|XP_006498530.1|//PREDICTED: fibrinogen C domain-containing protein 1 isoform X1 [Mus musculus];gi|568914599|ref|XP_006498531.1|//PREDICTED: fibrinogen C domain-containing protein 1 isoform X2 [Mus musculus]
93673	3280	0.03	0.10	1.73696559416621	0.299043495762712	*	0.22626	Nat8f2	GO:0005615//extracellular space;GO:0005783//endoplasmic reticulum;GO:0005794//Golgi apparatus;GO:0016021//integral component of membrane	GO:0043849//Ras palmitoyltransferase activity;GO:0016751//S-succinyltransferase activity;GO:0004147//dihydrolipoamide branched chain acyltransferase activity;GO:0016749//N-succinyltransferase activity;GO:0016750//O-succinyltransferase activity;GO:0034738//lanosterol O-acyltransferase activity;GO:0043741//L-2-aminoadipate N-acetyltransferase activity;GO:0034915//2-methylhexanoyl-CoA C-acetyltransf…	GO:0001702//gastrulation with mouth forming second;GO:0007162//negative regulation of cell adhesion	K20838//N-acetyltransferase 8 [EC:2.3.1.80 2.3.1.-]	gi|31542409|ref|NP_444326.2|//probable N-acetyltransferase CML2 [Mus musculus]
101612	1898	17.22	56.69	1.71900912642258	7.67581031404959e-182	Up	2.48136e-183	Grwd1	GO:0005730//nucleolus;GO:0005737//cytoplasm	NA	NA	K14848//ribosome assembly protein RRB1	gi|163937861|ref|NP_700468.2|//glutamate-rich WD repeat-containing protein 1 [Mus musculus];gi|26346496|dbj|BAC36899.1|//unnamed protein product [Mus musculus]
329509	1266	0.07	0.23	1.71620703399941	0.299096302313262	*	0.22626	1810024B03Rik	NA	NA	NA	K08798//MAP/microtubule affinity-regulating kinase [EC:2.7.11.1];K19008//serine/threonine-protein kinase SIK1 [EC:2.7.11.1]	gi|38348502|ref|NP_941032.1|//uncharacterized protein LOC329509 [Mus musculus]
386454	1446	0.04	0.13	1.70043971814109	0.34239699790649	*	0.262172	Rnf39	GO:0005737//cytoplasm	GO:0008270//zinc ion binding	GO:0048168//regulation of neuronal synaptic plasticity	K12000//tripartite motif-containing protein 7	gi|153791477|ref|NP_001093102.1|//RING finger protein 39 [Mus musculus]
110460	2076	16.16	52.33	1.69521106086292	1.85547259672131e-180	Up	6.04776e-182	Acat2	GO:0070062//extracellular exosome;GO:0005730//nucleolus;GO:0005829//cytosol;GO:0005739//mitochondrion	GO:0003985//acetyl-CoA C-acetyltransferase activity	NA	K00626//acetyl-CoA C-acetyltransferase [EC:2.3.1.9]	gi|148747461|ref|NP_033364.2|//acetyl-CoA acetyltransferase, cytosolic [Mus musculus]
239083	1508	3.22	10.34	1.68310359220032	1.77837167581366e-26	Up	3.72256e-27	Ccnb1ip1	GO:0000795//synaptonemal complex	GO:0061630//ubiquitin protein ligase activity;GO:0070738//tubulin-glycine ligase activity;GO:0070740//tubulin-glutamic acid ligase activity;GO:0070736//protein-glycine ligase activity, initiating;GO:0008766//UDP-N-acetylmuramoylalanyl-D-glutamyl-2,6-diaminopimelate-D-alanyl-D-alanine ligase activity;GO:0018169//ribosomal S6-glutamic acid ligase activity;GO:0070737//protein-glycine ligase activity…	GO:0016567//protein ubiquitination;GO:0001825//blastocyst formation;GO:0007286//spermatid development;GO:0051026//chiasma assembly	K10639//E3 ubiquitin-protein ligase CCNP1IP1 [EC:2.3.2.27]	gi|162287146|ref|NP_001104589.1|//E3 ubiquitin-protein ligase CCNB1IP1 [Mus musculus]
108169061	950	0.15	0.48	1.67807190511264	0.083559048738812	*	0.0548726	LOC108169061	NA	NA	NA	K06712//butyrophilin;K04257//olfactory receptor;K07756//inositol-hexakisphosphate 5-kinase [EC:2.7.4.21];K08742//E3 ubiquitin-protein ligase SIAH2 [EC:2.3.2.27];K14284//nuclear RNA export factor	gi|755518001|ref|XP_011239852.1|//PREDICTED: uncharacterized protein LOC105244844 [Mus musculus]
269378	2560	2.13	6.76	1.66616981605635	3.05758795102041e-29	Up	6.00408e-30	Ahcy	GO:0070062//extracellular exosome;GO:0005634//nucleus;GO:0005829//cytosol;GO:0042470//melanosome;GO:0043005//neuron projection	GO:0004013//adenosylhomocysteinase activity;GO:0098604//adenosylselenohomocysteinase activity;GO:0005507//copper ion binding;GO:0030554//adenyl nucleotide binding;GO:0042802//identical protein binding;GO:0043621//protein self-association;GO:0051287//NAD binding	GO:0002439//chronic inflammatory response to antigenic stimulus;GO:0019510//S-adenosylhomocysteine catabolic process;GO:0006730//one-carbon metabolic process;GO:0001666//response to hypoxia;GO:0033353//S-adenosylmethionine cycle;GO:0071268//homocysteine biosynthetic process;GO:0007584//response to nutrient;GO:0001887//selenium compound metabolic process;GO:0042745//circadian sleep/wake cycle	K01251//adenosylhomocysteinase [EC:3.3.1.1]	gi|148674161|gb|EDL06108.1|//mCG21063, isoform CRA_b, partial [Mus musculus]
15901	934	27.59	85.96	1.63952002607451	8.0939026e-125	Up	4.10858e-126	Id1	GO:0005654//nucleoplasm;GO:0005794//Golgi apparatus;GO:0005813//centrosome	GO:0008022//protein C-terminus binding;GO:0047485//protein N-terminus binding;GO:0070628//proteasome binding;GO:0043621//protein self-association;GO:0003700//transcription factor activity, sequence-specific DNA binding;GO:0008134//transcription factor binding;GO:0042803//protein homodimerization activity	GO:0060425//lung morphogenesis;GO:0043433//negative regulation of sequence-specific DNA binding transcription factor activity;GO:0007420//brain development;GO:1990090//cellular response to nerve growth factor stimulus;GO:0000122//negative regulation of transcription from RNA polymerase II promoter;GO:0046677//response to antibiotic;GO:0071560//cellular response to transforming growth factor beta …	K04680//DNA-binding protein inhibitor ID1	gi|568915523|ref|XP_006498854.1|//PREDICTED: DNA-binding protein inhibitor ID-1 isoform X1 [Mus musculus];gi|31077096|ref|NP_034625.1|//DNA-binding protein inhibitor ID-1 [Mus musculus]
66234	1824	9.50	29.57	1.63813482490201	1.0972945067591e-85	Up	8.45764e-87	Msmo1	GO:0016021//integral component of membrane;GO:0005789//endoplasmic reticulum membrane	GO:0000254//C-4 methylsterol oxidase activity;GO:0005506//iron ion binding	GO:0016126//sterol biosynthetic process;GO:0006633//fatty acid biosynthetic process;GO:0055114//oxidation-reduction process	K07750//methylsterol monooxygenase [EC:1.14.13.72]	gi|13384836|ref|NP_079712.1|//methylsterol monooxygenase 1 [Mus musculus]
108168067	1612	22.27	68.61	1.62331730834504	7.64727395498392e-150	Up	3.177e-151	LOC108168067	NA	NA	NA	K06530//CD109 antigen;K09228//KRAB domain-containing zinc finger protein;K08003//matrix metalloproteinase-25 (membrane-inserted) [EC:3.4.24.-];K12900//FUS-interacting serine-arginine-rich protein 1;K12488//Arf-GAP with SH3 domain, ANK repeat and PH domain-containing protein;K14702//solute carrier family 26 (sodium-independent chloride/iodide transporter), member 4;K10279//F-box and leucine-rich r…	gi|755497007|ref|XP_011237301.1|//PREDICTED: protein NYNRIN-like [Mus musculus];gi|755473275|ref|XP_011250113.1|//PREDICTED: uncharacterized protein LOC105244343 isoform X1 [Mus musculus]
109660	919	0.35	1.07	1.61218396945618	0.019358516070255	*	0.01141056	Ctrl	NA	GO:0004252//serine-type endopeptidase activity	GO:0006508//proteolysis	K09632//chymotrypsin-like protease [EC:3.4.21.-]	gi|13374559|ref|NP_075671.1|//chymotrypsin-like protease CTRL-1 precursor [Mus musculus]
13360	2383	8.93	27.22	1.60793498638277	2.41487899895725e-101	Up	1.5468e-102	Dhcr7	GO:0030176//integral component of endoplasmic reticulum membrane;GO:0005640//nuclear outer membrane	GO:0047598//7-dehydrocholesterol reductase activity	GO:0030324//lung development;GO:0009791//post-embryonic development;GO:0030154//cell differentiation;GO:0042127//regulation of cell proliferation;GO:0001568//blood vessel development;GO:0055114//oxidation-reduction process;GO:0035264//multicellular organism growth;GO:0045540//regulation of cholesterol biosynthetic process	K00213//7-dehydrocholesterol reductase [EC:1.3.1.21]	gi|755524052|ref|XP_006508539.2|//PREDICTED: 7-dehydrocholesterol reductase isoform X2 [Mus musculus];gi|6681179|ref|NP_031882.1|//7-dehydrocholesterol reductase [Mus musculus];gi|755524057|ref|XP_011240281.1|//PREDICTED: 7-dehydrocholesterol reductase isoform X3 [Mus musculus]
14610	1518	0.01	0.03	1.58496250072116	0.61923928096034	*	0.544378	Gja10	GO:0005922//connexin complex;GO:0016021//integral component of membrane	GO:0005243//gap junction channel activity	GO:0007416//synapse assembly;GO:0055085//transmembrane transport;GO:0050908//detection of light stimulus involved in visual perception;GO:0007154//cell communication;GO:0007276//gamete generation	K07631//gap junction alpha-10 protein	gi|117168289|ref|NP_034419.2|//gap junction alpha-10 protein precursor [Mus musculus]
76293	1513	0.01	0.03	1.58496250072116	0.619051148108765	*	0.544378	Mfap4	GO:0070062//extracellular exosome;GO:0071953//elastic fiber;GO:0001527//microfibril	NA	GO:0009650//UV protection;GO:0007155//cell adhesion;GO:0010712//regulation of collagen metabolic process;GO:0048251//elastic fiber assembly;GO:0071493//cellular response to UV-B	K10104//ficolin	gi|568976251|ref|XP_006534485.1|//PREDICTED: microfibril-associated glycoprotein 4 isoform X1 [Mus musculus];gi|21313152|ref|NP_083844.1|//microfibril-associated glycoprotein 4 precursor [Mus musculus]
237560	1428	0.01	0.03	1.58496250072116	0.61853437170828	*	0.544378	Lrrc10	GO:0005856//cytoskeleton;GO:0005634//nucleus;GO:0005739//mitochondrion;GO:0030017//sarcomere	GO:0003779//actin binding;GO:0051393//alpha-actinin binding	GO:0055013//cardiac muscle cell development	K16175//protein scribble;K17277//epidermal growth factor receptor kinase substrate 8;K08846//receptor-interacting serine/threonine-protein kinase 2 [EC:2.7.11.1]	gi|22122819|ref|NP_666354.1|//leucine-rich repeat-containing protein 10 [Mus musculus]
14103	1889	0.01	0.03	1.58496250072116	0.618487434815602	*	0.544378	Fasl	GO:0070062//extracellular exosome;GO:0005615//extracellular space;GO:0005634//nucleus;GO:0009897//external side of plasma membrane;GO:0060205//cytoplasmic vesicle lumen;GO:0005764//lysosome;GO:0048471//perinuclear region of cytoplasm;GO:0005901//caveola;GO:0043202//lysosomal lumen;GO:0016021//integral component of membrane	GO:0005164//tumor necrosis factor receptor binding;GO:0005125//cytokine activity;GO:0005123//death receptor binding	GO:0008625//extrinsic apoptotic signaling pathway via death domain receptors;GO:0046666//retinal cell programmed cell death;GO:0032496//response to lipopolysaccharide;GO:0048388//endosomal lumen acidification;GO:0000122//negative regulation of transcription from RNA polymerase II promoter;GO:0006925//inflammatory cell apoptotic process;GO:0030644//cellular chloride ion homeostasis;GO:2000353//pos…	K04389//tumor necrosis factor ligand superfamily member 6	gi|327478405|ref|NP_001192172.1|//tumor necrosis factor ligand superfamily member 6 isoform 2 [Mus musculus];gi|6753818|ref|NP_034307.1|//tumor necrosis factor ligand superfamily member 6 isoform 1 [Mus musculus]
66180	1903	0.01	0.03	1.58496250072116	0.618112195965418	*	0.544378	P3h4	GO:0000795//synaptonemal complex	NA	NA	K19606//cartilage-associated protein	gi|31543672|ref|NP_789800.1|//synaptonemal complex protein SC65 precursor [Mus musculus]
20725	3075	0.01	0.03	1.58496250072116	0.617924747232752	*	0.544378	Serpinb8	GO:0070062//extracellular exosome;GO:0005615//extracellular space;GO:0005829//cytosol	GO:0004867//serine-type endopeptidase inhibitor activity	GO:0010951//negative regulation of endopeptidase activity	K13965//serpin B8	gi|568908461|ref|XP_006529356.1|//PREDICTED: serpin B8 isoform X2 [Mus musculus];gi|148707896|gb|EDL39843.1|//serine (or cysteine) peptidase inhibitor, clade B, member 8, isoform CRA_b, partial [Mus musculus];gi|148707897|gb|EDL39844.1|//serine (or cysteine) peptidase inhibitor, clade B, member 8, isoform CRA_c, partial [Mus musculus]
330096	3754	0.01	0.03	1.58496250072116	0.36717275399361	*	0.284012	Shisa3	GO:0005783//endoplasmic reticulum;GO:0016021//integral component of membrane	NA	GO:0007275//multicellular organism development	NA	gi|85986585|ref|NP_001028587.1|//protein shisa-3 homolog precursor [Mus musculus]
70357	1653	0.01	0.03	1.58496250072116	0.617222825899281	*	0.544378	Kcnip1	GO:0030425//dendrite;GO:0031234//extrinsic component of cytoplasmic side of plasma membrane;GO:0005737//cytoplasm;GO:0008076//voltage-gated potassium channel complex;GO:0043025//neuronal cell body	GO:0005244//voltage-gated ion channel activity;GO:0044325//ion channel binding;GO:0015459//potassium channel regulator activity;GO:0005267//potassium channel activity;GO:0005509//calcium ion binding;GO:0047485//protein N-terminus binding;GO:0046982//protein heterodimerization activity	GO:0061337//cardiac conduction;GO:0045760//positive regulation of action potential;GO:1901379//regulation of potassium ion transmembrane transport	K19932//neuronal calcium sensor 1;K16575//centractin	gi|568970471|ref|XP_006514866.1|//PREDICTED: Kv channel-interacting protein 1 isoform X1 [Mus musculus];gi|27754025|ref|NP_081674.2|//Kv channel-interacting protein 1 isoform B [Mus musculus];gi|300192912|ref|NP_001177815.1|//Kv channel-interacting protein 1 isoform C [Mus musculus];gi|300192904|ref|NP_001177814.1|//Kv channel-interacting protein 1 isoform A [Mus musculus]
14171	1726	0.01	0.03	1.58496250072116	0.616895808053285	*	0.544378	Fgf17	GO:0005576//extracellular region	GO:0008083//growth factor activity;GO:0005111//type 2 fibroblast growth factor receptor binding;GO:0005105//type 1 fibroblast growth factor receptor binding	GO:0007275//multicellular organism development;GO:0008543//fibroblast growth factor receptor signaling pathway;GO:0008284//positive regulation of cell proliferation	K04358//fibroblast growth factor	gi|755547792|ref|XP_011243256.1|//PREDICTED: fibroblast growth factor 17 isoform X3 [Mus musculus];gi|6679779|ref|NP_032030.1|//fibroblast growth factor 17 precursor [Mus musculus];gi|928171068|ref|XP_013963070.1|//PREDICTED: fibroblast growth factor 17 isoform X2 [Canis lupus familiaris];gi|219518391|gb|AAI44777.1|//Fgf17 protein [Mus musculus]
18430	5532	0.01	0.03	1.58496250072116	0.34254639881316	*	0.262172	Oxtr	GO:0005887//integral component of plasma membrane;GO:0005913//cell-cell adherens junction;GO:0016324//apical plasma membrane;GO:0005622//intracellular;GO:0005902//microvillus	GO:0004990//oxytocin receptor activity;GO:0005515//protein binding;GO:0005000//vasopressin receptor activity;GO:0017046//peptide hormone binding	GO:0034059//response to anoxia;GO:0045777//positive regulation of blood pressure;GO:0001967//suckling behavior;GO:0001992//regulation of systemic arterial blood pressure by vasopressin;GO:0032570//response to progesterone;GO:0044849//estrous cycle;GO:0051965//positive regulation of synapse assembly;GO:0070371//ERK1 and ERK2 cascade;GO:0032355//response to estradiol;GO:0051968//positive regulation…	K04229//oxytocin receptor	gi|124487243|ref|NP_001074616.1|//oxytocin receptor [Mus musculus]
14652	1480	0.01	0.03	1.58496250072116	0.616569136545881	*	0.544378	Glp1r	GO:0005887//integral component of plasma membrane	GO:0004967//glucagon receptor activity;GO:0017046//peptide hormone binding	GO:0032024//positive regulation of insulin secretion;GO:0045777//positive regulation of blood pressure;GO:0006950//response to stress;GO:0007166//cell surface receptor signaling pathway;GO:0051924//regulation of calcium ion transport;GO:0007189//adenylate cyclase-activating G-protein coupled receptor signaling pathway;GO:0009749//response to glucose;GO:0007218//neuropeptide signaling pathway;GO:0…	K04581//glucagon-like peptide 1 receptor	gi|111378379|ref|NP_067307.2|//glucagon-like peptide 1 receptor precursor [Mus musculus]
545975	3251	0.02	0.06	1.58496250072116	0.342516508202443	*	0.262172	Cers3	GO:0005634//nucleus;GO:0005783//endoplasmic reticulum;GO:0016021//integral component of membrane	GO:0003677//DNA binding;GO:0050291//sphingosine N-acyltransferase activity	GO:0030216//keratinocyte differentiation;GO:0046513//ceramide biosynthetic process	K04710//ceramide synthetase [EC:2.3.1.24]	gi|568948114|ref|XP_006541064.1|//PREDICTED: ceramide synthase 3 isoform X1 [Mus musculus];gi|255958167|ref|NP_001157673.1|//ceramide synthase 3 [Mus musculus]
225997	1667	0.01	0.03	1.58496250072116	0.956744571428571	*	0.93489	Trpm6	GO:0016324//apical plasma membrane;GO:0031526//brush border membrane;GO:0016021//integral component of membrane	GO:0046872//metal ion binding;GO:0004674//protein serine/threonine kinase activity;GO:0005524//ATP binding;GO:0005262//calcium channel activity	GO:0070588//calcium ion transmembrane transport;GO:0006468//protein phosphorylation;GO:0051262//protein tetramerization;GO:0009636//response to toxic substance	K04981//transient receptor potential cation channel subfamily M member 6 [EC:2.7.11.1]	gi|755563138|ref|XP_011245528.1|//PREDICTED: transient receptor potential cation channel subfamily M member 6 isoform X2 [Mus musculus];gi|23510305|ref|NP_700466.1|//transient receptor potential cation channel subfamily M member 6 [Mus musculus];gi|569006966|ref|XP_006527014.1|//PREDICTED: transient receptor potential cation channel subfamily M member 6 isoform X1 [Mus musculus]
67916	3162	0.01	0.03	1.58496250072116	0.366950954780808	*	0.284012	Plpp3	GO:0070062//extracellular exosome;GO:0005887//integral component of plasma membrane;GO:0005794//Golgi apparatus;GO:0005789//endoplasmic reticulum membrane	GO:0042577//lipid phosphatase activity;GO:0005178//integrin binding;GO:0008195//phosphatidate phosphatase activity;GO:0042392//sphingosine-1-phosphate phosphatase activity	GO:0050731//positive regulation of peptidyl-tyrosine phosphorylation;GO:1902068//regulation of sphingolipid mediated signaling pathway;GO:0001702//gastrulation with mouth forming second;GO:0044328//canonical Wnt signaling pathway involved in positive regulation of endothelial cell migration;GO:0001568//blood vessel development;GO:0030111//regulation of Wnt signaling pathway;GO:0001933//negative r…	K01080//phosphatidate phosphatase [EC:3.1.3.4]	gi|18017590|ref|NP_542122.1|//phospholipid phosphatase 3 [Mus musculus]
72469	3123	0.04	0.12	1.58496250072116	0.202370686500754	*	0.1433842	Plcd3	NA	NA	NA	K05857//phosphatidylinositol phospholipase C, delta [EC:3.1.4.11]	gi|568976010|ref|XP_006534372.1|//PREDICTED: 1-phosphatidylinositol 4,5-bisphosphate phosphodiesterase delta-3 isoform X2 [Mus musculus];gi|568976008|ref|XP_006534371.1|//PREDICTED: 1-phosphatidylinositol 4,5-bisphosphate phosphodiesterase delta-3 isoform X1 [Mus musculus];gi|258645148|ref|NP_690026.2|//1-phosphatidylinositol 4,5-bisphosphate phosphodiesterase delta-3 [Mus musculus]
211652	3315	0.01	0.03	1.58496250072116	0.366761054338451	*	0.284012	Wwc1	GO:0005634//nucleus;GO:0005829//cytosol;GO:0043234//protein complex;GO:0032587//ruffle membrane;GO:0048471//perinuclear region of cytoplasm	GO:0032947//protein complex scaffold activity;GO:0003713//transcription coactivator activity;GO:0030674//protein binding, bridging;GO:0019900//kinase binding	GO:0000122//negative regulation of transcription from RNA polymerase II promoter;GO:0016477//cell migration;GO:0046621//negative regulation of organ growth;GO:0043410//positive regulation of MAPK cascade;GO:0035331//negative regulation of hippo signaling	K16685//protein KIBRA	gi|82524278|ref|NP_740749.1|//protein KIBRA [Mus musculus]
319480	4937	0.01	0.03	1.58496250072116	0.366729423372143	*	0.284012	Itga11	GO:0034681//integrin alpha11-beta1 complex;GO:0005925//focal adhesion	GO:0038064//collagen receptor activity;GO:0046872//metal ion binding;GO:0098639//collagen binding involved in cell-matrix adhesion	GO:0007160//cell-matrix adhesion;GO:0001649//osteoblast differentiation;GO:0038065//collagen-activated signaling pathway;GO:0006929//substrate-dependent cell migration;GO:0007229//integrin-mediated signaling pathway;GO:0033627//cell adhesion mediated by integrin	K06587//integrin alpha 11	gi|225703035|ref|NP_795896.4|//integrin alpha-11 precursor [Mus musculus]
75625	1398	0.01	0.03	1.58496250072116	0.615173025586837	*	0.544378	Mageh1	GO:0005737//cytoplasm	NA	GO:0048011//neurotrophin TRK receptor signaling pathway	K19482//necdin	gi|12963825|ref|NP_076277.1|//melanoma-associated antigen H1 [Mus musculus]
16874	3354	0.01	0.03	1.58496250072116	0.366602954047763	*	0.284012	Lhx6	GO:0005634//nucleus	GO:0005515//protein binding;GO:0008270//zinc ion binding;GO:0043565//sequence-specific DNA binding;GO:0003700//transcription factor activity, sequence-specific DNA binding	GO:0021853//cerebral cortex GABAergic interneuron migration;GO:0021799//cerebral cortex radially oriented cell migration;GO:0021800//cerebral cortex tangential migration;GO:0006355//regulation of transcription, DNA-templated;GO:0021877//forebrain neuron fate commitment;GO:0042551//neuron maturation	K09375//LIM homeobox protein 6/8	gi|133892051|ref|NP_001076596.1|//LIM/homeobox protein Lhx6 isoform 4 [Mus musculus];gi|133891794|ref|NP_032526.2|//LIM/homeobox protein Lhx6 isoform 1 [Mus musculus];gi|133893073|ref|NP_001076594.1|//LIM/homeobox protein Lhx6 isoform 2 [Mus musculus];gi|133892446|ref|NP_001076595.1|//LIM/homeobox protein Lhx6 isoform 3 [Mus musculus]
546038	1740	0.01	0.03	1.58496250072116	0.61424579214711	*	0.544378	Spag11b	NA	NA	NA	NA	gi|85702268|ref|NP_001030077.1|//sperm associated antigen 11B isoform 3 precursor [Mus musculus] ;gi|269847788|ref|NP_001034652.2|//sperm associated antigen 11B isoform c precursor [Mus musculus];gi|557357671|ref|NP_001273422.1|//sperm associated antigen 11B isoform 1 precursor [Mus musculus]
217325	3523	0.01	0.03	1.58496250072116	0.366539752090337	*	0.284012	Llgl2	NA	NA	NA	K06094//lethal(2) giant larvae protein	gi|357527422|ref|NP_001239461.1|//lethal(2) giant larvae protein homolog 2 isoform 2 [Mus musculus];gi|568973450|ref|XP_006533149.1|//PREDICTED: lethal(2) giant larvae protein homolog 2 isoform X4 [Mus musculus];gi|568973446|ref|XP_006533147.1|//PREDICTED: lethal(2) giant larvae protein homolog 2 isoform X2 [Mus musculus];gi|568973448|ref|XP_006533148.1|//PREDICTED: lethal(2) giant larvae protein…
17932	6076	0.01	0.03	1.58496250072116	0.529420320799541	*	0.431648	Myt1	GO:0016020//membrane;GO:0005654//nucleoplasm;GO:0005783//endoplasmic reticulum;GO:0005794//Golgi apparatus	GO:0001228//transcriptional activator activity, RNA polymerase II transcription regulatory region sequence-specific binding;GO:0004674//protein serine/threonine kinase activity;GO:0005515//protein binding;GO:0005524//ATP binding;GO:0000977//RNA polymerase II regulatory region sequence-specific DNA binding;GO:0001158//enhancer sequence-specific DNA binding;GO:0008270//zinc ion binding	GO:0007399//nervous system development;GO:0032350//regulation of hormone metabolic process;GO:0030154//cell differentiation;GO:0060539//diaphragm development;GO:0006468//protein phosphorylation;GO:0010629//negative regulation of gene expression;GO:0031018//endocrine pancreas development;GO:0009791//post-embryonic development;GO:0061178//regulation of insulin secretion involved in cellular respons…	NA	gi|568920147|ref|XP_006500643.1|//PREDICTED: myelin transcription factor 1 isoform X4 [Mus musculus];gi|148675515|gb|EDL07462.1|//myelin transcription factor 1, isoform CRA_b, partial [Mus musculus];gi|49022813|dbj|BAC41451.2|//mKIAA0835 protein [Mus musculus];gi|284448128|ref|NP_001165086.1|//myelin transcription factor 1 isoform 3 [Mus musculus];gi|284447254|ref|NP_001165151.1|//myelin transcri…
14657	1411	0.01	0.03	1.58496250072116	0.613783222833045	*	0.544378	Glra4	GO:0042995//cell projection;GO:0005887//integral component of plasma membrane;GO:0030054//cell junction;GO:0034707//chloride channel complex;GO:0045211//postsynaptic membrane	GO:0022824//transmitter-gated ion channel activity;GO:0016594//glycine binding;GO:0016934//extracellular-glycine-gated chloride channel activity	GO:0043200//response to amino acid;GO:0007218//neuropeptide signaling pathway;GO:0060012//synaptic transmission, glycinergic;GO:1902476//chloride transmembrane transport	K05271//glycine receptor alpha-4	gi|194248074|ref|NP_034427.2|//glycine receptor subunit alpha-4 precursor [Mus musculus];gi|755566151|ref|XP_011246034.1|//PREDICTED: glycine receptor subunit alpha-4 isoform X2 [Mus musculus]
15904	1660	0.01	0.03	1.58496250072116	0.613644587863274	*	0.544378	Id4	GO:0005634//nucleus;GO:0005737//cytoplasm	GO:0001085//RNA polymerase II transcription factor binding;GO:0046983//protein dimerization activity	GO:0048712//negative regulation of astrocyte differentiation;GO:0021766//hippocampus development;GO:0022010//central nervous system myelination;GO:0060740//prostate gland epithelium morphogenesis;GO:0061682//seminal vesicle morphogenesis;GO:0000122//negative regulation of transcription from RNA polymerase II promoter;GO:0007405//neuroblast proliferation;GO:0007623//circadian rhythm;GO:0021895//ce…	K17695//DNA-binding protein inhibitor ID4	gi|13624309|ref|NP_112443.1|//DNA-binding protein inhibitor ID-4 [Mus musculus]
77411	3106	0.02	0.06	1.58496250072116	0.342367133362407	*	0.262172	Esrp2	GO:0005654//nucleoplasm	GO:0003729//mRNA binding;GO:0000166//nucleotide binding	GO:0043484//regulation of RNA splicing;GO:0060445//branching involved in salivary gland morphogenesis;GO:0060441//epithelial tube branching involved in lung morphogenesis;GO:0000380//alternative mRNA splicing, via spliceosome;GO:0050679//positive regulation of epithelial cell proliferation	K14947//epithelial splicing regulatory protein 1/2	gi|568957828|ref|XP_006531556.1|//PREDICTED: epithelial splicing regulatory protein 2 isoform X2 [Mus musculus];gi|568957826|ref|XP_006531555.1|//PREDICTED: epithelial splicing regulatory protein 2 isoform X1 [Mus musculus];gi|755527422|ref|XP_011246849.1|//PREDICTED: epithelial splicing regulatory protein 2 isoform X3 [Mus musculus];gi|28849887|ref|NP_789808.1|//epithelial splicing regulatory pr…
12622	1742	0.01	0.03	1.58496250072116	0.613275200601956	*	0.544378	Cer1	GO:0005615//extracellular space;GO:0005783//endoplasmic reticulum;GO:0016021//integral component of membrane	GO:0071633//dihydroceramidase activity;GO:0005125//cytokine activity;GO:0036122//BMP binding;GO:0042803//protein homodimerization activity;GO:0016015//morphogen activity	GO:0007399//nervous system development;GO:0030178//negative regulation of Wnt signaling pathway;GO:0010446//response to alkaline pH;GO:0023019//signal transduction involved in regulation of gene expression;GO:0061371//determination of heart left/right asymmetry;GO:0071277//cellular response to calcium ion;GO:0046514//ceramide catabolic process;GO:0035582//sequestering of BMP in extracellular matr…	K01645//cerberus 1	gi|6753410|ref|NP_034017.1|//cerberus precursor [Mus musculus]
15497	1821	0.01	0.03	1.58496250072116	0.613229058460612	*	0.544378	Hsd3b6	GO:0005783//endoplasmic reticulum;GO:0005743//mitochondrial inner membrane;GO:0005758//mitochondrial intermembrane space;GO:0016021//integral component of membrane	GO:0033709//D-arabinitol dehydrogenase, D-ribulose forming (NADP+) activity;GO:0048258//3-ketoglucose-reductase activity;GO:0035380//very long-chain-3-hydroxyacyl-CoA dehydrogenase activity;GO:0032867//L-arabinose:NADP reductase activity;GO:0019152//acetoin dehydrogenase activity;GO:0004448//isocitrate dehydrogenase activity;GO:0044103//L-arabinose 1-dehydrogenase (NADP+) activity;GO:0018453//2-h…	GO:0006694//steroid biosynthetic process;GO:0055114//oxidation-reduction process	K00070//3beta-hydroxy-Delta5-steroid dehydrogenase / steroid Delta-isomerase [EC:1.1.1.145 5.3.3.1]	gi|162461883|ref|NP_038849.2|//3 beta-hydroxysteroid dehydrogenase/Delta 5-->4-isomerase type 6 [Mus musculus]
16323	3788	0.01	0.03	1.58496250072116	0.738533228332977	*	0.691524	Inhba	GO:0043512//inhibin A complex;GO:0043509//activin A complex;GO:0048471//perinuclear region of cytoplasm	GO:0008083//growth factor activity;GO:0005125//cytokine activity;GO:0042802//identical protein binding;GO:0017046//peptide hormone binding;GO:0046982//protein heterodimerization activity;GO:0070699//type II activin receptor binding;GO:0034711//inhibin binding;GO:0005160//transforming growth factor beta receptor binding;GO:0005179//hormone activity	GO:0021773//striatal medium spiny neuron differentiation;GO:0002244//hematopoietic progenitor cell differentiation;GO:0035987//endodermal cell differentiation;GO:0042541//hemoglobin biosynthetic process;GO:0007050//cell cycle arrest;GO:0008584//male gonad development;GO:0051799//negative regulation of hair follicle development;GO:0010862//positive regulation of pathway-restricted SMAD protein pho…	K04667//inhibin, beta	gi|6680451|ref|NP_032406.1|//inhibin beta A chain precursor [Mus musculus]
15107	1801	0.01	0.03	1.58496250072116	0.613044559308011	*	0.544378	Hadh	GO:0005759//mitochondrial matrix;GO:0005654//nucleoplasm;GO:0005743//mitochondrial inner membrane	GO:0070403//NAD+ binding;GO:0003857//3-hydroxyacyl-CoA dehydrogenase activity	GO:0006635//fatty acid beta-oxidation;GO:0042493//response to drug;GO:0046676//negative regulation of insulin secretion;GO:0014823//response to activity;GO:0032868//response to insulin	K00022//3-hydroxyacyl-CoA dehydrogenase [EC:1.1.1.35]	gi|111038118|ref|NP_032238.2|//hydroxyacyl-coenzyme A dehydrogenase, mitochondrial precursor [Mus musculus]
211945	6246	0.01	0.03	1.58496250072116	0.208149009645337	*	0.1481734	Plekhh1	NA	NA	NA	K12559//myosin X;K10359//myosin VII;K10417//dynein light intermediate chain 2, cytosolic	gi|568979194|ref|XP_006515709.1|//PREDICTED: pleckstrin homology domain-containing family H member 1 isoform X2 [Mus musculus];gi|256818761|ref|NP_851418.2|//pleckstrin homology domain-containing family H member 1 [Mus musculus]
20187	3136	0.01	0.03	1.58496250072116	0.366381842495261	*	0.284012	Ryk	GO:0005634//nucleus;GO:0016021//integral component of membrane;GO:0005737//cytoplasm;GO:0005886//plasma membrane	GO:0005524//ATP binding;GO:0042813//Wnt-activated receptor activity;GO:0017147//Wnt-protein binding;GO:0004714//transmembrane receptor protein tyrosine kinase activity;GO:0005109//frizzled binding	GO:1904948//midbrain dopaminergic neuron differentiation;GO:0048843//negative regulation of axon extension involved in axon guidance;GO:1904938//planar cell polarity pathway involved in axon guidance;GO:0036518//chemorepulsion of dopaminergic neuron axon;GO:0043410//positive regulation of MAPK cascade;GO:0071679//commissural neuron axon guidance;GO:0048705//skeletal system morphogenesis;GO:002203…	K05128//RYK receptor-like tyrosine kinase [EC:2.7.10.1]	gi|110681700|ref|NP_038677.3|//tyrosine-protein kinase RYK isoform 1 precursor [Mus musculus];gi|110681702|ref|NP_001036072.1|//tyrosine-protein kinase RYK isoform 2 precursor [Mus musculus]
14681	2968	0.01	0.03	1.58496250072116	0.738269917855106	*	0.691524	Gnao1	GO:0030425//dendrite;GO:0044297//cell body;GO:0005834//heterotrimeric G-protein complex;GO:0043209//myelin sheath	GO:0031821//G-protein coupled serotonin receptor binding;GO:0031852//mu-type opioid receptor binding;GO:0019003//GDP binding;GO:0003924//GTPase activity;GO:0031683//G-protein beta/gamma-subunit complex binding;GO:0046872//metal ion binding;GO:0005525//GTP binding;GO:0004871//signal transducer activity;GO:0051430//corticotropin-releasing hormone receptor 1 binding;GO:0032794//GTPase activating pro…	GO:0042493//response to drug;GO:0010243//response to organonitrogen compound;GO:0034097//response to cytokine;GO:0043278//response to morphine;GO:0043547//positive regulation of GTPase activity;GO:0042542//response to hydrogen peroxide;GO:0051926//negative regulation of calcium ion transport;GO:0007212//dopamine receptor signaling pathway;GO:0007568//aging;GO:0007626//locomotory behavior;GO:00309…	K04534//guanine nucleotide-binding protein G(o) subunit alpha	gi|6754012|ref|NP_034438.1|//guanine nucleotide-binding protein G(o) subunit alpha isoform A [Mus musculus];gi|755526434|ref|XP_011246613.1|//PREDICTED: guanine nucleotide-binding protein G(o) subunit alpha isoform X1 [Mus musculus];gi|164607137|ref|NP_001106855.1|//guanine nucleotide-binding protein G(o) subunit alpha isoform B [Mus musculus]
54419	1456	0.01	0.03	1.58496250072116	0.612031795149058	*	0.544378	Cldn6	GO:0016327//apicolateral plasma membrane;GO:0005923//bicellular tight junction;GO:0016021//integral component of membrane	GO:0005515//protein binding;GO:0005198//structural molecule activity	GO:0045216//cell-cell junction organization	K06087//claudin	gi|9055190|ref|NP_061247.1|//claudin-6 precursor [Mus musculus]
225655	2063	0.01	0.03	1.58496250072116	0.611848015614443	*	0.544378	Slmo1	GO:0005758//mitochondrial intermembrane space	GO:1990050//phosphatidic acid transporter activity	GO:0015914//phospholipid transport;GO:1903955//positive regulation of protein targeting to mitochondrion	NA	gi|569003779|ref|XP_006525958.1|//PREDICTED: protein slowmo homolog 1 isoform X2 [Mus musculus];gi|569003781|ref|XP_006525959.1|//PREDICTED: protein slowmo homolog 1 isoform X3 [Mus musculus];gi|21450093|ref|NP_659116.1|//PRELI domain containing protein 3A [Mus musculus]
75753	3595	0.01	0.03	1.58496250072116	0.366255612747631	*	0.284012	Klf17	GO:0005634//nucleus	GO:0000978//RNA polymerase II core promoter proximal region sequence-specific DNA binding;GO:0046872//metal ion binding;GO:0001078//transcriptional repressor activity, RNA polymerase II core promoter proximal region sequence-specific binding	GO:0000122//negative regulation of transcription from RNA polymerase II promoter;GO:0007276//gamete generation	K09211//krueppel-like factor 17	gi|88853591|ref|NP_083692.2|//Krueppel-like factor 17 [Mus musculus]
74377	2335	0.02	0.06	1.58496250072116	0.738112021672489	*	0.691524	Hsf2bp	GO:0005829//cytosol	GO:0005515//protein binding	GO:0098779//positive regulation of mitophagy in response to mitochondrial depolarization;GO:0007283//spermatogenesis;GO:0006366//transcription from RNA polymerase II promoter	NA	gi|569001863|ref|XP_006525100.1|//PREDICTED: heat shock factor 2-binding protein isoform X4 [Mus musculus];gi|254675341|ref|NP_083178.1|//heat shock factor 2-binding protein [Mus musculus];gi|569001859|ref|XP_006525098.1|//PREDICTED: heat shock factor 2-binding protein isoform X3 [Mus musculus]
217012	3677	0.01	0.03	1.58496250072116	0.738006795067361	*	0.691524	Unc45b	GO:0005829//cytosol	GO:0051879//Hsp90 protein binding	GO:0030154//cell differentiation;GO:0007517//muscle organ development;GO:0061077//chaperone-mediated protein folding	K17766//mitochondrial import receptor subunit TOM34;K04460//serine/threonine-protein phosphatase 5 [EC:3.1.3.16]	gi|264681528|ref|NP_848795.3|//protein unc-45 homolog B [Mus musculus]
20315	1878	0.01	0.03	1.58496250072116	0.611756167229603	*	0.544378	Cxcl12	GO:0070062//extracellular exosome;GO:0005615//extracellular space;GO:0009897//external side of plasma membrane;GO:0005737//cytoplasm	GO:0008083//growth factor activity;GO:0045236//CXCR chemokine receptor binding;GO:0008009//chemokine activity;GO:0042056//chemoattractant activity	GO:0031100//animal organ regeneration;GO:0050930//induction of positive chemotaxis;GO:0008344//adult locomotory behavior;GO:0045785//positive regulation of cell adhesion;GO:0008354//germ cell migration;GO:1902230//negative regulation of intrinsic apoptotic signaling pathway in response to DNA damage;GO:0090280//positive regulation of calcium ion import;GO:0048842//positive regulation of axon exte…	K10031//C-X-C motif chemokine 12	gi|7305465|ref|NP_038683.1|//stromal cell-derived factor 1 isoform beta precursor [Mus musculus];gi|60279262|ref|NP_001012495.1|//stromal cell-derived factor 1 isoform gamma precursor [Mus musculus]
233919	2393	0.01	0.03	1.58496250072116	0.61161844634549	*	0.544378	Gpr26	GO:0016021//integral component of membrane;GO:0005886//plasma membrane	GO:0004930//G-protein coupled receptor activity	GO:0031647//regulation of protein stability;GO:1903955//positive regulation of protein targeting to mitochondrion;GO:0007189//adenylate cyclase-activating G-protein coupled receptor signaling pathway	K08411//G protein-coupled receptor 26	gi|568950498|ref|XP_006507829.1|//PREDICTED: G-protein coupled receptor 26 isoform X1 [Mus musculus];gi|27734158|ref|NP_775586.1|//G-protein coupled receptor 26 [Mus musculus]
108013	4013	0.02	0.06	1.58496250072116	0.218155920306227	*	0.1560692	Celf4	GO:0005634//nucleus;GO:0005737//cytoplasm	GO:0000900//translation repressor activity, nucleic acid binding;GO:0003723//RNA binding;GO:0003729//mRNA binding;GO:0042835//BRE binding;GO:0000166//nucleotide binding	GO:0006376//mRNA splice site selection;GO:0000381//regulation of alternative mRNA splicing, via spliceosome;GO:0048026//positive regulation of mRNA splicing, via spliceosome;GO:1902866//regulation of retina development in camera-type eye;GO:0090394//negative regulation of excitatory postsynaptic potential;GO:0007281//germ cell development;GO:0017148//negative regulation of translation;GO:0009790/…	K13207//CUG-BP- and ETR3-like factor	gi|148664597|gb|EDK97013.1|//bruno-like 4, RNA binding protein (Drosophila), isoform CRA_d, partial [Mus musculus];gi|569002990|ref|XP_006525574.1|//PREDICTED: CUGBP Elav-like family member 4 isoform X9 [Mus musculus];gi|913500389|ref|XP_013204802.1|//PREDICTED: CUGBP Elav-like family member 4 isoform X2 [Microtus ochrogaster];gi|152013394|sp|Q7TSY6.2|CELF4_MOUSE//RecName: Full=CUGBP Elav-like fa…
245381	1574	0.01	0.03	1.58496250072116	0.611297338633466	*	0.544378	Sowahd	NA	NA	NA	K15504//serine/threonine-protein phosphatase 6 regulatory ankyrin repeat subunit C;K06622//cyclin-dependent kinase inhibitor 2C;K20175//ankyrin repeat domain-containing protein 27;K10645//E3 ubiquitin-protein ligase mind-bomb [EC:2.3.2.27];K12166//E3 ubiquitin-protein ligase HACE1 [EC:2.3.2.26]	gi|30424651|ref|NP_776140.1|//ankyrin repeat domain-containing protein SOWAHD [Mus musculus]
497097	3652	0.01	0.03	1.58496250072116	0.366003414012739	*	0.284012	Xkr4	GO:0016021//integral component of membrane	NA	NA	K19522//membrane transport protein XK;K01128//sphingomyelin phosphodiesterase acid-like 3 [EC:3.1.4.-]	gi|59858539|ref|NP_001011874.1|//XK-related protein 4 [Mus musculus]
51800	1575	0.01	0.03	1.58496250072116	0.611251493625319	*	0.544378	Bok	GO:0005634//nucleus;GO:0016021//integral component of membrane;GO:0005741//mitochondrial outer membrane;GO:0005789//endoplasmic reticulum membrane;GO:0000139//Golgi membrane	GO:0046982//protein heterodimerization activity;GO:0051400//BH domain binding;GO:0042803//protein homodimerization activity	GO:0008630//intrinsic apoptotic signaling pathway in response to DNA damage;GO:0072332//intrinsic apoptotic signaling pathway by p53 class mediator;GO:0097192//extrinsic apoptotic signaling pathway in absence of ligand;GO:0051402//neuron apoptotic process;GO:0048709//oligodendrocyte differentiation;GO:0007420//brain development;GO:0008584//male gonad development;GO:0008283//cell proliferation;GO:…	K02561//Bcl-2-related ovarian killer protein	gi|7949082|ref|NP_058058.1|//bcl-2-related ovarian killer protein [Mus musculus]
11459	1481	0.01	0.03	1.58496250072116	0.611022371692031	*	0.544378	Acta1	GO:0070062//extracellular exosome;GO:0072562//blood microparticle;GO:0030027//lamellipodium;GO:0030175//filopodium;GO:0005884//actin filament;GO:0005865//striated muscle thin filament;GO:0001725//stress fiber;GO:0044297//cell body;GO:0005829//cytosol;GO:0043234//protein complex	GO:0043531//ADP binding;GO:0005524//ATP binding;GO:0042802//identical protein binding;GO:0017022//myosin binding;GO:0005200//structural constituent of cytoskeleton;GO:0048306//calcium-dependent protein binding	GO:0009612//response to mechanical stimulus;GO:0009991//response to extracellular stimulus;GO:0030049//muscle filament sliding;GO:0010226//response to lithium ion;GO:0010628//positive regulation of gene expression;GO:0016049//cell growth;GO:0048741//skeletal muscle fiber development;GO:0043503//skeletal muscle fiber adaptation;GO:0090131//mesenchyme migration;GO:0048545//response to steroid hormo…	K10354//actin, alpha skeletal muscle	gi|4501881|ref|NP_001091.1|//actin, alpha skeletal muscle [Homo sapiens]
394432	3294	0.01	0.03	1.58496250072116	0.365877444845982	*	0.284012	Ugt1a7c	GO:0005783//endoplasmic reticulum;GO:0016021//integral component of membrane	GO:0015020//glucuronosyltransferase activity	GO:0046226//coumarin catabolic process;GO:0014070//response to organic cyclic compound;GO:0001889//liver development;GO:0009813//flavonoid biosynthetic process;GO:0052697//xenobiotic glucuronidation;GO:0006711//estrogen catabolic process;GO:0052696//flavonoid glucuronidation	K00699//glucuronosyltransferase [EC:2.4.1.17]	gi|47059123|ref|NP_964004.1|//UDP-glucuronosyltransferase 1-7C precursor [Mus musculus]
17181	3520	0.01	0.03	1.58496250072116	0.737849011402509	*	0.691524	Matn2	NA	NA	NA	K19467//matrilin-3	gi|120407045|ref|NP_058042.2|//matrilin-2 precursor [Mus musculus];gi|347595673|sp|O08746.2|MATN2_MOUSE//RecName: Full=Matrilin-2; Flags: Precursor
276952	3148	0.01	0.03	1.58496250072116	0.365845966101695	*	0.284012	Rasl10b	GO:0005622//intracellular;GO:0005886//plasma membrane	GO:0005515//protein binding;GO:0005525//GTP binding	GO:0003050//regulation of systemic arterial blood pressure by atrial natriuretic peptide;GO:0007264//small GTPase mediated signal transduction;GO:0090277//positive regulation of peptide hormone secretion	K07851//Ras-like protein family member 10B	gi|83523750|ref|NP_001013404.1|//ras-like protein family member 10B precursor [Mus musculus];gi|568974308|ref|XP_006533550.1|//PREDICTED: ras-like protein family member 10B isoform X2 [Mus musculus]
223726	3255	0.01	0.03	1.58496250072116	0.365688653594771	*	0.284012	Mpped1	NA	GO:0043765//T/G mismatch-specific endonuclease activity;GO:0044824//retroviral 3' processing activity;GO:0042578//phosphoric ester hydrolase activity	NA	NA	gi|27369876|ref|NP_766198.1|//metallophosphoesterase domain-containing protein 1 [Mus musculus];gi|537238568|gb|ERE86507.1|//metallophosphoesterase domain-containing protein 1 [Cricetulus griseus]
442838	1592	0.01	0.03	1.58496250072116	0.610610384776746	*	0.544378	A830021F12Rik	NA	NA	NA	NA	gi|755489289|ref|XP_011249944.1|//PREDICTED: uncharacterized protein A830021F12Rik isoform X1 [Mus musculus]
66959	1747	0.01	0.03	1.58496250072116	0.610518907565543	*	0.544378	Dusp26	GO:0070062//extracellular exosome;GO:0005634//nucleus;GO:0005794//Golgi apparatus;GO:0005739//mitochondrion	GO:0004647//phosphoserine phosphatase activity;GO:0002039//p53 binding;GO:0008138//protein tyrosine/serine/threonine phosphatase activity;GO:0004725//protein tyrosine phosphatase activity;GO:0001102//RNA polymerase II activating transcription factor binding	GO:0000122//negative regulation of transcription from RNA polymerase II promoter;GO:0070373//negative regulation of ERK1 and ERK2 cascade;GO:0035335//peptidyl-tyrosine dephosphorylation;GO:0045785//positive regulation of cell adhesion;GO:0044387//negative regulation of protein kinase activity by regulation of protein phosphorylation;GO:1902310//positive regulation of peptidyl-serine dephosphoryla…	K14165//atypical dual specificity phosphatase [EC:3.1.3.16 3.1.3.48]	gi|27229024|ref|NP_080145.1|//dual specificity protein phosphatase 26 [Mus musculus]
27386	6512	0.01	0.03	1.58496250072116	0.115382760562257	*	0.0773046	Npas3	GO:0005654//nucleoplasm;GO:0005737//cytoplasm	GO:0000981//RNA polymerase II transcription factor activity, sequence-specific DNA binding;GO:0003677//DNA binding;GO:0046983//protein dimerization activity	GO:0032502//developmental process;GO:0001964//startle response;GO:0006357//regulation of transcription from RNA polymerase II promoter;GO:0007626//locomotory behavior;GO:0042711//maternal behavior;GO:0045893//positive regulation of transcription, DNA-templated	K09098//neuronal PAS domain-containing protein 1/3	gi|568979792|ref|XP_006516002.1|//PREDICTED: neuronal PAS domain-containing protein 3 isoform X2 [Mus musculus];gi|568979790|ref|XP_006516001.1|//PREDICTED: neuronal PAS domain-containing protein 3 isoform X1 [Mus musculus];gi|568979794|ref|XP_006516003.1|//PREDICTED: neuronal PAS domain-containing protein 3 isoform X3 [Mus musculus];gi|568979798|ref|XP_006516005.1|//PREDICTED: neuronal PAS domai…
627035	7636	0.01	0.03	1.58496250072116	0.115359759912289	*	0.0773046	Gm6729	GO:0005634//nucleus;GO:0005737//cytoplasm	GO:0004674//protein serine/threonine kinase activity;GO:0005524//ATP binding	GO:0006468//protein phosphorylation;GO:0035556//intracellular signal transduction	K08798//MAP/microtubule affinity-regulating kinase [EC:2.7.11.1]	gi|83027557|ref|XP_896769.1|//PREDICTED: sperm motility kinase W-like [Mus musculus]
13386	1410	0.01	0.03	1.58496250072116	0.610153272645606	*	0.544378	Dlk1	GO:0005615//extracellular space;GO:0009897//external side of plasma membrane;GO:0016021//integral component of membrane	GO:0005515//protein binding;GO:0005509//calcium ion binding	GO:0010468//regulation of gene expression;GO:0009791//post-embryonic development;GO:0045746//negative regulation of Notch signaling pathway;GO:0048706//embryonic skeletal system development;GO:0045599//negative regulation of fat cell differentiation	K06051//delta	gi|299758514|ref|NP_001177634.1|//protein delta homolog 1 isoform 4 precursor [Mus musculus];gi|755542173|ref|XP_011242294.1|//PREDICTED: protein delta homolog 1 isoform X1 [Mus musculus];gi|568978781|ref|XP_006515520.1|//PREDICTED: protein delta homolog 1 isoform X2 [Mus musculus];gi|83816918|ref|NP_034182.2|//protein delta homolog 1 isoform 1 precursor [Mus musculus];gi|299758512|ref|NP_0011776…
71412	1242	0.04	0.12	1.58496250072116	0.528943677852349	*	0.431648	Dhrs2	NA	NA	NA	K11164//dehydrogenase/reductase SDR family member 2 [EC:1.1.-.-]	gi|160333490|ref|NP_082066.2|//dehydrogenase/reductase SDR family member 2, mitochondrial [Mus musculus]
57440	3658	0.01	0.03	1.58496250072116	0.365562900962861	*	0.284012	Ehd3	GO:0055038//recycling endosome membrane;GO:0005925//focal adhesion;GO:0030139//endocytic vesicle;GO:0043209//myelin sheath;GO:0020018//ciliary pocket membrane;GO:0048471//perinuclear region of cytoplasm	GO:0008289//lipid binding;GO:0005515//protein binding;GO:0005524//ATP binding;GO:0005509//calcium ion binding;GO:0005525//GTP binding	GO:0001881//receptor recycling;GO:1903779//regulation of cardiac conduction;GO:1901387//positive regulation of voltage-gated calcium channel activity;GO:1903358//regulation of Golgi organization;GO:0090160//Golgi to lysosome transport;GO:0034498//early endosome to Golgi transport;GO:0051260//protein homooligomerization;GO:0055117//regulation of cardiac muscle contraction;GO:0086036//regulation of…	K12476//EH domain-containing protein 3	gi|215983062|ref|NP_065603.2|//EH domain-containing protein 3 [Mus musculus]
241070	1798	0.01	0.03	1.58496250072116	0.609833701159746	*	0.544378	Gpr1	GO:0005887//integral component of plasma membrane;GO:0043005//neuron projection	GO:0042923//neuropeptide binding;GO:0004930//G-protein coupled receptor activity	GO:0007268//chemical synaptic transmission;GO:0007218//neuropeptide signaling pathway;GO:0007187//G-protein coupled receptor signaling pathway, coupled to cyclic nucleotide second messenger	K04310//G protein-coupled receptor 1	gi|22122833|ref|NP_666362.1|//G-protein coupled receptor 1 [Mus musculus]
103743	1444	0.01	0.03	1.58496250072116	0.609696844404548	*	0.544378	Tmem98	GO:0005783//endoplasmic reticulum;GO:0016021//integral component of membrane	NA	NA	NA	gi|22095007|ref|NP_083813.1|//transmembrane protein 98 [Mus musculus]
241324	6393	0.01	0.03	1.58496250072116	0.342277570980119	*	0.262172	Crb2	NA	NA	NA	K16681//protein crumbs	gi|254675207|ref|NP_001157038.1|//protein crumbs homolog 2 precursor [Mus musculus]
76713	1732	0.01	0.03	1.58496250072116	0.609560049061402	*	0.544378	1700039E15Rik	GO:0005887//integral component of plasma membrane	GO:0015171//amino acid transmembrane transporter activity	GO:0003333//amino acid transmembrane transport	K05048//solute carrier family 6 (neurotransmitter transporter, amino acid/orphan) member 15/16/17/18/20	gi|148690887|gb|EDL22834.1|//mCG132498 [Mus musculus];gi|755521361|ref|XP_011249212.1|//PREDICTED: solute carrier family 6 (neurotransmitter transporter)-like isoform X2 [Mus musculus];gi|755521363|ref|XP_011249213.1|//PREDICTED: solute carrier family 6 (neurotransmitter transporter)-like isoform X3 [Mus musculus]
15233	1708	0.01	0.03	1.58496250072116	0.609241098519958	*	0.544378	Hgd	GO:0070062//extracellular exosome	GO:0046872//metal ion binding;GO:0004411//homogentisate 1,2-dioxygenase activity	GO:0006572//tyrosine catabolic process;GO:0055114//oxidation-reduction process;GO:0006559//L-phenylalanine catabolic process	K00451//homogentisate 1,2-dioxygenase [EC:1.13.11.5]	gi|240120123|ref|NP_038575.2|//homogentisate 1,2-dioxygenase [Mus musculus]
11847	1417	0.01	0.03	1.58496250072116	0.608786033462803	*	0.544378	Arg2	GO:0005739//mitochondrion	GO:0046872//metal ion binding;GO:0050998//nitric-oxide synthase binding;GO:0004053//arginase activity	GO:0030324//lung development;GO:0043200//response to amino acid;GO:0060135//maternal process involved in female pregnancy;GO:0045428//regulation of nitric oxide biosynthetic process;GO:0071222//cellular response to lipopolysaccharide;GO:0007494//midgut development;GO:0045988//negative regulation of striated muscle contraction;GO:0071346//cellular response to interferon-gamma;GO:0010963//regulatio…	K01476//arginase [EC:3.5.3.1]	gi|6753110|ref|NP_033835.1|//arginase-2, mitochondrial precursor [Mus musculus]
628416	5552	0.01	0.03	1.58496250072116	0.528770565864834	*	0.431648	Gm6878	NA	NA	NA	NA	gi|85702332|ref|NP_001033020.1|//uncharacterized protein LOC628416 [Mus musculus]
66715	1806	0.01	0.03	1.58496250072116	0.608467892198582	*	0.544378	Henmt1	GO:0005737//cytoplasm	GO:0003723//RNA binding;GO:0046872//metal ion binding;GO:0008171//O-methyltransferase activity;GO:0008173//RNA methyltransferase activity	GO:0001510//RNA methylation;GO:0031047//gene silencing by RNA;GO:0034587//piRNA metabolic process	K20798//small RNA 2'-O-methyltransferase [EC:2.1.1.-]	gi|118403306|ref|NP_001072114.1|//small RNA 2'-O-methyltransferase [Mus musculus];gi|568923669|ref|XP_006501961.1|//PREDICTED: small RNA 2'-O-methyltransferase isoform X2 [Mus musculus]
71832	1954	0.01	0.03	1.58496250072116	0.608331647708613	*	0.544378	Csl	GO:0005759//mitochondrial matrix;GO:0070062//extracellular exosome;GO:0043034//costamere;GO:0005813//centrosome;GO:0016607//nuclear speck;GO:0031594//neuromuscular junction;GO:0044853//plasma membrane raft;GO:0043005//neuron projection;GO:0048471//perinuclear region of cytoplasm;GO:0031430//M band;GO:0005794//Golgi apparatus;GO:0031514//motile cilium;GO:0005927//muscle tendon junction;GO:0005952/…	GO:0004712//protein serine/threonine/tyrosine kinase activity;GO:0005524//ATP binding;GO:0031625//ubiquitin protein ligase binding;GO:0034237//protein kinase A regulatory subunit binding;GO:0004691//cAMP-dependent protein kinase activity;GO:0019901//protein kinase binding;GO:0004108//citrate (Si)-synthase activity;GO:0017137//Rab GTPase binding;GO:0032403//protein complex binding	GO:2000810//regulation of bicellular tight junction assembly;GO:0071374//cellular response to parathyroid hormone stimulus;GO:0001707//mesoderm formation;GO:0006099//tricarboxylic acid cycle;GO:0006107//oxaloacetate metabolic process;GO:0006941//striated muscle contraction;GO:1901621//negative regulation of smoothened signaling pathway involved in dorsal/ventral neural tube patterning;GO:0006084/…	K01647//citrate synthase [EC:2.3.3.1]	gi|269973935|ref|NP_082221.2|//citrate synthase-like protein [Mus musculus]
16691	1805	0.01	0.03	1.58496250072116	0.608195464219088	*	0.544378	Krt8	GO:0070062//extracellular exosome;GO:0005634//nucleus;GO:0030018//Z disc;GO:0005911//cell-cell junction;GO:0043034//costamere;GO:0042383//sarcolemma;GO:0045095//keratin filament;GO:0016010//dystrophin-associated glycoprotein complex	GO:0097110//scaffold protein binding;GO:0005198//structural molecule activity;GO:0032403//protein complex binding	GO:0097284//hepatocyte apoptotic process;GO:0051599//response to hydrostatic pressure;GO:0060706//cell differentiation involved in embryonic placenta development;GO:0097191//extrinsic apoptotic signaling pathway;GO:0045214//sarcomere organization;GO:0051707//response to other organism;GO:0033209//tumor necrosis factor-mediated signaling pathway;GO:0000904//cell morphogenesis involved in different…	K07605//type II keratin, basic	gi|114145561|ref|NP_112447.2|//keratin, type II cytoskeletal 8 [Mus musculus]
78177	3196	0.02	0.06	1.58496250072116	0.342217888753269	*	0.262172	Ninl	NA	NA	NA	K16477//ninein-like protein	gi|568918882|ref|XP_006500471.1|//PREDICTED: ninein-like protein isoform X3 [Mus musculus];gi|568918890|ref|XP_006500475.1|//PREDICTED: ninein-like protein isoform X7 [Mus musculus];gi|148696645|gb|EDL28592.1|//RIKEN cDNA 4930519N13, isoform CRA_c [Mus musculus];gi|568918884|ref|XP_006500472.1|//PREDICTED: ninein-like protein isoform X4 [Mus musculus];gi|568918878|ref|XP_006500469.1|//PREDICTED: …
223262	3182	0.01	0.03	1.58496250072116	0.365280273516021	*	0.284012	Timm8a2	GO:0005743//mitochondrial inner membrane	GO:0046872//metal ion binding	GO:0015031//protein transport	K17780//mitochondrial import inner membrane translocase subunit TIM8	gi|71051018|gb|AAH99499.1|//Translocase of inner mitochondrial membrane 8 homolog a2 (yeast) [Mus musculus]
11602	1530	0.01	0.03	1.58496250072116	0.60697255108728	*	0.544378	Angpt4	GO:0005615//extracellular space	GO:0005172//vascular endothelial growth factor receptor binding;GO:0030297//transmembrane receptor protein tyrosine kinase activator activity;GO:0030971//receptor tyrosine kinase binding	GO:0007492//endoderm development;GO:0050731//positive regulation of peptidyl-tyrosine phosphorylation;GO:0016525//negative regulation of angiogenesis;GO:0043066//negative regulation of apoptotic process;GO:0048014//Tie signaling pathway;GO:0007219//Notch signaling pathway;GO:0045766//positive regulation of angiogenesis;GO:0043537//negative regulation of blood vessel endothelial cell migration;GO:…	K05467//angiopoietin 4	gi|6753006|ref|NP_033771.1|//angiopoietin-4 precursor [Mus musculus]
216991	1611	0.01	0.03	1.58496250072116	0.606114926451997	*	0.544378	Adap2	GO:0005740//mitochondrial envelope;GO:0005829//cytosol;GO:0005886//plasma membrane	GO:0005547//phosphatidylinositol-3,4,5-trisphosphate binding;GO:0046872//metal ion binding;GO:0005545//1-phosphatidylinositol binding;GO:0043325//phosphatidylinositol-3,4-bisphosphate binding;GO:0005546//phosphatidylinositol-4,5-bisphosphate binding;GO:0005096//GTPase activator activity;GO:0043533//inositol 1,3,4,5 tetrakisphosphate binding	GO:0048017//inositol lipid-mediated signaling;GO:0007507//heart development;GO:0043547//positive regulation of GTPase activity	K12486//stromal membrane-associated protein	gi|568973212|ref|XP_006533036.1|//PREDICTED: arf-GAP with dual PH domain-containing protein 2 isoform X2 [Mus musculus];gi|26006859|ref|NP_742145.1|//arf-GAP with dual PH domain-containing protein 2 [Mus musculus]
20498	3764	0.01	0.03	1.58496250072116	0.365154801545728	*	0.284012	Slc12a4	GO:0005765//lysosomal membrane;GO:0016021//integral component of membrane	GO:0022820//potassium ion symporter activity;GO:0015379//potassium:chloride symporter activity;GO:0019901//protein kinase binding	GO:0006813//potassium ion transport;GO:0055085//transmembrane transport;GO:0007268//chemical synaptic transmission	K14427//solute carrier family 12 (potassium/chloride transporter), member 4/5/6	gi|359374219|ref|NP_001240733.1|//solute carrier family 12 member 4 isoform 1 [Mus musculus];gi|568956378|ref|XP_006530855.1|//PREDICTED: solute carrier family 12 member 4 isoform X1 [Mus musculus];gi|6677993|ref|NP_033221.1|//solute carrier family 12 member 4 isoform 2 [Mus musculus]
353326	5235	0.01	0.03	1.58496250072116	0.528511110238796	*	0.431648	Rtl1	GO:0016021//integral component of membrane	NA	GO:0007275//multicellular organism development	NA	gi|46309585|ref|NP_908998.1|//retrotransposon-like protein 1 [Mus musculus]
214189	1869	0.01	0.03	1.58496250072116	0.605934682625827	*	0.544378	Scgn	GO:0016020//membrane;GO:0030658//transport vesicle membrane;GO:0005634//nucleus;GO:0005829//cytosol;GO:0031410//cytoplasmic vesicle;GO:0005576//extracellular region;GO:0045202//synapse;GO:0043005//neuron projection	GO:0005509//calcium ion binding	GO:0051480//regulation of cytosolic calcium ion concentration	K14757//calbindin D28	gi|568981755|ref|XP_006516701.1|//PREDICTED: secretagogin isoform X1 [Mus musculus];gi|21703798|ref|NP_663374.1|//secretagogin [Mus musculus]
338367	3675	0.01	0.03	1.58496250072116	0.365092097879282	*	0.284012	Myo1d	GO:0005790//smooth endoplasmic reticulum;GO:0016323//basolateral plasma membrane;GO:0070062//extracellular exosome;GO:0005903//brush border;GO:0031410//cytoplasmic vesicle;GO:0043209//myelin sheath;GO:0044853//plasma membrane raft;GO:0030673//axolemma;GO:0097440//apical dendrite;GO:0043025//neuronal cell body;GO:0016459//myosin complex	GO:0051015//actin filament binding;GO:0005524//ATP binding;GO:0019904//protein domain specific binding;GO:0000146//microfilament motor activity;GO:0005516//calmodulin binding;GO:0048306//calcium-dependent protein binding;GO:0030898//actin-dependent ATPase activity	GO:0010923//negative regulation of phosphatase activity;GO:0051641//cellular localization	K10356//myosin I	gi|118026911|ref|NP_796364.2|//unconventional myosin-Id [Mus musculus];gi|755538918|ref|XP_011247388.1|//PREDICTED: unconventional myosin-Id isoform X4 [Mus musculus];gi|568974509|ref|XP_006533648.1|//PREDICTED: unconventional myosin-Id isoform X1 [Mus musculus];gi|755538916|ref|XP_011247387.1|//PREDICTED: unconventional myosin-Id isoform X3 [Mus musculus];gi|568974511|ref|XP_006533649.1|//PREDIC…
102643076	1862	0.01	0.03	1.58496250072116	0.605754545968042	*	0.544378	Gm38655	NA	NA	NA	NA	gi|148690458|gb|EDL22405.1|//mCG1033964, partial [Mus musculus];gi|568902372|ref|XP_006543423.1|//PREDICTED: uncharacterized protein LOC102643076 isoform X1 [Mus musculus]
239017	3728	0.01	0.03	1.58496250072116	0.365060754120879	*	0.284012	Ogdhl	GO:0045252//oxoglutarate dehydrogenase complex;GO:0005739//mitochondrion	GO:0004591//oxoglutarate dehydrogenase (succinyl-transferring) activity	GO:0006099//tricarboxylic acid cycle	K00164//2-oxoglutarate dehydrogenase E1 component [EC:1.2.4.2]	gi|187956864|gb|AAI57972.1|//Ogdhl protein [Mus musculus];gi|124487483|ref|NP_001074599.1|//2-oxoglutarate dehydrogenase-like, mitochondrial [Mus musculus]
170743	3794	0.01	0.03	1.58496250072116	0.364966755128315	*	0.284012	Tlr7	GO:0005768//endosome;GO:0005783//endoplasmic reticulum;GO:0005887//integral component of plasma membrane;GO:0032009//early phagosome;GO:0005764//lysosome;GO:0043235//receptor complex	GO:0035197//siRNA binding;GO:0005515//protein binding;GO:0008144//drug binding;GO:0004888//transmembrane signaling receptor activity;GO:0003725//double-stranded RNA binding;GO:0003727//single-stranded RNA binding	GO:0007252//I-kappaB phosphorylation;GO:0032755//positive regulation of interleukin-6 production;GO:0051607//defense response to virus;GO:0006954//inflammatory response;GO:0042346//positive regulation of NF-kappaB import into nucleus;GO:0001932//regulation of protein phosphorylation;GO:0045359//positive regulation of interferon-beta biosynthetic process;GO:0045078//positive regulation of interfer…	K05404//toll-like receptor 7	gi|595582330|ref|NP_001277687.1|//toll-like receptor 7 isoform b [Mus musculus] ;gi|18875360|ref|NP_573474.1|//toll-like receptor 7 isoform a precursor [Mus musculus]
30953	1535	0.01	0.03	1.58496250072116	0.605439564403506	*	0.544378	Schip1	GO:0005737//cytoplasm	GO:0042803//protein homodimerization activity	GO:0001822//kidney development;GO:0048008//platelet-derived growth factor receptor signaling pathway;GO:0048745//smooth muscle tissue development;GO:0010761//fibroblast migration;GO:0006807//nitrogen compound metabolic process;GO:0009791//post-embryonic development;GO:0001553//luteinization;GO:0060325//face morphogenesis;GO:0060021//palate development;GO:0008210//estrogen metabolic process;GO:004…	NA	gi|148277020|ref|NP_038956.2|//schwannomin-interacting protein 1 isoform d [Mus musculus];gi|164663882|ref|NP_001106890.1|//IQ motif containing J-schwannomin interacting protein 1 fusion protein [Mus musculus];gi|164663884|ref|NP_001106891.1|//schwannomin-interacting protein 1 isoform b [Mus musculus];gi|164663886|ref|NP_001106892.1|//schwannomin-interacting protein 1 isoform c [Mus musculus]
240755	1770	0.01	0.03	1.58496250072116	0.605259721966434	*	0.544378	4933406M09Rik	GO:0016020//membrane	GO:0008454//alpha-1,3-mannosylglycoprotein 4-beta-N-acetylglucosaminyltransferase activity	GO:0006491//N-glycan processing	K13748//alpha-1,3-mannosylglycoprotein beta-1,4-N-acetylglucosaminyltransferase C [EC:2.4.1.201 2.4.1.145]	gi|237757320|ref|NP_776132.2|//uncharacterized protein LOC240755 [Mus musculus]
102639870	727	0.01	0.03	1.58496250072116	0.960801432443312	*	0.956566	Gm38523	NA	NA	NA	NA	gi|755480495|ref|XP_011236438.1|//PREDICTED: heterogeneous nuclear ribonucleoprotein C-like isoform X3 [Mus musculus];gi|755480493|ref|XP_011236437.1|//PREDICTED: uncharacterized protein LOC102639870 isoform X2 [Mus musculus];gi|755480489|ref|XP_011236435.1|//PREDICTED: uncharacterized protein LOC102639870 isoform X1 [Mus musculus]
241764	2477	0.01	0.03	1.58496250072116	0.947162882663419	*	0.93489	L3mbtl1	GO:0000793//condensed chromosome;GO:0005654//nucleoplasm;GO:0000785//chromatin;GO:0005886//plasma membrane	GO:0031493//nucleosomal histone binding;GO:0042802//identical protein binding;GO:0008270//zinc ion binding;GO:0035064//methylated histone binding;GO:0003700//transcription factor activity, sequence-specific DNA binding;GO:0032093//SAM domain binding	GO:0045892//negative regulation of transcription, DNA-templated;GO:0040029//regulation of gene expression, epigenetic;GO:0016569//covalent chromatin modification;GO:0045652//regulation of megakaryocyte differentiation;GO:0007088//regulation of mitotic nuclear division	K11465//sex comb on midleg-like protein 2;K11461//polycomb protein SCMH1	gi|755499675|ref|XP_011237847.1|//PREDICTED: lethal(3)malignant brain tumor-like protein 1 isoform X3 [Mus musculus];gi|755499685|ref|XP_011237852.1|//PREDICTED: lethal(3)malignant brain tumor-like protein 1 isoform X7 [Mus musculus];gi|755499665|ref|XP_011237842.1|//PREDICTED: lethal(3)malignant brain tumor-like protein 1 isoform X2 [Mus musculus];gi|755499679|ref|XP_011237849.1|//PREDICTED: let…
20671	3701	0.01	0.03	1.58496250072116	0.364810197666438	*	0.284012	Sox17	GO:0044798//nuclear transcription factor complex	GO:0001228//transcriptional activator activity, RNA polymerase II transcription regulatory region sequence-specific binding;GO:0003713//transcription coactivator activity;GO:0043565//sequence-specific DNA binding;GO:0046982//protein heterodimerization activity;GO:0003705//transcription factor activity, RNA polymerase II distal enhancer sequence-specific binding;GO:0008134//transcription factor bi…	GO:0048617//embryonic foregut morphogenesis;GO:0072091//regulation of stem cell proliferation;GO:2000043//regulation of cardiac cell fate specification;GO:0090090//negative regulation of canonical Wnt signaling pathway;GO:0072001//renal system development;GO:0001570//vasculogenesis;GO:0042074//cell migration involved in gastrulation;GO:0045597//positive regulation of cell differentiation;GO:00610…	K04495//transcription factor SOX17 (SOX group F)	gi|148682294|gb|EDL14241.1|//SRY-box containing gene 17, isoform CRA_b, partial [Mus musculus];gi|575501717|ref|NP_001276394.1|//transcription factor SOX-17 isoform b [Mus musculus]
105247109	1114	1.80	5.40	1.58496250072116	3.8938117376433e-10	Up	1.383848e-10	Gm42267	NA	NA	NA	K09228//KRAB domain-containing zinc finger protein;K08003//matrix metalloproteinase-25 (membrane-inserted) [EC:3.4.24.-];K10279//F-box and leucine-rich repeat protein 13	gi|755507115|ref|XP_011248441.1|//PREDICTED: protein NYNRIN-like [Mus musculus]
626596	5553	0.01	0.03	1.58496250072116	0.528381477884065	*	0.431648	Rgs22	GO:0005634//nucleus;GO:0005737//cytoplasm;GO:0005886//plasma membrane	GO:0005096//GTPase activator activity	GO:0009968//negative regulation of signal transduction	K10318//F-box protein 43;K16449//regulator of G-protein signaling	gi|755550417|ref|XP_011243677.1|//PREDICTED: regulator of G-protein signaling 22 isoform X3 [Mus musculus];gi|307691211|ref|NP_001182677.1|//regulator of G-protein signaling 22 [Mus musculus]
67017	3609	0.01	0.03	1.58496250072116	0.36471632764388	*	0.284012	Fam210b	GO:0016021//integral component of membrane	NA	NA	K20649//Rho GTPase-activating protein 39;K01283//peptidyl-dipeptidase A [EC:3.4.15.1]	gi|224967102|ref|NP_080188.3|//protein FAM210B [Mus musculus]
101055862	3389	0.01	0.03	1.58496250072116	0.364559984910837	*	0.284012	Gm29735	NA	NA	NA	NA	gi|755479519|ref|XP_011236401.1|//PREDICTED: keratin-associated protein 5-5-like [Mus musculus]
192199	1678	0.01	0.03	1.58496250072116	0.603735364148148	*	0.544378	Rspo1	GO:0005615//extracellular space;GO:0005634//nucleus	GO:0001664//G-protein coupled receptor binding;GO:0008201//heparin binding	GO:0010468//regulation of gene expression;GO:0007140//male meiotic nuclear division;GO:2000052//positive regulation of non-canonical Wnt signaling pathway;GO:0001934//positive regulation of protein phosphorylation;GO:0002090//regulation of receptor internalization;GO:2000254//regulation of male germ cell proliferation;GO:0090263//positive regulation of canonical Wnt signaling pathway	K19471//R-spondin-1	gi|568928620|ref|XP_006502925.1|//PREDICTED: R-spondin-1 isoform X1 [Mus musculus];gi|227452351|ref|NP_619624.2|//R-spondin-1 precursor [Mus musculus]
11497	1782	0.01	0.03	1.58496250072116	0.603601230541361	*	0.544378	Adam3	GO:0009986//cell surface;GO:0045121//membrane raft;GO:0016021//integral component of membrane	GO:0004222//metalloendopeptidase activity;GO:0005515//protein binding;GO:0008270//zinc ion binding	GO:0006508//proteolysis;GO:0007339//binding of sperm to zona pellucida;GO:0008584//male gonad development	K16909//disintegrin and metalloproteinase domain-containing protein 18 [EC:3.4.24.-]	gi|1666651|emb|CAA45534.1|//Cyritestin [Mus musculus];gi|755524840|ref|XP_011240416.1|//PREDICTED: a disintegrin and metalloprotease domain 3 (cyritestin) isoform X2 [Mus musculus];gi|121949804|ref|NP_033749.2|//a disintegrin and metalloprotease domain 3 (cyritestin) precursor [Mus musculus]
140781	6054	0.01	0.03	1.58496250072116	0.115325276125947	*	0.0773046	Myh7	GO:0005859//muscle myosin complex;GO:0001725//stress fiber;GO:0030018//Z disc;GO:0032982//myosin filament	GO:0003779//actin binding;GO:0005524//ATP binding;GO:0000146//microfilament motor activity;GO:0046982//protein heterodimerization activity;GO:0005516//calmodulin binding;GO:0042803//protein homodimerization activity;GO:0030898//actin-dependent ATPase activity	GO:0046034//ATP metabolic process;GO:0030049//muscle filament sliding;GO:0014883//transition between fast and slow fiber;GO:0014898//cardiac muscle hypertrophy in response to stress;GO:0007512//adult heart development;GO:0055010//ventricular cardiac muscle tissue morphogenesis;GO:0002027//regulation of heart rate;GO:0002026//regulation of the force of heart contraction;GO:0060048//cardiac muscle …	K17751//myosin heavy chain 6/7	gi|18859641|ref|NP_542766.1|//myosin-7 [Mus musculus]
72605	3085	0.01	0.03	1.58496250072116	0.364435007199177	*	0.284012	Car10	NA	NA	GO:0007420//brain development	K01672//carbonic anhydrase [EC:4.2.1.1];K18245//carbonic anhydrase 2 [EC:4.2.1.1]	gi|9910366|ref|NP_064563.1|//carbonic anhydrase-related protein 10 precursor [Homo sapiens]
12831	8075	0.01	0.03	1.58496250072116	0.0630048754590985	*	0.0403312	Col5a1	GO:0070062//extracellular exosome;GO:0005588//collagen type V trimer;GO:0005604//basement membrane	GO:0048407//platelet-derived growth factor binding;GO:0005201//extracellular matrix structural constituent;GO:0008201//heparin binding;GO:0043394//proteoglycan binding	GO:0043588//skin development;GO:0030199//collagen fibril organization;GO:0035989//tendon development;GO:0001568//blood vessel development;GO:0048592//eye morphogenesis;GO:0003007//heart morphogenesis;GO:0032964//collagen biosynthetic process;GO:0045112//integrin biosynthetic process;GO:1903225//negative regulation of endodermal cell differentiation;GO:0007155//cell adhesion;GO:0051128//regulation…	K19721//collagen, type V/XI/XXIV/XXVII, alpha	gi|164565411|ref|NP_056549.2|//collagen alpha-1(V) chain precursor [Mus musculus];gi|568912860|ref|XP_006497707.1|//PREDICTED: collagen alpha-1(V) chain isoform X1 [Mus musculus]
83398	4333	0.01	0.03	1.58496250072116	0.364278905508438	*	0.284012	Ndst3	GO:0005794//Golgi apparatus;GO:0016021//integral component of membrane	GO:0001537//N-acetylgalactosamine 4-O-sulfotransferase activity;GO:0004394//heparan sulfate 2-O-sulfotransferase activity;GO:0018726//9-phenanthrol sulfotransferase activity;GO:0001517//N-acetylglucosamine 6-O-sulfotransferase activity;GO:0052770//coenzyme F390-A hydrolase activity;GO:0018724//4-phenanthrol sulfotransferase activity;GO:0017095//heparan sulfate 6-O-sulfotransferase activity;GO:001…	GO:0008152//metabolic process	K02578//heparan sulfate N-deacetylase/N-sulfotransferase NDST3 [EC:3.1.1.- 2.8.2.-]	gi|71043953|ref|NP_112463.2|//bifunctional heparan sulfate N-deacetylase/N-sulfotransferase 3 isoform 1 [Mus musculus] ;gi|568924662|ref|XP_006502435.1|//PREDICTED: bifunctional heparan sulfate N-deacetylase/N-sulfotransferase 3 isoform X3 [Mus musculus];gi|568924666|ref|XP_006502437.1|//PREDICTED: bifunctional heparan sulfate N-deacetylase/N-sulfotransferase 3 isoform X4 [Mus musculus]
319520	2427	8.77	26.25	1.58166867499611	1.0599258743083e-96	Up	7.16434e-98	Dusp4	GO:0005654//nucleoplasm	GO:0008330//protein tyrosine/threonine phosphatase activity;GO:0017017//MAP kinase tyrosine/serine/threonine phosphatase activity;GO:1990439//MAP kinase serine/threonine phosphatase activity	GO:0070373//negative regulation of ERK1 and ERK2 cascade;GO:0035970//peptidyl-threonine dephosphorylation;GO:0035335//peptidyl-tyrosine dephosphorylation;GO:0001706//endoderm formation;GO:0000188//inactivation of MAPK activity	K04459//dual specificity MAP kinase phosphatase [EC:3.1.3.16 3.1.3.48]	gi|28892737|ref|NP_795907.1|//dual specificity protein phosphatase 4 [Mus musculus]
11615	2093	85.56	255.93	1.58074088174084	0	Up	0	Gm4737	GO:0070062//extracellular exosome;GO:0005634//nucleus;GO:0005829//cytosol;GO:0042470//melanosome;GO:0043005//neuron projection	GO:0004013//adenosylhomocysteinase activity;GO:0098604//adenosylselenohomocysteinase activity;GO:0005507//copper ion binding;GO:0030554//adenyl nucleotide binding;GO:0042802//identical protein binding;GO:0043621//protein self-association;GO:0051287//NAD binding	GO:0002439//chronic inflammatory response to antigenic stimulus;GO:0019510//S-adenosylhomocysteine catabolic process;GO:0006730//one-carbon metabolic process;GO:0001666//response to hypoxia;GO:0033353//S-adenosylmethionine cycle;GO:0071268//homocysteine biosynthetic process;GO:0007584//response to nutrient;GO:0001887//selenium compound metabolic process;GO:0042745//circadian sleep/wake cycle	K01251//adenosylhomocysteinase [EC:3.3.1.1]	gi|148674161|gb|EDL06108.1|//mCG21063, isoform CRA_b, partial [Mus musculus]
26462	1922	3.17	9.45	1.57583148896903	3.95210232317881e-28	Up	7.97178e-29	Txnrd2	GO:0030424//axon;GO:0030425//dendrite;GO:0005739//mitochondrion;GO:0043025//neuronal cell body	GO:0050660//flavin adenine dinucleotide binding;GO:0042803//protein homodimerization activity;GO:0004791//thioredoxin-disulfide reductase activity	GO:0000305//response to oxygen radical;GO:0007507//heart development;GO:0030097//hemopoiesis;GO:0055114//oxidation-reduction process;GO:0045454//cell redox homeostasis	K00384//thioredoxin reductase (NADPH) [EC:1.8.1.9]	gi|102468565|ref|NP_038739.2|//thioredoxin reductase 2, mitochondrial precursor [Mus musculus]
98256	2512	0.25	0.74	1.56559717585423	0.000827695076482085	Up	0.000424296	Kmo	GO:0070062//extracellular exosome;GO:0005743//mitochondrial inner membrane;GO:0016021//integral component of membrane;GO:0005741//mitochondrial outer membrane	GO:0016174//NAD(P)H oxidase activity;GO:0004502//kynurenine 3-monooxygenase activity;GO:0071949//FAD binding	GO:0019363//pyridine nucleotide biosynthetic process;GO:0009651//response to salt stress;GO:0044550//secondary metabolite biosynthetic process;GO:0019441//tryptophan catabolic process to kynurenine;GO:0019674//NAD metabolic process;GO:0019805//quinolinate biosynthetic process;GO:0055114//oxidation-reduction process	K00486//kynurenine 3-monooxygenase [EC:1.14.13.9]	gi|148681262|gb|EDL13209.1|//kynurenine 3-monooxygenase (kynurenine 3-hydroxylase), partial [Mus musculus]
57746	4949	0.44	1.30	1.56293619439116	1.86431663768116e-10	Up	6.52984e-11	Piwil2	GO:0010370//perinucleolar chromocenter;GO:0097433//dense body;GO:0033391//chromatoid body;GO:0071546//pi-body;GO:0005844//polysome;GO:1990923//PET complex	GO:0003729//mRNA binding;GO:0034584//piRNA binding;GO:0005515//protein binding	GO:0000966//RNA 5'-end processing;GO:0048477//oogenesis;GO:2000617//positive regulation of histone H3-K9 acetylation;GO:0031047//gene silencing by RNA;GO:0045727//positive regulation of translation;GO:0007283//spermatogenesis;GO:0034587//piRNA metabolic process;GO:0071442//positive regulation of histone H3-K14 acetylation;GO:0007275//multicellular organism development;GO:0043046//DNA methylation …	K02156//aubergine	gi|568988326|ref|XP_006519391.1|//PREDICTED: piwi-like protein 2 isoform X2 [Mus musculus]
18103	830	187.84	554.54	1.56178721485217	0	Up	0	Nme2	GO:0070062//extracellular exosome;GO:0005634//nucleus;GO:0005925//focal adhesion;GO:0043209//myelin sheath;GO:0071944//cell periphery;GO:0005882//intermediate filament;GO:0030027//lamellipodium;GO:0048471//perinuclear region of cytoplasm;GO:0001726//ruffle;GO:0005829//cytosol;GO:0031966//mitochondrial membrane	GO:0003677//DNA binding;GO:0005524//ATP binding;GO:0019215//intermediate filament binding;GO:0004550//nucleoside diphosphate kinase activity;GO:0004673//protein histidine kinase activity;GO:0046872//metal ion binding;GO:0004674//protein serine/threonine kinase activity;GO:0008144//drug binding;GO:0005504//fatty acid binding;GO:0003700//transcription factor activity, sequence-specific DNA binding;…	GO:0006165//nucleoside diphosphate phosphorylation;GO:0002762//negative regulation of myeloid leukocyte differentiation;GO:0015949//nucleobase-containing small molecule interconversion;GO:0071398//cellular response to fatty acid;GO:0007229//integrin-mediated signaling pathway;GO:0060416//response to growth hormone;GO:0030819//positive regulation of cAMP biosynthetic process;GO:0051259//protein ol…	K00940//nucleoside-diphosphate kinase [EC:2.7.4.6]	gi|6679078|ref|NP_032731.1|//nucleoside diphosphate kinase B [Mus musculus]
72544	1346	14.51	42.67	1.55617459113437	3.31494556743002e-84	Up	2.61042e-85	Exosc6	GO:0005730//nucleolus;GO:0000176//nuclear exosome (RNase complex);GO:0000177//cytoplasmic exosome (RNase complex)	GO:0004532//exoribonuclease activity	GO:0031125//rRNA 3'-end processing;GO:0016075//rRNA catabolic process;GO:0034427//nuclear-transcribed mRNA catabolic process, exonucleolytic, 3'-5';GO:0071028//nuclear mRNA surveillance;GO:0045830//positive regulation of isotype switching;GO:0071051//polyadenylation-dependent snoRNA 3'-end processing;GO:0045006//DNA deamination;GO:0034475//U4 snRNA 3'-end processing	K12587//exosome complex component MTR3	gi|30794378|ref|NP_082550.1|//exosome complex component MTR3 [Mus musculus]
69719	7169	24.70	72.60	1.55545850641107	0	Up	0	Cad	GO:0016020//membrane;GO:0070062//extracellular exosome;GO:0005654//nucleoplasm;GO:0016363//nuclear matrix;GO:0000790//nuclear chromatin;GO:0043195//terminal bouton;GO:0043025//neuronal cell body;GO:0005730//nucleolus;GO:0043234//protein complex;GO:0005829//cytosol	GO:0003677//DNA binding;GO:0004087//carbamoyl-phosphate synthase (ammonia) activity;GO:0005524//ATP binding;GO:0016597//amino acid binding;GO:0004536//deoxyribonuclease activity;GO:0052770//coenzyme F390-A hydrolase activity;GO:0004672//protein kinase activity;GO:0008270//zinc ion binding;GO:0052771//coenzyme F390-G hydrolase activity;GO:0003923//GPI-anchor transamidase activity;GO:0002134//UTP b…	GO:0032868//response to insulin;GO:0006526//arginine biosynthetic process;GO:0019240//citrulline biosynthetic process;GO:0017144//drug metabolic process;GO:0046777//protein autophosphorylation;GO:0006228//UTP biosynthetic process;GO:0018107//peptidyl-threonine phosphorylation;GO:0006541//glutamine metabolic process;GO:0042594//response to starvation;GO:0030263//apoptotic chromosome condensation;G…	K11540//carbamoyl-phosphate synthase / aspartate carbamoyltransferase / dihydroorotase [EC:6.3.5.5 2.1.3.2 3.5.2.3]	gi|568934506|ref|XP_006504154.1|//PREDICTED: CAD protein isoform X1 [Mus musculus];gi|575501534|ref|NP_001276452.1|//CAD protein isoform 3 [Mus musculus];gi|51093867|ref|NP_076014.1|//CAD protein isoform 1 [Mus musculus];gi|568934508|ref|XP_006504155.1|//PREDICTED: CAD protein isoform X2 [Mus musculus];gi|575501556|ref|NP_001276451.1|//CAD protein isoform 2 [Mus musculus]
270685	3700	23.06	67.60	1.55163073351777	0	Up	0	Mthfd1l	GO:0016020//membrane;GO:0005739//mitochondrion	GO:0004488//methylenetetrahydrofolate dehydrogenase (NADP+) activity;GO:0005524//ATP binding;GO:0004329//formate-tetrahydrofolate ligase activity;GO:0042803//protein homodimerization activity	GO:0015942//formate metabolic process;GO:0048702//embryonic neurocranium morphogenesis;GO:0006730//one-carbon metabolic process;GO:0048703//embryonic viscerocranium morphogenesis;GO:0001843//neural tube closure;GO:0009257//10-formyltetrahydrofolate biosynthetic process;GO:0055114//oxidation-reduction process	K13402//monofunctional C1-tetrahydrofolate synthase, mitochondrial [EC:6.3.4.3]	gi|568964682|ref|XP_006512512.1|//PREDICTED: monofunctional C1-tetrahydrofolate synthase, mitochondrial isoform X1 [Mus musculus];gi|283135110|ref|NP_758512.3|//monofunctional C1-tetrahydrofolate synthase, mitochondrial precursor [Mus musculus]
15170	2219	66.23	192.30	1.53780199933405	0	Up	0	Ptpn6	GO:0070062//extracellular exosome;GO:0005730//nucleolus;GO:0005911//cell-cell junction;GO:0042105//alpha-beta T cell receptor complex;GO:0005737//cytoplasm	GO:0046703//natural killer cell lectin-like receptor binding;GO:0050839//cell adhesion molecule binding;GO:0001784//phosphotyrosine residue binding;GO:0005001//transmembrane receptor protein tyrosine phosphatase activity;GO:0017124//SH3 domain binding;GO:0019901//protein kinase binding;GO:0042169//SH2 domain binding	GO:2000045//regulation of G1/S transition of mitotic cell cycle;GO:0002244//hematopoietic progenitor cell differentiation;GO:0043407//negative regulation of MAP kinase activity;GO:0051279//regulation of release of sequestered calcium ion into cytosol;GO:0050860//negative regulation of T cell receptor signaling pathway;GO:0042130//negative regulation of T cell proliferation;GO:0030220//platelet fo…	K05697//tyrosine-protein phosphatase non-receptor type 6 [EC:3.1.3.48]	gi|118130771|ref|NP_038573.2|//tyrosine-protein phosphatase non-receptor type 6 isoform a [Mus musculus];gi|118130785|ref|NP_001071173.1|//tyrosine-protein phosphatase non-receptor type 6 isoform b [Mus musculus]
100169864	1151	5.28	15.28	1.5330347086773	6.0820954251497e-26	Up	1.288972e-26	Gm44504	GO:0016020//membrane;GO:0005634//nucleus;GO:0071818//BAT3 complex	GO:0051087//chaperone binding	GO:0006810//transport;GO:0071816//tail-anchored membrane protein insertion into ER membrane	K08770//ubiquitin C;K00036//glucose-6-phosphate 1-dehydrogenase [EC:1.1.1.49 1.1.1.363]	gi|21703810|ref|NP_663380.1|//ubiquitin-like protein 4A [Mus musculus]
94249	3725	0.62	1.79	1.52961946687738	3.15862288863722e-10	Up	1.117712e-10	Slc24a3	GO:0005887//integral component of plasma membrane	GO:0030955//potassium ion binding;GO:0005509//calcium ion binding;GO:0005262//calcium channel activity;GO:0008273//calcium, potassium:sodium antiporter activity;GO:0015293//symporter activity;GO:0031402//sodium ion binding	GO:0070588//calcium ion transmembrane transport;GO:0006813//potassium ion transport;GO:0006814//sodium ion transport;GO:0006874//cellular calcium ion homeostasis	K13751//solute carrier family 24 (sodium/potassium/calcium exchanger), member 3	gi|568918974|ref|XP_006500515.1|//PREDICTED: sodium/potassium/calcium exchanger 3 isoform X1 [Mus musculus]
326620	450	0.69	1.98	1.52083216330144	0.0308886102415459	*	0.01879064	Hist1h4b	NA	NA	NA	K11254//histone H4	gi|671000647|ref|XP_008691182.1|//PREDICTED: histone H4-like [Ursus maritimus]
16987	4051	5.61	15.99	1.51109726287154	9.08536676837725e-69	Up	8.7504e-70	Lss	GO:0016020//membrane;GO:0005783//endoplasmic reticulum;GO:0005811//lipid droplet;GO:0005789//endoplasmic reticulum membrane	GO:0000250//lanosterol synthase activity	GO:0031647//regulation of protein stability;GO:0006695//cholesterol biosynthetic process	K01852//lanosterol synthase [EC:5.4.99.7]	gi|22122469|ref|NP_666118.1|//lanosterol synthase [Mus musculus];gi|568966803|ref|XP_006513347.1|//PREDICTED: lanosterol synthase isoform X2 [Mus musculus];gi|568966801|ref|XP_006513346.1|//PREDICTED: lanosterol synthase isoform X1 [Mus musculus]
108167883	739	0.38	1.08	1.50695998871988	0.0456738301870748	*	0.0287002	LOC108167883	NA	NA	NA	NA	gi|982239553|ref|XP_015302961.1|//PREDICTED: uncharacterized protein LOC102115593 isoform X3 [Macaca fascicularis]
68023	1547	9.24	26.10	1.49808505004119	1.81227664485981e-56	Up	2.07228e-57	Pdf	NA	NA	NA	K01462//peptide deformylase [EC:3.5.1.88]	gi|255003823|ref|NP_080789.2|//peptide deformylase, mitochondrial [Mus musculus]
21991	1601	153.22	430.23	1.48950350124272	0	Up	0	Tpi1	GO:0070062//extracellular exosome;GO:0005615//extracellular space;GO:0005634//nucleus;GO:0005829//cytosol	GO:0004807//triose-phosphate isomerase activity;GO:0031625//ubiquitin protein ligase binding	GO:0006098//pentose-phosphate shunt;GO:0019563//glycerol catabolic process;GO:0006094//gluconeogenesis;GO:0006096//glycolytic process;GO:0009790//embryo development;GO:0046166//glyceraldehyde-3-phosphate biosynthetic process	K01803//triosephosphate isomerase (TIM) [EC:5.3.1.1]	gi|226958349|ref|NP_033441.2|//triosephosphate isomerase [Mus musculus]
74646	3089	0.05	0.14	1.48542682717024	0.180865069359756	*	0.126794	Spsb1	GO:0005737//cytoplasm	GO:0004842//ubiquitin-protein transferase activity	GO:0035556//intracellular signal transduction	K10343//SPRY domain-containing SOCS box protein 1/4	gi|884919183|ref|XP_013009615.1|//PREDICTED: SPRY domain-containing SOCS box protein 1 isoform X1 [Cavia porcellus]
268905	766	0.14	0.39	1.47804729680464	0.299122712582781	*	0.22626	Krtap13-1	NA	NA	NA	NA	gi|34147242|ref|NP_899012.1|//keratin-associated protein 13-1 [Mus musculus]
20775	2748	13.31	37.01	1.47540456438833	4.60246409523809e-139	Up	2.06576e-140	Sqle	GO:0031090//organelle membrane;GO:0016021//integral component of membrane;GO:0005789//endoplasmic reticulum membrane	GO:0050660//flavin adenine dinucleotide binding;GO:0004506//squalene monooxygenase activity	GO:0008203//cholesterol metabolic process;GO:0010033//response to organic substance;GO:0006725//cellular aromatic compound metabolic process;GO:0055114//oxidation-reduction process	K00511//squalene monooxygenase [EC:1.14.14.17]	gi|6678127|ref|NP_033296.1|//squalene monooxygenase [Mus musculus]
67870	1827	11.48	31.91	1.47488596660362	3.51760075495638e-79	Up	2.96266e-80	Enoph1	GO:0070062//extracellular exosome;GO:0005634//nucleus;GO:0005737//cytoplasm	GO:0000287//magnesium ion binding;GO:0043874//acireductone synthase activity	GO:0019509//L-methionine salvage from methylthioadenosine	K09880//enolase-phosphatase E1 [EC:3.1.3.77]	gi|251823872|ref|NP_080697.2|//enolase-phosphatase E1 [Mus musculus];gi|568936148|ref|XP_006535252.1|//PREDICTED: enolase-phosphatase E1 isoform X1 [Mus musculus]
382051	5144	2.70	7.46	1.46621622320441	7.02830108769994e-53	Up	8.51076e-54	Pdp2	GO:0019910//mitochondrial pyruvate dehydrogenase (lipoamide) phosphatase complex	GO:0000287//magnesium ion binding;GO:0004724//magnesium-dependent protein serine/threonine phosphatase activity;GO:0004741//[pyruvate dehydrogenase (lipoamide)] phosphatase activity	GO:0009758//carbohydrate utilization;GO:0035970//peptidyl-threonine dephosphorylation	K01102//pyruvate dehydrogenase phosphatase [EC:3.1.3.43]	gi|66841378|ref|NP_001019777.1|//pyruvate dehydrogenase [acetyl-transferring]-phosphatase 2, mitochondrial [Mus musculus]
17865	3717	24.04	66.35	1.46465956954637	0	Up	0	Mybl2	GO:0031523//Myb complex;GO:0005654//nucleoplasm	GO:0000978//RNA polymerase II core promoter proximal region sequence-specific DNA binding;GO:0001077//transcriptional activator activity, RNA polymerase II core promoter proximal region sequence-specific binding;GO:0001135//transcription factor activity, RNA polymerase II transcription factor recruiting	GO:0030154//cell differentiation;GO:0090307//mitotic spindle assembly;GO:0045944//positive regulation of transcription from RNA polymerase II promoter	K09421//myb-related protein	gi|568915694|ref|XP_006498936.1|//PREDICTED: myb-related protein B isoform X1 [Mus musculus];gi|568915704|ref|XP_006498941.1|//PREDICTED: myb-related protein B isoform X4 [Mus musculus];gi|568915698|ref|XP_006498938.1|//PREDICTED: myb-related protein B isoform X2 [Mus musculus];gi|6678974|ref|NP_032678.1|//myb-related protein B [Mus musculus];gi|568915700|ref|XP_006498939.1|//PREDICTED: myb-relat…
67936	1499	11.44	31.57	1.4644672085346	6.66045947532467e-64	Up	6.85086e-65	Wdr55	GO:0005654//nucleoplasm;GO:0005730//nucleolus;GO:0005737//cytoplasm	GO:0042802//identical protein binding	GO:0006364//rRNA processing;GO:0042273//ribosomal large subunit biogenesis	K16482//centriolar protein POC1	gi|27229061|ref|NP_080740.2|//WD repeat-containing protein 55 [Mus musculus]
11740	1317	251.73	693.73	1.46249711417314	0	Up	0	Slc25a5	GO:0031012//extracellular matrix;GO:0070062//extracellular exosome;GO:0005634//nucleus;GO:0042645//mitochondrial nucleoid;GO:0071817//MMXD complex;GO:0005743//mitochondrial inner membrane;GO:0016021//integral component of membrane;GO:0043209//myelin sheath	GO:0031625//ubiquitin protein ligase binding;GO:0003735//structural constituent of ribosome;GO:0005215//transporter activity	GO:0055085//transmembrane transport;GO:0007059//chromosome segregation;GO:0006412//translation;GO:1901029//negative regulation of mitochondrial outer membrane permeabilization involved in apoptotic signaling pathway;GO:0008284//positive regulation of cell proliferation	K05863//solute carrier family 25 (mitochondrial adenine nucleotide translocator), member 4/5/6/31	gi|22094075|ref|NP_031477.1|//ADP/ATP translocase 2 [Mus musculus]
67078	1038	21.39	58.52	1.45199328697344	7.76241351878497e-80	Up	6.48596e-81	Pgp	GO:0070062//extracellular exosome;GO:0009986//cell surface;GO:0005829//cytosol;GO:0031526//brush border membrane;GO:0016021//integral component of membrane;GO:0046581//intercellular canaliculus;GO:0045177//apical part of cell	GO:0000287//magnesium ion binding;GO:0005524//ATP binding;GO:0043136//glycerol-3-phosphatase activity;GO:0004725//protein tyrosine phosphatase activity;GO:0098519//nucleotide phosphatase activity, acting on free nucleotides;GO:0000121//glycerol-1-phosphatase activity;GO:0008559//xenobiotic-transporting ATPase activity;GO:0008967//phosphoglycolate phosphatase activity	GO:0002489//antigen processing and presentation of endogenous peptide antigen via MHC class Ib via ER pathway, TAP-dependent;GO:0002591//positive regulation of antigen processing and presentation of peptide antigen via MHC class I;GO:0009914//hormone transport;GO:0033231//carbohydrate export;GO:0035335//peptidyl-tyrosine dephosphorylation;GO:2001025//positive regulation of response to drug;GO:003…	K19269//phosphoglycolate phosphatase [EC:3.1.3.18 3.1.3.48]	gi|40254507|ref|NP_080230.2|//phosphoglycolate phosphatase [Mus musculus]
192200	800	0.07	0.19	1.44057259138598	0.528684052356021	*	0.431648	Wfdc12	GO:0005576//extracellular region	GO:0004867//serine-type endopeptidase inhibitor activity	GO:0010951//negative regulation of endopeptidase activity;GO:0042742//defense response to bacterium	NA	gi|148674420|gb|EDL06367.1|//WAP four-disulfide core domain 12, partial [Mus musculus]
102640806	783	0.07	0.19	1.44057259138598	0.528467892386949	*	0.431648	Gm36787	NA	NA	NA	NA	gi|755489886|ref|XP_011249965.1|//PREDICTED: uncharacterized protein Gm36787 isoform X2 [Mus musculus]
71520	1599	1.02	2.75	1.43086246644053	1.04314397705179e-06	Up	4.37198e-07	Grap	NA	NA	NA	K04364//growth factor receptor-binding protein 2	gi|21362273|ref|NP_082093.1|//GRB2-related adapter protein [Mus musculus]
320332	439	0.26	0.70	1.42884329880387	0.299069896706983	*	0.22626	Hist4h4	NA	NA	NA	K11254//histone H4	gi|671000647|ref|XP_008691182.1|//PREDICTED: histone H4-like [Ursus maritimus]
53333	1582	43.81	117.80	1.42700741939487	2.47087031111111e-239	Up	5.64412e-241	Tomm40	GO:0070062//extracellular exosome;GO:0005654//nucleoplasm;GO:0005742//mitochondrial outer membrane translocase complex;GO:0031307//integral component of mitochondrial outer membrane;GO:0046930//pore complex	GO:0015266//protein channel activity;GO:0015288//porin activity	GO:0006811//ion transport;GO:0030150//protein import into mitochondrial matrix	K11518//mitochondrial import receptor subunit TOM40	gi|157909797|ref|NP_058567.2|//mitochondrial import receptor subunit TOM40 homolog [Mus musculus]
20359	3841	3.61	9.70	1.42598591018732	2.97019162004175e-49	Up	3.80102e-50	Sema6b	GO:0005887//integral component of plasma membrane	GO:0030215//semaphorin receptor binding;GO:0045499//chemorepellent activity	GO:0001755//neural crest cell migration;GO:0030335//positive regulation of cell migration;GO:0048843//negative regulation of axon extension involved in axon guidance;GO:0050919//negative chemotaxis;GO:0071526//semaphorin-plexin signaling pathway	K06842//semaphorin 6	gi|7305475|ref|NP_038690.1|//semaphorin-6B precursor [Mus musculus]
20198	513	62.00	166.51	1.42526870243324	1.09769170869565e-104	Up	6.7451e-106	S100a4	GO:0070062//extracellular exosome;GO:0005615//extracellular space;GO:0005634//nucleus;GO:0043005//neuron projection;GO:0048471//perinuclear region of cytoplasm	GO:0003779//actin binding;GO:0005509//calcium ion binding;GO:0050786//RAGE receptor binding;GO:0046982//protein heterodimerization activity;GO:0048306//calcium-dependent protein binding;GO:0042803//protein homodimerization activity	GO:0043123//positive regulation of I-kappaB kinase/NF-kappaB signaling	K21128//protein S100-A9;K17274//calpactin-1 light chain	gi|33859624|ref|NP_035441.1|//protein S100-A4 [Mus musculus]
54652	4395	3.26	8.75	1.42441105248861	8.13255441959531e-51	Up	1.0201e-51	Cacna1f	GO:0098793//presynapse;GO:0001750//photoreceptor outer segment;GO:0005891//voltage-gated calcium channel complex;GO:0043204//perikaryon	GO:0046872//metal ion binding;GO:0008331//high voltage-gated calcium channel activity	GO:0060041//retina development in camera-type eye;GO:0070588//calcium ion transmembrane transport;GO:0050908//detection of light stimulus involved in visual perception;GO:0034765//regulation of ion transmembrane transport;GO:0007409//axonogenesis;GO:0048813//dendrite morphogenesis;GO:0050856//regulation of T cell receptor signaling pathway;GO:0007269//neurotransmitter secretion;GO:0043029//T cell…	K04853//voltage-dependent calcium channel L type alpha-1F	gi|115648151|ref|NP_062528.2|//voltage-dependent L-type calcium channel subunit alpha-1F [Mus musculus];gi|755564602|ref|XP_011245784.1|//PREDICTED: voltage-dependent L-type calcium channel subunit alpha-1F isoform X1 [Mus musculus]
27426	2155	11.05	29.56	1.41959989986736	1.45473441733333e-82	Up	1.165964e-83	Nagpa	GO:0005794//Golgi apparatus;GO:0016021//integral component of membrane	GO:0003944//N-acetylglucosamine-1-phosphodiester alpha-N-acetylglucosaminidase activity	GO:0033299//secretion of lysosomal enzymes	K01125//N-acetylglucosamine-1-phosphodiester alpha-N-acetylglucosaminidase [EC:3.1.4.45]	gi|568995513|ref|XP_006522279.1|//PREDICTED: N-acetylglucosamine-1-phosphodiester alpha-N-acetylglucosaminidase isoform X1 [Mus musculus];gi|241982768|ref|NP_038824.2|//N-acetylglucosamine-1-phosphodiester alpha-N-acetylglucosaminidase precursor [Mus musculus]
102634941	1273	0.06	0.16	1.41503749927884	0.342426867661171	*	0.262172	Gm29376	GO:0042788//polysomal ribosome;GO:0019898//extrinsic component of membrane;GO:0022625//cytosolic large ribosomal subunit	GO:0008201//heparin binding;GO:0003735//structural constituent of ribosome	GO:0008283//cell proliferation;GO:0002181//cytoplasmic translation;GO:0031589//cell-substrate adhesion;GO:0035264//multicellular organism growth	K02905//large subunit ribosomal protein L29e;K07374//tubulin alpha	gi|568887693|ref|XP_006543604.1|//PREDICTED: putative tubulin-like protein alpha-4B isoform X1 [Mus musculus];gi|755495171|ref|XP_011246428.1|//PREDICTED: 60S ribosomal protein L29-like isoform X2 [Mus musculus]
75459	478	0.12	0.32	1.41503749927884	0.529290242096642	*	0.431648	Syce3	GO:0000801//central element	GO:0005515//protein binding	GO:0007130//synaptonemal complex assembly;GO:0043065//positive regulation of apoptotic process;GO:0007131//reciprocal meiotic recombination;GO:0051301//cell division;GO:0007283//spermatogenesis	K19536//synaptonemal complex central element protein 3	gi|242247231|ref|NP_001156352.1|//synaptonemal complex central element protein 3 [Mus musculus]
194237	4093	0.03	0.08	1.41503749927884	0.202332539340245	*	0.1433842	Rimkla	GO:0005737//cytoplasm	GO:0046872//metal ion binding;GO:0072590//N-acetyl-L-aspartate-L-glutamate ligase activity;GO:0005524//ATP binding	GO:0006464//cellular protein modification process	K18311//N-acetylaspartylglutamate/N-acetylaspartylglutamylglutamate synthase [EC:6.3.2.41 6.3.2.42]	gi|40254319|ref|NP_808240.2|//N-acetylaspartylglutamate synthase A [Mus musculus]
12372	1874	0.03	0.08	1.41503749927884	0.528640806216769	*	0.431648	Casq1	GO:0005759//mitochondrial matrix;GO:0030315//T-tubule;GO:0005794//Golgi apparatus;GO:0031674//I band;GO:0014804//terminal cisterna lumen;GO:0033017//sarcoplasmic reticulum membrane	GO:0005509//calcium ion binding	GO:0051258//protein polymerization;GO:0014809//regulation of skeletal muscle contraction by regulation of release of sequestered calcium ion;GO:0014894//response to denervation involved in regulation of muscle adaptation;GO:0010033//response to organic substance;GO:0045214//sarcomere organization;GO:0007519//skeletal muscle tissue development;GO:0009408//response to heat;GO:0007029//endoplasmic r…	K01539//sodium/potassium-transporting ATPase subunit alpha [EC:3.6.3.9];K17264//endoplasmic reticulum resident protein 44	gi|227430322|ref|NP_033943.2|//calsequestrin-1 precursor [Mus musculus]
230857	4743	0.06	0.16	1.41503749927884	0.0674749540571429	*	0.0433774	Ece1	GO:0005765//lysosomal membrane;GO:0070062//extracellular exosome;GO:0009897//external side of plasma membrane;GO:0033093//Weibel-Palade body;GO:0048471//perinuclear region of cytoplasm;GO:0005794//Golgi apparatus;GO:0016021//integral component of membrane;GO:0005769//early endosome	GO:0046872//metal ion binding;GO:0004222//metalloendopeptidase activity;GO:0042803//protein homodimerization activity	GO:0034959//endothelin maturation;GO:0042733//embryonic digit morphogenesis;GO:0010814//substance P catabolic process;GO:0010816//calcitonin catabolic process;GO:0030819//positive regulation of cAMP biosynthetic process;GO:0035994//response to muscle stretch;GO:0010815//bradykinin catabolic process;GO:0042493//response to drug;GO:0001921//positive regulation of receptor recycling;GO:0070372//regu…	K01415//endothelin-converting enzyme [EC:3.4.24.71]	gi|81918086|sp|Q4PZA2.1|ECE1_MOUSE//RecName: Full=Endothelin-converting enzyme 1; Short=ECE-1;gi|40556286|ref|NP_955011.1|//endothelin-converting enzyme 1 [Mus musculus]
269437	6266	0.03	0.08	1.41503749927884	0.121908321746032	*	0.0820756	Plch1	GO:0016020//membrane;GO:0043231//intracellular membrane-bounded organelle;GO:0005829//cytosol	GO:0050429//calcium-dependent phospholipase C activity;GO:0004435//phosphatidylinositol phospholipase C activity;GO:0005509//calcium ion binding;GO:0004871//signal transducer activity	GO:0016042//lipid catabolic process;GO:0048015//phosphatidylinositol-mediated signaling	K19006//phosphatidylinositol phospholipase C, eta [EC:3.1.4.11]	gi|568922916|ref|XP_006501604.1|//PREDICTED: 1-phosphatidylinositol 4,5-bisphosphate phosphodiesterase eta-1 isoform X7 [Mus musculus];gi|568922910|ref|XP_006501601.1|//PREDICTED: 1-phosphatidylinositol 4,5-bisphosphate phosphodiesterase eta-1 isoform X5 [Mus musculus];gi|568922894|ref|XP_006501593.1|//PREDICTED: 1-phosphatidylinositol 4,5-bisphosphate phosphodiesterase eta-1 isoform X1 [Mus musc…
67801	1889	0.03	0.08	1.41503749927884	0.528338281229562	*	0.431648	Pllp	GO:0070062//extracellular exosome;GO:0043218//compact myelin;GO:0045121//membrane raft;GO:0016021//integral component of membrane	NA	GO:0009611//response to wounding;GO:0042552//myelination;GO:0006811//ion transport	NA	gi|20279132|ref|NP_080661.1|//plasmolipin [Mus musculus]
20135	2199	52.70	140.23	1.41192015727546	0	Up	0	Rrm2	GO:0005635//nuclear envelope;GO:0005971//ribonucleoside-diphosphate reductase complex	GO:0004748//ribonucleoside-diphosphate reductase activity, thioredoxin disulfide as acceptor;GO:0046872//metal ion binding;GO:0005515//protein binding	GO:0009263//deoxyribonucleotide biosynthetic process;GO:0000278//mitotic cell cycle;GO:0006260//DNA replication;GO:0009186//deoxyribonucleoside diphosphate metabolic process;GO:0006206//pyrimidine nucleobase metabolic process;GO:0051290//protein heterotetramerization;GO:0055114//oxidation-reduction process;GO:0008284//positive regulation of cell proliferation	K10808//ribonucleoside-diphosphate reductase subunit M2 [EC:1.17.4.1]	gi|7106399|ref|NP_033130.1|//ribonucleoside-diphosphate reductase subunit M2 [Mus musculus]
18195	3766	95.18	253.22	1.41166099760904	0	Up	0	Nsf	GO:0005765//lysosomal membrane;GO:0070062//extracellular exosome;GO:0043209//myelin sheath;GO:0098793//presynapse;GO:0014069//postsynaptic density;GO:0043198//dendritic shaft;GO:0005795//Golgi stack;GO:0005886//plasma membrane	GO:0017075//syntaxin-1 binding;GO:0005524//ATP binding;GO:0043008//ATP-dependent protein binding;GO:0019901//protein kinase binding;GO:0042623//ATPase activity, coupled;GO:0046872//metal ion binding;GO:0008022//protein C-terminus binding;GO:0031748//D1 dopamine receptor binding;GO:0030165//PDZ domain binding;GO:0017137//Rab GTPase binding;GO:0032403//protein complex binding	GO:0006813//potassium ion transport;GO:0001921//positive regulation of receptor recycling;GO:0048211//Golgi vesicle docking;GO:0006891//intra-Golgi vesicle-mediated transport;GO:0006886//intracellular protein transport;GO:0017157//regulation of exocytosis;GO:0007269//neurotransmitter secretion;GO:0006906//vesicle fusion;GO:0043001//Golgi to plasma membrane protein transport;GO:0045732//positive r…	K06027//vesicle-fusing ATPase [EC:3.6.4.6]	gi|31543349|ref|NP_032766.2|//vesicle-fusing ATPase [Mus musculus]
14404	1801	0.23	0.61	1.40717538150587	0.0235800314770192	*	0.01411778	Gabre	NA	NA	NA	K05185//gamma-aminobutyric acid receptor subunit epsilon;K12567//titin [EC:2.7.11.1]	gi|755565177|ref|XP_011245825.1|//PREDICTED: gamma-aminobutyric acid receptor subunit epsilon isoform X1 [Mus musculus];gi|114145509|ref|NP_059065.2|//gamma-aminobutyric acid receptor subunit epsilon precursor [Mus musculus];gi|755565179|ref|XP_011245826.1|//PREDICTED: gamma-aminobutyric acid receptor subunit epsilon isoform X2 [Mus musculus]
30963	944	9.05	23.92	1.40222769222754	2.46425769171975e-18	Up	6.4602e-19	Hacd1	GO:0005783//endoplasmic reticulum;GO:0016021//integral component of membrane	GO:0080023//3R-hydroxyacyl-CoA dehydratase activity;GO:0046848//hydroxyapatite binding;GO:0018812//3-hydroxyacyl-CoA dehydratase activity;GO:0102345//3-hydroxy-lignoceroyl-CoA dehydratase activity;GO:0019899//enzyme binding;GO:0102344//3-hydroxy-behenoyl-CoA dehydratase activity	GO:2000045//regulation of G1/S transition of mitotic cell cycle;GO:0034622//cellular macromolecular complex assembly;GO:0014902//myotube differentiation;GO:0030148//sphingolipid biosynthetic process;GO:0071529//cementum mineralization;GO:0030497//fatty acid elongation;GO:0010389//regulation of G2/M transition of mitotic cell cycle;GO:0007275//multicellular organism development;GO:0006633//fatty a…	K10703//very-long-chain (3R)-3-hydroxyacyl-CoA dehydratase [EC:4.2.1.134]	gi|145279229|ref|NP_038963.3|//very-long-chain (3R)-3-hydroxyacyl-CoA dehydratase 1 isoform 1 [Mus musculus];gi|145279181|ref|NP_001012396.2|//very-long-chain (3R)-3-hydroxyacyl-CoA dehydratase 1 isoform 2 [Mus musculus]
12827	6467	0.38	1.00	1.39592867633114	4.65219652017937e-09	Up	1.7323e-09	Col4a2	GO:0043231//intracellular membrane-bounded organelle;GO:0070062//extracellular exosome;GO:0005587//collagen type IV trimer	GO:0005201//extracellular matrix structural constituent	GO:0071560//cellular response to transforming growth factor beta stimulus;GO:0038063//collagen-activated tyrosine kinase receptor signaling pathway;GO:0016525//negative regulation of angiogenesis;GO:0006351//transcription, DNA-templated	K06237//collagen, type IV, alpha	gi|226437587|ref|NP_034062.3|//collagen alpha-2(IV) chain precursor [Mus musculus]
75600	718	0.08	0.21	1.39231742277876	0.528900389229888	*	0.431648	Calml4	NA	GO:0005509//calcium ion binding	NA	K02183//calmodulin	gi|148694085|gb|EDL26032.1|//calmodulin-like 4, isoform CRA_c [Mus musculus];gi|148694083|gb|EDL26030.1|//calmodulin-like 4, isoform CRA_a [Mus musculus];gi|568962253|ref|XP_006511592.1|//PREDICTED: calmodulin-like protein 4 isoform X1 [Mus musculus]
14704	1699	0.40	1.05	1.39231742277876	0.00336815244625046	*	0.001826928	Gng3	GO:0030425//dendrite;GO:0044297//cell body;GO:0005829//cytosol;GO:0005834//heterotrimeric G-protein complex;GO:0014069//postsynaptic density	GO:0031702//type 1 angiotensin receptor binding;GO:0004871//signal transducer activity;GO:0003924//GTPase activity	GO:0007186//G-protein coupled receptor signaling pathway;GO:0071377//cellular response to glucagon stimulus;GO:0000187//activation of MAPK activity;GO:0007204//positive regulation of cytosolic calcium ion concentration	K04540//guanine nucleotide-binding protein G(I)/G(S)/G(O) subunit gamma-3	gi|528763728|gb|EPY83387.1|//guanine nucleotide-binding protein G(I)/G(S)/G(O) subunit gamma-3-like protein [Camelus ferus]
20509	2138	6.55	17.19	1.39200273305325	3.78040710703364e-48	Up	4.95402e-49	Slc19a1	GO:0016323//basolateral plasma membrane;GO:0005887//integral component of plasma membrane;GO:0016324//apical plasma membrane;GO:0031526//brush border membrane	GO:0005542//folic acid binding;GO:0015350//methotrexate transporter activity;GO:0008517//folic acid transporter activity;GO:0008518//reduced folate carrier activity	GO:0007565//female pregnancy;GO:0015884//folic acid transport;GO:0051958//methotrexate transport;GO:0098838//reduced folate transmembrane transport	K14609//solute carrier family 19 (folate transporter), member 1	gi|13654260|ref|NP_112473.1|//folate transporter 1 [Mus musculus];gi|1401200|gb|AAC53288.1|//reduced folate carrier [Mus musculus];gi|568967087|ref|XP_006513482.1|//PREDICTED: folate transporter 1 isoform X3 [Mus musculus]
13733	3162	20.40	53.28	1.3850249302124	1.11812321904762e-206	Up	3.1366e-208	Adgre1	GO:0009897//external side of plasma membrane;GO:0016021//integral component of membrane	GO:0005509//calcium ion binding;GO:0004930//G-protein coupled receptor activity	GO:0007186//G-protein coupled receptor signaling pathway;GO:0007166//cell surface receptor signaling pathway;GO:0002250//adaptive immune response	K04591//egf-like module containing, mucin-like, hormone receptor-like 1	gi|148706313|gb|EDL38260.1|//EGF-like module containing, mucin-like, hormone receptor-like sequence 1, isoform CRA_b, partial [Mus musculus];gi|33859546|ref|NP_034260.1|//adhesion G protein-coupled receptor E1 precursor [Mus musculus]
74111	4008	6.12	15.96	1.38285709352969	3.5041219807074e-80	Up	2.91152e-81	Rbm19	GO:0016020//membrane;GO:0005654//nucleoplasm;GO:0005730//nucleolus;GO:0005694//chromosome;GO:0005737//cytoplasm	GO:0000166//nucleotide binding	GO:0040019//positive regulation of embryonic development	K14787//multiple RNA-binding domain-containing protein 1	gi|30794154|ref|NP_083038.1|//probable RNA-binding protein 19 [Mus musculus]
27389	1129	0.05	0.13	1.37851162325373	0.529203558467082	*	0.431648	Dusp13	GO:0016021//integral component of membrane;GO:0005737//cytoplasm	GO:0008138//protein tyrosine/serine/threonine phosphatase activity;GO:0004725//protein tyrosine phosphatase activity	GO:0035335//peptidyl-tyrosine dephosphorylation;GO:0006470//protein dephosphorylation	K14165//atypical dual specificity phosphatase [EC:3.1.3.16 3.1.3.48]	gi|20138053|sp|Q9QYJ7.1|DS13B_MOUSE//RecName: Full=Dual specificity protein phosphatase 13 isoform B; Short=DUSP13B; AltName: Full=Dual specificity tyrosine phosphatase TS-DSP6; AltName: Full=Testis- and skeletal muscle-specific DSP;gi|56118225|ref|NP_038877.2|//dual specificity protein phosphatase 13 isoform 2 [Mus musculus];gi|56118227|ref|NP_001007269.1|//dual specificity protein phosphatase 1…
380839	2087	0.05	0.13	1.37851162325373	0.438644489782245	*	0.349814	Serpinb1c	GO:0016020//membrane;GO:0070062//extracellular exosome;GO:0005615//extracellular space;GO:0005737//cytoplasm	GO:0004867//serine-type endopeptidase inhibitor activity	GO:0010466//negative regulation of peptidase activity;GO:0042176//regulation of protein catabolic process	K13963//serpin B	gi|238550151|ref|NP_766639.2|//leukocyte elastase inhibitor C [Mus musculus];gi|568981897|ref|XP_006516771.1|//PREDICTED: leukocyte elastase inhibitor C isoform X1 [Mus musculus];gi|755544281|ref|XP_011242619.1|//PREDICTED: leukocyte elastase inhibitor C isoform X2 [Mus musculus]
21877	1392	85.46	222.09	1.37782321228766	0	Up	0	Tk1	GO:0005737//cytoplasm	GO:0005524//ATP binding;GO:0042802//identical protein binding;GO:0008270//zinc ion binding;GO:0004797//thymidine kinase activity	GO:0016310//phosphorylation;GO:0051289//protein homotetramerization;GO:0071897//DNA biosynthetic process;GO:0046104//thymidine metabolic process	K00857//thymidine kinase [EC:2.7.1.21]	gi|568973591|ref|XP_006533214.1|//PREDICTED: thymidine kinase, cytosolic isoform X3 [Mus musculus];gi|226958341|ref|NP_033413.2|//thymidine kinase, cytosolic isoform 1 [Mus musculus];gi|61403504|gb|AAH91758.1|//Thymidine kinase 1 [Mus musculus];gi|568973587|ref|XP_006533212.1|//PREDICTED: thymidine kinase, cytosolic isoform X2 [Mus musculus]
18787	3024	0.34	0.88	1.37196877738696	0.00028735152627027	Up	0.0001420252	Serpine1	GO:0031012//extracellular matrix;GO:0070062//extracellular exosome;GO:0005615//extracellular space;GO:0042583//chromaffin granule	GO:0002020//protease binding;GO:0004867//serine-type endopeptidase inhibitor activity;GO:0005102//receptor binding	GO:0010951//negative regulation of endopeptidase activity;GO:0035690//cellular response to drug;GO:0050829//defense response to Gram-negative bacterium;GO:0071222//cellular response to lipopolysaccharide;GO:0001890//placenta development;GO:0051918//negative regulation of fibrinolysis;GO:0035491//positive regulation of leukotriene production involved in inflammatory response;GO:0071560//cellular r…	K03982//plasminogen activator inhibitor 1	gi|170172562|ref|NP_032897.2|//plasminogen activator inhibitor 1 precursor [Mus musculus]
74268	1432	5.61	14.52	1.37196877738696	3.73674191260291e-26	Up	7.8818e-27	Aven	GO:0016020//membrane;GO:0005622//intracellular	NA	GO:0043066//negative regulation of apoptotic process	NA	gi|148695899|gb|EDL27846.1|//apoptosis, caspase activation inhibitor, isoform CRA_b [Mus musculus];gi|260099647|ref|NP_001159407.1|//cell death regulator Aven isoform 2 [Mus musculus];gi|260099645|ref|NP_083120.2|//cell death regulator Aven isoform 1 [Mus musculus]
102634788	2979	0.12	0.31	1.36923380966572	0.0537410029046516	*	0.0341068	Gm32289	NA	NA	NA	NA	gi|568920006|ref|XP_006500598.1|//PREDICTED: atherin-like [Mus musculus]
77799	2146	12.50	32.23	1.3664760935101	8.89449012074948e-69	Up	8.56062e-70	Sla2	GO:0005770//late endosome;GO:0005886//plasma membrane	GO:0005070//SH3/SH2 adaptor activity;GO:0047485//protein N-terminus binding	GO:0000122//negative regulation of transcription from RNA polymerase II promoter;GO:0042110//T cell activation;GO:0002250//adaptive immune response;GO:0050849//negative regulation of calcium-mediated signaling	K05854//tyrosine-protein kinase Lyn [EC:2.7.10.2]	gi|755500835|ref|XP_011238147.1|//PREDICTED: src-like-adapter 2 isoform X2 [Mus musculus];gi|124249228|ref|NP_084259.1|//src-like-adapter 2 [Mus musculus]
14429	1245	4.17	10.73	1.36353078731186	3.37038319901599e-17	Up	9.15082e-18	Galr3	GO:0005887//integral component of plasma membrane	GO:0017046//peptide hormone binding;GO:0004966//galanin receptor activity	GO:0007193//adenylate cyclase-inhibiting G-protein coupled receptor signaling pathway;GO:0007200//phospholipase C-activating G-protein coupled receptor signaling pathway;GO:0007194//negative regulation of adenylate cyclase activity;GO:0045944//positive regulation of transcription from RNA polymerase II promoter;GO:0007218//neuropeptide signaling pathway	K04232//galanin receptor 3	gi|226530468|ref|NP_056553.2|//galanin receptor type 3 [Mus musculus]
18673	1815	55.67	143.19	1.36295875390753	0	Up	0	Phb	GO:0070062//extracellular exosome;GO:0005654//nucleoplasm;GO:0043209//myelin sheath;GO:0030061//mitochondrial crista;GO:0009986//cell surface;GO:0005887//integral component of plasma membrane;GO:0031315//extrinsic component of mitochondrial outer membrane;GO:0005769//early endosome	GO:0001850//complement component C3a binding;GO:0000981//RNA polymerase II transcription factor activity, sequence-specific DNA binding;GO:0008022//protein C-terminus binding;GO:0001851//complement component C3b binding;GO:0042826//histone deacetylase binding;GO:0031871//proteinase activated receptor binding;GO:0044212//transcription regulatory region DNA binding	GO:0010944//negative regulation of transcription by competitive promoter binding;GO:0031100//animal organ regeneration;GO:0001649//osteoblast differentiation;GO:0042177//negative regulation of protein catabolic process;GO:0001552//ovarian follicle atresia;GO:0045471//response to ethanol;GO:0045893//positive regulation of transcription, DNA-templated;GO:0000122//negative regulation of transcriptio…	K17080//prohibitin 1	gi|521027162|gb|EPQ08950.1|//Prohibitin [Myotis brandtii]
260423	903	0.09	0.23	1.3536369546147	0.342098586717797	*	0.262172	Hist1h3f	GO:0005634//nucleus;GO:0000786//nucleosome	GO:0003677//DNA binding;GO:0046982//protein heterodimerization activity	NA	K11253//histone H3	gi|170053486|ref|XP_001862696.1|//Histone H3c [Culex quinquefasciatus]
76813	2191	3.65	9.29	1.34778213261527	3.78356571499075e-25	Up	8.19284e-26	Armc6	NA	NA	GO:0002244//hematopoietic progenitor cell differentiation	K17546//probable inactive protein kinase-like protein SgK071	gi|113199755|ref|NP_598733.2|//armadillo repeat-containing protein 6 [Mus musculus];gi|755526062|ref|XP_011240634.1|//PREDICTED: armadillo repeat-containing protein 6 isoform X1 [Mus musculus]
545893	1123	0.24	0.61	1.34577483684173	0.0978875491980228	*	0.0648116	Mansc4	GO:0016021//integral component of membrane	NA	NA	NA	gi|85702266|ref|NP_001030075.1|//MANSC domain-containing protein 4 precursor [Mus musculus]
15357	4494	14.96	38.01	1.34526884997433	2.35730237345971e-206	Up	6.64428e-208	Hmgcr	GO:0016021//integral component of membrane;GO:0005789//endoplasmic reticulum membrane;GO:0005778//peroxisomal membrane	GO:0004420//hydroxymethylglutaryl-CoA reductase (NADPH) activity;GO:0042803//protein homodimerization activity;GO:0051721//protein phosphatase 2A binding;GO:0042282//hydroxymethylglutaryl-CoA reductase activity;GO:0070402//NADPH binding	GO:0008542//visual learning;GO:0043407//negative regulation of MAP kinase activity;GO:0015936//coenzyme A metabolic process;GO:0055114//oxidation-reduction process;GO:0010664//negative regulation of striated muscle cell apoptotic process;GO:0010666//positive regulation of cardiac muscle cell apoptotic process;GO:0061045//negative regulation of wound healing;GO:0008299//isoprenoid biosynthetic pro…	K00021//hydroxymethylglutaryl-CoA reductase (NADPH) [EC:1.1.1.34]	gi|568984222|ref|XP_006517593.1|//PREDICTED: 3-hydroxy-3-methylglutaryl-coenzyme A reductase isoform X2 [Mus musculus];gi|160358778|ref|NP_032281.2|//3-hydroxy-3-methylglutaryl-coenzyme A reductase [Mus musculus]
12865	393	1.30	3.30	1.34395440121736	0.0211957188502133	*	0.01260814	Cox7a1	GO:0016021//integral component of membrane;GO:0005746//mitochondrial respiratory chain	GO:0004129//cytochrome-c oxidase activity	NA	K02270//cytochrome c oxidase subunit 7a	gi|6753504|ref|NP_034074.1|//cytochrome c oxidase subunit 7A1, mitochondrial precursor [Mus musculus]
18102	1235	69.20	175.41	1.34188705417612	1.10923921242236e-251	Up	2.38562e-253	Nme1	GO:0070062//extracellular exosome;GO:0005634//nucleus;GO:0005813//centrosome;GO:0043209//myelin sheath;GO:0005741//mitochondrial outer membrane;GO:0005882//intermediate filament;GO:0032587//ruffle membrane;GO:0048471//perinuclear region of cytoplasm;GO:0005829//cytosol	GO:0000287//magnesium ion binding;GO:0005524//ATP binding;GO:0004536//deoxyribonuclease activity;GO:0042802//identical protein binding;GO:0019215//intermediate filament binding;GO:0043024//ribosomal small subunit binding;GO:0004550//nucleoside diphosphate kinase activity;GO:0019901//protein kinase binding;GO:0003697//single-stranded DNA binding;GO:0043015//gamma-tubulin binding;GO:0000977//RNA po…	GO:0007595//lactation;GO:0035690//cellular response to drug;GO:0006165//nucleoside diphosphate phosphorylation;GO:0021766//hippocampus development;GO:0002762//negative regulation of myeloid leukocyte differentiation;GO:0010629//negative regulation of gene expression;GO:0006259//DNA metabolic process;GO:0071398//cellular response to fatty acid;GO:0033574//response to testosterone;GO:0006897//endoc…	K00940//nucleoside-diphosphate kinase [EC:2.7.4.6]	gi|148683963|gb|EDL15910.1|//mCG145251, partial [Mus musculus]
434233	1487	10.29	26.07	1.34114760064159	2.52886138317757e-46	Up	3.43386e-47	Gm5601	GO:0000784//nuclear chromosome, telomeric region;GO:0005925//focal adhesion;GO:0016607//nuclear speck;GO:0005741//mitochondrial outer membrane;GO:0030496//midbody;GO:0005730//nucleolus;GO:0072357//PTW/PP1 phosphatase complex;GO:0032154//cleavage furrow;GO:0005829//cytosol;GO:0070688//MLL5-L complex;GO:0000777//condensed chromosome kinetochore;GO:0043197//dendritic spine	GO:0047485//protein N-terminus binding;GO:0004722//protein serine/threonine phosphatase activity;GO:0005521//lamin binding;GO:0019901//protein kinase binding;GO:0046872//metal ion binding;GO:0019904//protein domain specific binding;GO:0008022//protein C-terminus binding;GO:0032403//protein complex binding;GO:0008157//protein phosphatase 1 binding	GO:0019433//triglyceride catabolic process;GO:0043153//entrainment of circadian clock by photoperiod;GO:0030182//neuron differentiation;GO:0046822//regulation of nucleocytoplasmic transport;GO:0005977//glycogen metabolic process;GO:0051301//cell division;GO:0006470//protein dephosphorylation;GO:0032922//circadian regulation of gene expression;GO:0007049//cell cycle	K06269//serine/threonine-protein phosphatase PP1 catalytic subunit [EC:3.1.3.16]	gi|533180063|ref|XP_005403222.1|//PREDICTED: serine/threonine-protein phosphatase PP1-gamma catalytic subunit [Chinchilla lanigera]
17192	1591	46.74	117.95	1.335445779344	9.64442494358974e-221	Up	2.51224e-222	Mbd3	GO:0016581//NuRD complex;GO:0005730//nucleolus;GO:0000792//heterochromatin;GO:0000790//nuclear chromatin;GO:0005737//cytoplasm	GO:0000978//RNA polymerase II core promoter proximal region sequence-specific DNA binding;GO:0000980//RNA polymerase II distal enhancer sequence-specific DNA binding;GO:0008327//methyl-CpG binding;GO:0031492//nucleosomal DNA binding	GO:0007507//heart development;GO:0009888//tissue development;GO:0001701//in utero embryonic development;GO:0016573//histone acetylation;GO:0007420//brain development;GO:0048568//embryonic organ development;GO:0007568//aging;GO:0000122//negative regulation of transcription from RNA polymerase II promoter;GO:0006346//methylation-dependent chromatin silencing;GO:0032355//response to estradiol;GO:003…	K11591//methyl-CpG-binding domain protein 3	gi|807201136|ref|NP_001293072.1|//methyl-CpG-binding domain protein 3 isoform 2 [Mus musculus];gi|568966841|ref|XP_006513366.1|//PREDICTED: methyl-CpG-binding domain protein 3 isoform X2 [Mus musculus];gi|568966837|ref|XP_006513364.1|//PREDICTED: methyl-CpG-binding domain protein 3 isoform X1 [Mus musculus];gi|7305261|ref|NP_038623.1|//methyl-CpG-binding domain protein 3 isoform 1 [Mus musculus]
15461	1183	26.48	66.48	1.32801725996313	1.51871931661442e-78	Up	1.29434e-79	Hras	GO:0016020//membrane;GO:0005634//nucleus;GO:0005829//cytosol;GO:0005622//intracellular;GO:0005886//plasma membrane;GO:0000139//Golgi membrane;GO:0048471//perinuclear region of cytoplasm	GO:0008022//protein C-terminus binding;GO:0005525//GTP binding;GO:0003924//GTPase activity	GO:0046330//positive regulation of JNK cascade;GO:0008286//insulin receptor signaling pathway;GO:0030335//positive regulation of cell migration;GO:0007173//epidermal growth factor receptor signaling pathway;GO:0097193//intrinsic apoptotic signaling pathway;GO:0007411//axon guidance;GO:0008285//negative regulation of cell proliferation;GO:0032729//positive regulation of interferon-gamma production…	K02833//GTPase HRas	gi|194363766|ref|NP_001123916.1|//GTPase HRas isoform 2 [Mus musculus];gi|68533980|gb|AAH99130.1|//Hras protein [Rattus norvegicus]
105246872	875	10.76	27.00	1.32728132938157	1.08002943579639e-27	Up	2.19656e-28	Gm42078	NA	NA	NA	K09228//KRAB domain-containing zinc finger protein;K08003//matrix metalloproteinase-25 (membrane-inserted) [EC:3.4.24.-];K10279//F-box and leucine-rich repeat protein 13	gi|755540334|ref|XP_011247668.1|//PREDICTED: protein NYNRIN-like [Mus musculus]
70240	996	3.00	7.51	1.32385040701839	1.52544107576591e-09	Up	5.55382e-10	Ufsp1	GO:0070062//extracellular exosome	GO:0071567//UFM1 hydrolase activity;GO:0016790//thiolester hydrolase activity	GO:0006508//proteolysis	K01376//UFM1-specific protease 2 [EC:3.4.22.-]	gi|13899211|ref|NP_081632.1|//ufm1-specific protease 1 [Mus musculus]
14255	3512	0.02	0.05	1.32192809488736	0.529680670109007	*	0.431648	Flt3	GO:0005634//nucleus;GO:0005783//endoplasmic reticulum;GO:0009897//external side of plasma membrane;GO:0005829//cytosol;GO:0043234//protein complex;GO:0016021//integral component of membrane	GO:0043548//phosphatidylinositol 3-kinase binding;GO:0005524//ATP binding;GO:0004896//cytokine receptor activity;GO:0031625//ubiquitin protein ligase binding;GO:0035259//glucocorticoid receptor binding;GO:0004714//transmembrane receptor protein tyrosine kinase activity;GO:0032403//protein complex binding	GO:1902715//positive regulation of interferon-gamma secretion;GO:0032715//negative regulation of interleukin-6 production;GO:0032720//negative regulation of tumor necrosis factor production;GO:0048873//homeostasis of number of cells within a tissue;GO:2001184//positive regulation of interleukin-12 secretion;GO:0007169//transmembrane receptor protein tyrosine kinase signaling pathway;GO:0009791//p…	K05092//fms-related tyrosine kinase 3 [EC:2.7.10.1]	gi|122937353|ref|NP_034359.2|//receptor-type tyrosine-protein kinase FLT3 precursor [Mus musculus] ;gi|568938955|ref|XP_006504867.1|//PREDICTED: receptor-type tyrosine-protein kinase FLT3 isoform X1 [Mus musculus]
11877	4312	0.02	0.05	1.32192809488736	0.602797863816794	*	0.527428	Arvcf	GO:0005634//nucleus;GO:0005737//cytoplasm;GO:0005886//plasma membrane	GO:0005515//protein binding	GO:0007275//multicellular organism development;GO:0016339//calcium-dependent cell-cell adhesion via plasma membrane cell adhesion molecules	K05690//catenin (cadherin-associated protein), delta 1	gi|40254129|ref|NP_258435.2|//armadillo repeat protein deleted in velo-cardio-facial syndrome homolog isoform 1 [Mus musculus];gi|755553086|ref|XP_011244109.1|//PREDICTED: armadillo repeat protein deleted in velo-cardio-facial syndrome homolog isoform X1 [Mus musculus];gi|433809348|ref|NP_001258960.1|//armadillo repeat protein deleted in velo-cardio-facial syndrome homolog isoform 3 [Mus musculus…
59036	3650	0.04	0.10	1.32192809488736	0.264072537896953	*	0.1927278	Dact1	GO:0005654//nucleoplasm;GO:0030054//cell junction;GO:0030877//beta-catenin destruction complex;GO:0045202//synapse	GO:0005080//protein kinase C binding;GO:0051018//protein kinase A binding;GO:0042826//histone deacetylase binding;GO:0001085//RNA polymerase II transcription factor binding;GO:0070097//delta-catenin binding;GO:0008013//beta-catenin binding	GO:2000095//regulation of Wnt signaling pathway, planar cell polarity pathway;GO:0032092//positive regulation of protein binding;GO:1900107//regulation of nodal signaling pathway;GO:2000134//negative regulation of G1/S transition of mitotic cell cycle;GO:0000122//negative regulation of transcription from RNA polymerase II promoter;GO:0090090//negative regulation of canonical Wnt signaling pathway…	NA	gi|299758491|ref|NP_001177395.1|//dapper homolog 1 isoform 1 [Mus musculus];gi|24158474|ref|NP_067507.2|//dapper homolog 1 isoform 2 [Mus musculus]
102643210	2854	0.02	0.05	1.32192809488736	0.529463694576438	*	0.431648	Gm38664	NA	NA	NA	NA	gi|755496227|ref|XP_011237201.1|//PREDICTED: uncharacterized protein LOC102643210 isoform X2 [Mus musculus]
14615	2533	0.04	0.10	1.32192809488736	0.218196662844337	*	0.1560692	Gjc1	GO:0005922//connexin complex;GO:0009986//cell surface;GO:0016021//integral component of membrane	GO:0005216//ion channel activity;GO:0005243//gap junction channel activity;GO:0005515//protein binding	GO:0034220//ion transmembrane transport;GO:0048738//cardiac muscle tissue development;GO:0007601//visual perception;GO:0016264//gap junction assembly;GO:0009749//response to glucose;GO:0007268//chemical synaptic transmission;GO:0048468//cell development;GO:0001570//vasculogenesis	K07616//gap junction protein, alpha 7	gi|6680007|ref|NP_032148.1|//gap junction gamma-1 protein [Mus musculus]
230777	2466	0.04	0.10	1.32192809488736	0.218135554742345	*	0.1560692	Hcrtr1	GO:0005887//integral component of plasma membrane	GO:0008188//neuropeptide receptor activity;GO:0016499//orexin receptor activity;GO:0005515//protein binding;GO:0017046//peptide hormone binding	GO:0032870//cellular response to hormone stimulus;GO:0045187//regulation of circadian sleep/wake cycle, sleep;GO:0051480//regulation of cytosolic calcium ion concentration;GO:0007631//feeding behavior;GO:0007268//chemical synaptic transmission;GO:1901652//response to peptide;GO:0070374//positive regulation of ERK1 and ERK2 cascade;GO:0007218//neuropeptide signaling pathway	K04238//hypocretin (orexin) receptor 1	gi|766944309|ref|NP_001292321.1|//orexin receptor type 1 isoform 2 [Mus musculus];gi|251823830|ref|NP_945197.2|//orexin receptor type 1 isoform 1 [Mus musculus]
224090	4211	0.02	0.05	1.32192809488736	0.602384012205355	*	0.527428	Tmem44	NA	NA	NA	NA	gi|755553485|ref|XP_006522128.2|//PREDICTED: transmembrane protein 44 isoform X7 [Mus musculus];gi|148665320|gb|EDK97736.1|//transmembrane protein 44, isoform CRA_h, partial [Mus musculus];gi|755553483|ref|XP_006522127.2|//PREDICTED: transmembrane protein 44 isoform X6 [Mus musculus];gi|148665321|gb|EDK97737.1|//transmembrane protein 44, isoform CRA_i, partial [Mus musculus];gi|755553475|ref|XP_0…
106565	1415	0.04	0.10	1.32192809488736	0.528727305571464	*	0.431648	Dlk2	GO:0070062//extracellular exosome;GO:0016021//integral component of membrane	GO:0005509//calcium ion binding;GO:0046982//protein heterodimerization activity;GO:0042803//protein homodimerization activity	GO:0045598//regulation of fat cell differentiation;GO:0045746//negative regulation of Notch signaling pathway	K06051//delta	gi|553727040|ref|NP_001272942.1|//protein delta homolog 2 precursor [Mus musculus]
619719	1110	0.06	0.15	1.32192809488736	0.528554335159892	*	0.431648	6430590A07Rik	NA	NA	NA	NA	gi|568921393|ref|XP_006500869.1|//PREDICTED: uncharacterized protein 6430590A07Rik [Mus musculus]
17761	3672	0.04	0.10	1.32192809488736	0.264024212791655	*	0.1927278	Map7	GO:0005874//microtubule;GO:0005737//cytoplasm;GO:0005886//plasma membrane	GO:0005102//receptor binding;GO:0005198//structural molecule activity	GO:0000902//cell morphogenesis;GO:0035265//organ growth;GO:0048872//homeostasis of number of cells;GO:0006997//nucleus organization;GO:0009566//fertilization;GO:0072659//protein localization to plasma membrane;GO:0006970//response to osmotic stress;GO:0007283//spermatogenesis;GO:0032526//response to retinoic acid;GO:0060009//Sertoli cell development;GO:0006687//glycosphingolipid metabolic process…	K10433//microtubule-associated protein 7	gi|568965087|ref|XP_006512645.1|//PREDICTED: ensconsin isoform X6 [Mus musculus];gi|568965081|ref|XP_006512642.1|//PREDICTED: ensconsin isoform X3 [Mus musculus];gi|148671492|gb|EDL03439.1|//microtubule-associated protein 7, isoform CRA_e [Mus musculus];gi|568965083|ref|XP_006512643.1|//PREDICTED: ensconsin isoform X4 [Mus musculus];gi|568965085|ref|XP_006512644.1|//PREDICTED: ensconsin isoform X…
11474	2887	0.02	0.05	1.32192809488736	0.528295091637374	*	0.431648	Actn3	GO:0005865//striated muscle thin filament;GO:0070062//extracellular exosome;GO:0005903//brush border;GO:0005925//focal adhesion;GO:0030018//Z disc	GO:0051015//actin filament binding;GO:0044325//ion channel binding;GO:0005509//calcium ion binding;GO:0030674//protein binding, bridging;GO:0042803//protein homodimerization activity	GO:0001649//osteoblast differentiation;GO:1903715//regulation of aerobic respiration;GO:0014894//response to denervation involved in regulation of muscle adaptation;GO:0031448//positive regulation of fast-twitch skeletal muscle fiber contraction;GO:0014728//regulation of the force of skeletal muscle contraction;GO:0048041//focal adhesion assembly;GO:1901078//negative regulation of relaxation of m…	K21073//actinin alpha 2/3	gi|7304855|ref|NP_038484.1|//alpha-actinin-3 [Mus musculus]
67895	1292	31.49	78.66	1.3207364288075	6.01696334951456e-116	Up	3.3115e-117	Ppa1	GO:0070062//extracellular exosome;GO:0005737//cytoplasm	GO:0000287//magnesium ion binding;GO:0004427//inorganic diphosphatase activity	GO:0006796//phosphate-containing compound metabolic process	K01507//inorganic pyrophosphatase [EC:3.6.1.1]	gi|148700191|gb|EDL32138.1|//pyrophosphatase (inorganic) 1, partial [Mus musculus]
68278	1669	43.14	107.72	1.32018805334122	6.99592573271889e-202	Up	2.02794e-203	Ddx39	GO:0016020//membrane;GO:0005654//nucleoplasm;GO:0005681//spliceosomal complex;GO:0005737//cytoplasm	GO:0004004//ATP-dependent RNA helicase activity;GO:0005515//protein binding;GO:0005524//ATP binding	GO:0006406//mRNA export from nucleus;GO:0010468//regulation of gene expression;GO:0000398//mRNA splicing, via spliceosome;GO:0006369//termination of RNA polymerase II transcription;GO:0010501//RNA secondary structure unwinding;GO:0031124//mRNA 3'-end processing;GO:0006974//cellular response to DNA damage stimulus	K13182//ATP-dependent RNA helicase DDX39 [EC:3.6.4.13]	gi|755527213|ref|XP_011246796.1|//PREDICTED: ATP-dependent RNA helicase DDX39A isoform X2 [Mus musculus];gi|38372907|ref|NP_932099.2|//ATP-dependent RNA helicase DDX39A [Mus musculus];gi|594086183|ref|XP_006066604.1|//PREDICTED: ATP-dependent RNA helicase DDX39A isoform X3 [Bubalus bubalis]
70451	1715	4.64	11.53	1.3131958025242	7.45682023201856e-23	Up	1.71728e-23	Dhrs13	GO:0016020//membrane;GO:0005576//extracellular region	GO:0018449//1-phenylethanol dehydrogenase activity;GO:0034582//3-hydroxy-4-methyloctanoyl-CoA dehydrogenase activity;GO:0045703//ketoreductase activity;GO:0034868//2,4,4-trimethyl-3-hydroxypentanoyl-CoA dehydrogenase activity;GO:0034522//cis-1,2-dihydroxy-1,2-dihydro-8-carboxynaphthalene dehydrogenase activity;GO:0034847//naphthyl-2-hydroxymethyl-succinyl-CoA dehydrogenase activity;GO:0034863//2,…	GO:0055114//oxidation-reduction process	K11169//dehydrogenase/reductase SDR family member 13 [EC:1.1.-.-]	gi|755539669|ref|XP_011247558.1|//PREDICTED: dehydrogenase/reductase SDR family member 13 isoform X2 [Mus musculus];gi|117647267|ref|NP_899109.2|//dehydrogenase/reductase SDR family member 13 precursor [Mus musculus]
56292	1030	48.43	120.06	1.30978266502527	3.56218770501475e-138	Up	1.61312e-139	Naa10	GO:0016020//membrane;GO:0031415//NatA complex;GO:0005730//nucleolus;GO:0022626//cytosolic ribosome	GO:0043849//Ras palmitoyltransferase activity;GO:0016751//S-succinyltransferase activity;GO:0004147//dihydrolipoamide branched chain acyltransferase activity;GO:0016749//N-succinyltransferase activity;GO:0016750//O-succinyltransferase activity;GO:0034738//lanosterol O-acyltransferase activity;GO:0043741//L-2-aminoadipate N-acetyltransferase activity;GO:0034915//2-methylhexanoyl-CoA C-acetyltransf…	GO:0017198//N-terminal peptidyl-serine acetylation;GO:0006323//DNA packaging;GO:0006475//internal protein amino acid acetylation;GO:0018002//N-terminal peptidyl-glutamic acid acetylation	K20791//N-alpha-acetyltransferase 10/11 [EC:2.3.1.255]	gi|295789090|ref|NP_001171436.1|//N-alpha-acetyltransferase 10 isoform 2 [Mus musculus];gi|755565613|ref|XP_011245951.1|//PREDICTED: N-alpha-acetyltransferase 10 isoform X3 [Mus musculus];gi|148697908|gb|EDL29855.1|//N-acetyltransferase ARD1 homolog (S. cerevisiae), isoform CRA_a [Mus musculus];gi|755565609|ref|XP_011245949.1|//PREDICTED: N-alpha-acetyltransferase 10 isoform X1 [Mus musculus];gi|…
114479	2943	0.19	0.47	1.30666133823405	0.0169426186033775	*	0.00991752	Slc5a5	GO:0070062//extracellular exosome;GO:0005634//nucleus;GO:0005887//integral component of plasma membrane	GO:0015111//iodide transmembrane transporter activity;GO:0008507//sodium:iodide symporter activity	GO:0015705//iodide transport;GO:0071371//cellular response to gonadotropin stimulus;GO:0035725//sodium ion transmembrane transport;GO:0006590//thyroid hormone generation;GO:0071320//cellular response to cAMP;GO:0098656//anion transmembrane transport	K14385//solute carrier family 5 (sodium/iodide cotransporter), member 5	gi|162138897|ref|NP_444478.2|//sodium/iodide cotransporter [Mus musculus];gi|568955178|ref|XP_006509600.1|//PREDICTED: sodium/iodide cotransporter isoform X1 [Mus musculus]
68981	1250	34.41	84.72	1.29987469725536	8.40568726276463e-118	Up	4.50826e-119	Snrpa1	GO:0005654//nucleoplasm;GO:0005686//U2 snRNP;GO:0071013//catalytic step 2 spliceosome	GO:0030620//U2 snRNA binding	GO:0000398//mRNA splicing, via spliceosome	K11092//U2 small nuclear ribonucleoprotein A'	gi|228480232|ref|NP_067311.4|//U2 small nuclear ribonucleoprotein A' [Mus musculus]
69961	842	19.50	47.97	1.29865831556452	7.45213032727273e-45	Up	1.040272e-45	Rpp25l	GO:0005634//nucleus	NA	NA	K14525//ribonucleases P/MRP protein subunit RPP25 [EC:3.1.26.5]	gi|568927366|ref|XP_006538311.1|//PREDICTED: ribonuclease P protein subunit p25-like protein isoform X1 [Mus musculus];gi|227430284|ref|NP_081554.2|//ribonuclease P protein subunit p25-like protein [Mus musculus]
11576	2086	11.28	27.68	1.29507687523793	3.66176872534745e-65	Up	3.69552e-66	Afp	GO:0005615//extracellular space;GO:0005737//cytoplasm	GO:0046872//metal ion binding;GO:0004566//beta-glucuronidase activity	GO:0006810//transport;GO:0060395//SMAD protein signal transduction;GO:0001542//ovulation from ovarian follicle;GO:0042448//progesterone metabolic process	K16144//alpha-fetoprotein	gi|163310738|ref|NP_031449.3|//alpha-fetoprotein precursor [Mus musculus]
320351	1041	5.63	13.79	1.29241562943375	7.34647743797925e-15	Up	2.17568e-15	Tmem251	GO:0016021//integral component of membrane	NA	NA	K11979//E3 ubiquitin-protein ligase UBR7 [EC:2.3.2.27]	gi|755542798|ref|XP_011242428.1|//PREDICTED: transmembrane protein 251 isoform X1 [Mus musculus];gi|28893105|ref|NP_796114.1|//transmembrane protein 251 [Mus musculus]
21854	917	29.82	73.04	1.29240650770078	1.72625406325037e-73	Up	1.574982e-74	Timm17a	GO:0005654//nucleoplasm;GO:0005744//mitochondrial inner membrane presequence translocase complex;GO:0031305//integral component of mitochondrial inner membrane	GO:0015266//protein channel activity;GO:0015450//P-P-bond-hydrolysis-driven protein transmembrane transporter activity;GO:0019899//enzyme binding	GO:0030150//protein import into mitochondrial matrix	K17795//mitochondrial import inner membrane translocase subunit TIM17	gi|33468943|ref|NP_035720.1|//mitochondrial import inner membrane translocase subunit Tim17-A [Mus musculus]
12181	2476	39.11	95.60	1.28947308213517	1.20410649283276e-262	Up	2.35642e-264	Bop1	GO:0070545//PeBoW complex;GO:0005654//nucleoplasm;GO:0030687//preribosome, large subunit precursor;GO:0005737//cytoplasm	GO:0005515//protein binding;GO:0043021//ribonucleoprotein complex binding	GO:0000448//cleavage in ITS2 between 5.8S rRNA and LSU-rRNA of tricistronic rRNA transcript (SSU-rRNA, 5.8S rRNA, LSU-rRNA);GO:0008283//cell proliferation;GO:0051726//regulation of cell cycle	K14824//ribosome biogenesis protein ERB1	gi|7304931|ref|NP_038509.1|//ribosome biogenesis protein BOP1 [Mus musculus]
170459	4588	9.58	23.41	1.28902737337583	1.42623735971395e-114	Up	7.99234e-116	Stard4	GO:0005783//endoplasmic reticulum;GO:0005829//cytosol;GO:0005739//mitochondrion	GO:0015485//cholesterol binding	GO:0006869//lipid transport;GO:0070859//positive regulation of bile acid biosynthetic process;GO:0010873//positive regulation of cholesterol esterification	K16931//steroidogenic acute regulatory protein, mitochondrial	gi|19526998|ref|NP_598535.1|//stAR-related lipid transfer protein 4 [Mus musculus];gi|569003366|ref|XP_006525757.1|//PREDICTED: stAR-related lipid transfer protein 4 isoform X1 [Mus musculus]
216781	2192	1.79	4.35	1.28105581347183	1.50474145185185e-11	Up	5.02016e-12	Trim58	GO:0005622//intracellular	GO:0070738//tubulin-glycine ligase activity;GO:0070740//tubulin-glutamic acid ligase activity;GO:0070736//protein-glycine ligase activity, initiating;GO:0008766//UDP-N-acetylmuramoylalanyl-D-glutamyl-2,6-diaminopimelate-D-alanyl-D-alanine ligase activity;GO:0018169//ribosomal S6-glutamic acid ligase activity;GO:0070737//protein-glycine ligase activity, elongating;GO:0008270//zinc ion binding;GO:0…	NA	K12027//tripartite motif-containing protein 58 [EC:2.3.2.27]	gi|84794599|ref|NP_001034136.1|//E3 ubiquitin-protein ligase TRIM58 [Mus musculus]
16975	7336	5.49	13.33	1.27979872608377	2.84895437232143e-108	Up	1.704958e-109	Lrp8	NA	NA	NA	K20052//low-density lipoprotein receptor-related protein 8	gi|124286870|ref|NP_001074395.1|//low-density lipoprotein receptor-related protein 8 precursor [Mus musculus];gi|755507864|ref|XP_011238757.1|//PREDICTED: low-density lipoprotein receptor-related protein 8 isoform X2 [Mus musculus];gi|148698822|gb|EDL30769.1|//low density lipoprotein receptor-related protein 8, apolipoprotein e receptor [Mus musculus];gi|755507876|ref|XP_011238763.1|//PREDICTED: …
12261	1177	123.53	299.75	1.27889830215105	0	Up	0	C1qbp	GO:0005759//mitochondrial matrix;GO:0005615//extracellular space;GO:0009986//cell surface;GO:0005730//nucleolus;GO:0005829//cytosol;GO:0005886//plasma membrane	GO:0030984//kininogen binding;GO:0097177//mitochondrial ribosome binding;GO:0003729//mRNA binding;GO:0005080//protein kinase C binding;GO:0003714//transcription corepressor activity;GO:0001849//complement component C1q binding;GO:0008134//transcription factor binding;GO:0005540//hyaluronic acid binding;GO:0031690//adrenergic receptor binding	GO:0039536//negative regulation of RIG-I signaling pathway;GO:0030449//regulation of complement activation;GO:0051897//positive regulation of protein kinase B signaling;GO:0032695//negative regulation of interleukin-12 production;GO:0014065//phosphatidylinositol 3-kinase signaling;GO:1900026//positive regulation of substrate adhesion-dependent cell spreading;GO:0000122//negative regulation of tra…	K15414//complement component 1 Q subcomponent-binding protein, mitochondrial	gi|112181167|ref|NP_031599.2|//complement component 1 Q subcomponent-binding protein, mitochondrial [Mus musculus]
12176	1756	19.22	46.61	1.27803117676519	1.03566588127854e-89	Up	7.5745e-91	Bnip3	GO:0030425//dendrite;GO:0005654//nucleoplasm;GO:0005783//endoplasmic reticulum;GO:0005635//nuclear envelope;GO:0031307//integral component of mitochondrial outer membrane;GO:0014069//postsynaptic density	GO:0046982//protein heterodimerization activity;GO:0051020//GTPase binding;GO:0042803//protein homodimerization activity	GO:0051402//neuron apoptotic process;GO:0071260//cellular response to mechanical stimulus;GO:1990144//intrinsic apoptotic signaling pathway in response to hypoxia;GO:1903715//regulation of aerobic respiration;GO:0043243//positive regulation of protein complex disassembly;GO:0008626//granzyme-mediated apoptotic signaling pathway;GO:0097345//mitochondrial outer membrane permeabilization;GO:1901998/…	K15464//BCL2/adenovirus E1B 19 kDa protein-interacting protein 3	gi|6753198|ref|NP_033890.1|//BCL2/adenovirus E1B 19 kDa protein-interacting protein 3 [Mus musculus]
17855	1723	6.29	15.17	1.27008916336774	3.33882719836956e-29	Up	6.56526e-30	Mvk	GO:0070062//extracellular exosome;GO:0005829//cytosol;GO:0005777//peroxisome	GO:0003729//mRNA binding;GO:0005524//ATP binding;GO:0042802//identical protein binding;GO:0004496//mevalonate kinase activity	GO:0016310//phosphorylation;GO:0017148//negative regulation of translation;GO:0019287//isopentenyl diphosphate biosynthetic process, mevalonate pathway;GO:0006695//cholesterol biosynthetic process;GO:0050728//negative regulation of inflammatory response	K00869//mevalonate kinase [EC:2.7.1.36]	gi|12963731|ref|NP_076045.1|//mevalonate kinase isoform 2 [Mus musculus];gi|808176003|ref|NP_001293134.1|//mevalonate kinase isoform 1 [Mus musculus]
16828	1661	441.11	1060.16	1.26507164171541	0	Up	0	Ldha	GO:0016020//membrane;GO:0070062//extracellular exosome;GO:0005634//nucleus;GO:0005913//cell-cell adherens junction;GO:0005829//cytosol;GO:0005739//mitochondrion;GO:0035686//sperm fibrous sheath	GO:0098641//cadherin binding involved in cell-cell adhesion;GO:0004459//L-lactate dehydrogenase activity	GO:0019661//glucose catabolic process to lactate via pyruvate;GO:0019244//lactate biosynthetic process from pyruvate;GO:0031668//cellular response to extracellular stimulus	K00016//L-lactate dehydrogenase [EC:1.1.1.27]	gi|257743039|ref|NP_001129541.2|//L-lactate dehydrogenase A chain isoform 2 [Mus musculus]
18391	1645	26.57	63.84	1.26466242373184	9.17039145071982e-108	Up	5.5309e-109	Sigmar1	GO:0005783//endoplasmic reticulum;GO:0042995//cell projection;GO:0005635//nuclear envelope;GO:0030054//cell junction;GO:0014069//postsynaptic density;GO:0030426//growth cone;GO:0005811//lipid droplet;GO:0005637//nuclear inner membrane;GO:0016021//integral component of membrane;GO:0005789//endoplasmic reticulum membrane;GO:0005640//nuclear outer membrane;GO:0045211//postsynaptic membrane	GO:0004985//opioid receptor activity;GO:0005515//protein binding	GO:0007399//nervous system development;GO:0043523//regulation of neuron apoptotic process;GO:0006869//lipid transport;GO:0038003//opioid receptor signaling pathway;GO:0070207//protein homotrimerization	K20719//sigma non-opioid intracellular receptor	gi|557786231|ref|NP_001273469.1|//sigma non-opioid intracellular receptor 1 isoform 4 [Mus musculus];gi|557786233|ref|NP_001273470.1|//sigma non-opioid intracellular receptor 1 isoform 5 [Mus musculus];gi|557786195|ref|NP_001273534.1|//sigma non-opioid intracellular receptor 1 isoform 7 [Mus musculus];gi|557786225|ref|NP_001273467.1|//sigma non-opioid intracellular receptor 1 isoform 2 [Mus muscu…
319191	448	2.62	6.29	1.26349320534184	0.000573569531555321	Up	0.000290156	Hist1h2ai	GO:0070062//extracellular exosome;GO:0000790//nuclear chromatin;GO:0000786//nucleosome	GO:0003677//DNA binding;GO:0046982//protein heterodimerization activity;GO:0019899//enzyme binding	GO:0006342//chromatin silencing;GO:0008285//negative regulation of cell proliferation	K11251//histone H2A	gi|10645195|ref|NP_066390.1|//histone H2A type 1-B/E [Homo sapiens]
232187	2507	17.86	42.80	1.26087871616729	1.4322827114873e-115	Up	7.91142e-117	Smyd5	NA	GO:0043803//hydroxyneurosporene-O-methyltransferase activity;GO:0009008//DNA-methyltransferase activity;GO:0016279//protein-lysine N-methyltransferase activity;GO:0034541//dimethylarsinite methyltransferase activity;GO:0052665//tRNA (uracil-2'-O-)-methyltransferase activity;GO:0052667//phosphomethylethanolamine N-methyltransferase activity;GO:0052735//tRNA (cytosine-3-)-methyltransferase activity…	GO:0032259//methylation	K20346//p24 family protein alpha;K11426//SET and MYND domain-containing protein	gi|154689581|ref|NP_659167.2|//SET and MYND domain-containing protein 5 [Mus musculus]
107448	3855	0.92	2.20	1.25779775746765	3.14187010156693e-10	Up	1.111574e-10	Unc5a	GO:0031226//intrinsic component of plasma membrane;GO:0045121//membrane raft;GO:0016021//integral component of membrane;GO:0032809//neuronal cell body membrane;GO:0032589//neuron projection membrane	GO:0005042//netrin receptor activity	GO:0033564//anterior/posterior axon guidance;GO:0038007//netrin-activated signaling pathway;GO:0006915//apoptotic process	K07521//netrin receptor unc-5	gi|568982914|ref|XP_006517100.1|//PREDICTED: netrin receptor UNC5A isoform X1 [Mus musculus];gi|23346571|ref|NP_694771.1|//netrin receptor UNC5A isoform 1 precursor [Mus musculus];gi|568982916|ref|XP_006517101.1|//PREDICTED: netrin receptor UNC5A isoform X2 [Mus musculus];gi|902763307|ref|NP_001298057.1|//netrin receptor UNC5A isoform 2 precursor [Mus musculus]
66419	2908	8.64	20.66	1.25773703670159	8.58002471514343e-66	Up	8.59034e-67	Mrpl11	GO:0005762//mitochondrial large ribosomal subunit	GO:0003735//structural constituent of ribosome;GO:0019843//rRNA binding	GO:0000027//ribosomal large subunit assembly;GO:0006412//translation	K02867//large subunit ribosomal protein L11	gi|13384980|ref|NP_079829.1|//39S ribosomal protein L11, mitochondrial [Mus musculus];gi|569005947|ref|XP_006531884.1|//PREDICTED: 39S ribosomal protein L11, mitochondrial isoform X1 [Mus musculus]
69902	1205	41.83	100.02	1.25767860706354	1.70600541931973e-128	Up	8.37506e-130	Mrto4	GO:0005654//nucleoplasm;GO:0031965//nuclear membrane;GO:0005730//nucleolus;GO:0030687//preribosome, large subunit precursor;GO:0005737//cytoplasm	GO:0070180//large ribosomal subunit rRNA binding	GO:0000027//ribosomal large subunit assembly;GO:0006364//rRNA processing;GO:0000956//nuclear-transcribed mRNA catabolic process	K14815//mRNA turnover protein 4	gi|595763400|ref|NP_001277739.1|//mRNA turnover protein 4 homolog isoform 1 [Mus musculus];gi|37537520|ref|NP_076025.1|//mRNA turnover protein 4 homolog isoform 2 [Mus musculus]
245860	3882	12.45	29.76	1.25722878415259	1.88869428376963e-124	Up	9.63774e-126	Atg9a	GO:0005770//late endosome;GO:0031410//cytoplasmic vesicle;GO:0031902//late endosome membrane;GO:0005802//trans-Golgi network;GO:0016021//integral component of membrane;GO:0000407//pre-autophagosomal structure;GO:0055037//recycling endosome;GO:0000421//autophagosome membrane	NA	GO:0034067//protein localization to Golgi apparatus;GO:0044805//late nucleophagy;GO:0000422//autophagy of mitochondrion;GO:0034727//piecemeal microautophagy of nucleus;GO:0034497//protein localization to pre-autophagosomal structure;GO:0045087//innate immune response;GO:0032688//negative regulation of interferon-beta production;GO:0015031//protein transport	K17907//autophagy-related protein 9	gi|86990446|ref|NP_001003917.2|//autophagy-related protein 9A isoform a [Mus musculus];gi|148667958|gb|EDL00375.1|//autophagy-related 9A (yeast), isoform CRA_b, partial [Mus musculus];gi|755493492|ref|XP_011236991.1|//PREDICTED: autophagy-related protein 9A isoform X2 [Mus musculus];gi|755493494|ref|XP_011236992.1|//PREDICTED: autophagy-related protein 9A isoform X3 [Mus musculus]
13445	1283	93.45	223.34	1.25697509064704	3.72264322060086e-301	Up	5.79332e-303	Cdk2ap1	GO:0005634//nucleus;GO:0048471//perinuclear region of cytoplasm	GO:0070182//DNA polymerase binding	GO:0001934//positive regulation of protein phosphorylation;GO:0006261//DNA-dependent DNA replication;GO:0001701//in utero embryonic development;GO:0060325//face morphogenesis;GO:0007049//cell cycle	K16775//M-phase phosphoprotein 9;K17868//diphthine methyl ester acylhydrolase [EC:3.1.1.97]	gi|49355794|ref|NP_038840.2|//cyclin-dependent kinase 2-associated protein 1 [Mus musculus]
100039182	1836	0.18	0.43	1.25633975325979	0.325441792717087	*	0.24832	Gm16505	NA	NA	NA	K02091//cyclin-dependent kinase 6 [EC:2.7.11.22]	gi|755484914|ref|XP_011241555.1|//PREDICTED: uncharacterized protein Gm16505 isoform X1 [Mus musculus];gi|568899261|ref|XP_006543098.1|//PREDICTED: cyclin-dependent kinase 6-like isoform X3 [Mus musculus];gi|755543988|ref|XP_011242558.1|//PREDICTED: cyclin-dependent kinase 6-like isoform X4 [Mus musculus]
108147	2611	62.89	150.03	1.25434847017793	0	Up	0	Atic	GO:0016020//membrane;GO:0070062//extracellular exosome;GO:0005913//cell-cell adherens junction;GO:0005739//mitochondrion	GO:0098641//cadherin binding involved in cell-cell adhesion;GO:0004643//phosphoribosylaminoimidazolecarboxamide formyltransferase activity;GO:0042803//protein homodimerization activity;GO:0003937//IMP cyclohydrolase activity	GO:0021549//cerebellum development;GO:0031100//animal organ regeneration;GO:0009116//nucleoside metabolic process;GO:0006189//'de novo' IMP biosynthetic process;GO:0021987//cerebral cortex development;GO:0046654//tetrahydrofolate biosynthetic process;GO:0010035//response to inorganic substance;GO:0046452//dihydrofolate metabolic process;GO:0003360//brainstem development;GO:0009235//cobalamin meta…	K00602//phosphoribosylaminoimidazolecarboxamide formyltransferase / IMP cyclohydrolase [EC:2.1.2.3 3.5.4.10]	gi|227908823|ref|NP_080471.2|//bifunctional purine biosynthesis protein PURH [Mus musculus]
52530	1004	70.99	168.84	1.24996901547387	1.298435003125e-175	Up	4.44028e-177	Nhp2	GO:0000784//nuclear chromosome, telomeric region;GO:0005654//nucleoplasm;GO:0005737//cytoplasm;GO:0090661//box H/ACA telomerase RNP complex;GO:0031429//box H/ACA snoRNP complex	GO:0005515//protein binding;GO:0034513//box H/ACA snoRNA binding;GO:0070034//telomerase RNA binding	GO:0000470//maturation of LSU-rRNA;GO:0031120//snRNA pseudouridine synthesis;GO:1904874//positive regulation of telomerase RNA localization to Cajal body;GO:0000469//cleavage involved in rRNA processing;GO:0006412//translation;GO:0031118//rRNA pseudouridine synthesis	K11129//H/ACA ribonucleoprotein complex subunit 2	gi|13386120|ref|NP_080907.1|//H/ACA ribonucleoprotein complex subunit 2 [Mus musculus]
328162	2244	6.26	14.87	1.2481700851198	4.72073006451613e-39	Up	7.42856e-40	Trmt61a	GO:0005634//nucleus;GO:0031515//tRNA (m1A) methyltransferase complex	GO:0016429//tRNA (adenine-N1-)-methyltransferase activity	GO:0030488//tRNA methylation	K07442//tRNA (adenine57-N1/adenine58-N1)-methyltransferase catalytic subunit [EC:2.1.1.219 2.1.1.220]	gi|152963551|ref|NP_796348.2|//tRNA (adenine(58)-N(1))-methyltransferase catalytic subunit TRMT61A [Mus musculus]
107029	2637	59.37	140.87	1.24655838647663	0	Up	0	Me2	GO:0005667//transcription factor complex;GO:0005739//mitochondrion;GO:0000790//nuclear chromatin	GO:0004471//malate dehydrogenase (decarboxylating) (NAD+) activity;GO:0003714//transcription corepressor activity;GO:0046982//protein heterodimerization activity;GO:0001077//transcriptional activator activity, RNA polymerase II core promoter proximal region sequence-specific binding;GO:0001093//TFIIB-class transcription factor binding;GO:0043621//protein self-association;GO:0008948//oxaloacetate …	GO:0065004//protein-DNA complex assembly;GO:1902031//regulation of NADP metabolic process;GO:0045666//positive regulation of neuron differentiation;GO:0016525//negative regulation of angiogenesis;GO:0055114//oxidation-reduction process;GO:0006108//malate metabolic process;GO:0000122//negative regulation of transcription from RNA polymerase II promoter;GO:0045944//positive regulation of transcript…	K00027//malate dehydrogenase (oxaloacetate-decarboxylating) [EC:1.1.1.38]	gi|21703972|ref|NP_663469.1|//NAD-dependent malic enzyme, mitochondrial precursor [Mus musculus];gi|569002959|ref|XP_006525559.1|//PREDICTED: NAD-dependent malic enzyme, mitochondrial isoform X1 [Mus musculus]
77622	2074	4.42	10.47	1.24414316753938	5.50659623518729e-15	Up	1.620128e-15	Apex2	GO:0005730//nucleolus;GO:0005743//mitochondrial inner membrane	GO:0043765//T/G mismatch-specific endonuclease activity;GO:0003677//DNA binding;GO:0003906//DNA-(apurinic or apyrimidinic site) lyase activity;GO:0008311//double-stranded DNA 3'-5' exodeoxyribonuclease activity;GO:0008270//zinc ion binding;GO:0044824//retroviral 3' processing activity;GO:0042578//phosphoric ester hydrolase activity	GO:0006284//base-excision repair;GO:0006310//DNA recombination;GO:0007049//cell cycle	K10772//AP endonuclease 2 [EC:4.2.99.18]	gi|755566757|ref|XP_011246179.1|//PREDICTED: DNA-(apurinic or apyrimidinic site) lyase 2 isoform X2 [Mus musculus];gi|755566759|ref|XP_011246180.1|//PREDICTED: DNA-(apurinic or apyrimidinic site) lyase 2 isoform X3 [Mus musculus];gi|569012280|ref|XP_006529054.1|//PREDICTED: DNA-(apurinic or apyrimidinic site) lyase 2 isoform X1 [Mus musculus];gi|755566763|ref|XP_011246182.1|//PREDICTED: DNA-(apur…
20250	5453	74.90	176.75	1.23867259123801	0	Up	0	Scd2	GO:0031090//organelle membrane;GO:0016021//integral component of membrane;GO:0005789//endoplasmic reticulum membrane	GO:0032896//palmitoyl-CoA 9-desaturase activity;GO:0046872//metal ion binding;GO:0004768//stearoyl-CoA 9-desaturase activity	GO:0042552//myelination;GO:0006633//fatty acid biosynthetic process;GO:0070542//response to fatty acid;GO:0055114//oxidation-reduction process;GO:1903966//monounsaturated fatty acid biosynthetic process	K00507//stearoyl-CoA desaturase (Delta-9 desaturase) [EC:1.14.19.1]	gi|188219606|ref|NP_033154.2|//acyl-CoA desaturase 2 [Mus musculus]
27384	1259	472.58	1112.51	1.23518782446894	0	Up	0	Akr1c13	NA	GO:0033709//D-arabinitol dehydrogenase, D-ribulose forming (NADP+) activity;GO:0048258//3-ketoglucose-reductase activity;GO:0035380//very long-chain-3-hydroxyacyl-CoA dehydrogenase activity;GO:0032867//L-arabinose:NADP reductase activity;GO:0019152//acetoin dehydrogenase activity;GO:0004448//isocitrate dehydrogenase activity;GO:0044103//L-arabinose 1-dehydrogenase (NADP+) activity;GO:0018453//2-h…	GO:0006805//xenobiotic metabolic process;GO:0055114//oxidation-reduction process	K13374//aldo-keto reductase family 1 member C13 [EC:1.1.1.218];K00037//3alpha-hydroxysteroid 3-dehydrogenase / chlordecone reductase [EC:1.1.1.50 1.1.1.357 1.1.1.225];K04119//aldo-keto reductase family 1 member C3 [EC:1.1.1.51 1.1.1.188 1.1.1.213 1.1.1.357]	gi|568981390|ref|XP_006516545.1|//PREDICTED: aldo-keto reductase family 1 member C13 isoform X1 [Mus musculus];gi|60360212|dbj|BAD90350.1|//mKIAA4014 protein [Mus musculus]
244216	1233	7.69	18.03	1.22934389347052	8.12386336171479e-24	Up	1.822606e-24	Zfp771	GO:0005730//nucleolus	GO:0003677//DNA binding;GO:0046872//metal ion binding	GO:0006355//regulation of transcription, DNA-templated	K09228//KRAB domain-containing zinc finger protein	gi|880856389|ref|XP_005064424.2|//PREDICTED: zinc finger protein 771 [Mesocricetus auratus];gi|568950653|ref|XP_006507905.1|//PREDICTED: zinc finger protein 771 isoform X2 [Mus musculus]
64136	1118	54.27	127.08	1.2275101813711	8.02388637538461e-144	Up	3.48352e-145	Sdf2l1	GO:0034663//endoplasmic reticulum chaperone complex;GO:0031502//dolichyl-phosphate-mannose-protein mannosyltransferase complex	GO:0051787//misfolded protein binding;GO:0051087//chaperone binding;GO:0051117//ATPase binding;GO:0004169//dolichyl-phosphate-mannose-protein mannosyltransferase activity	GO:0000032//cell wall mannoprotein biosynthetic process;GO:1900101//regulation of endoplasmic reticulum unfolded protein response;GO:0035269//protein O-linked mannosylation;GO:0071712//ER-associated misfolded protein catabolic process;GO:0007275//multicellular organism development;GO:0044845//chain elongation of O-linked mannose residue;GO:0042981//regulation of apoptotic process	K15692//E3 ubiquitin-protein ligase RNF13 [EC:2.3.2.27];K00728//dolichyl-phosphate-mannose-protein mannosyltransferase [EC:2.4.1.109]	gi|11612505|ref|NP_071719.1|//stromal cell-derived factor 2-like protein 1 precursor [Mus musculus]
192156	1761	9.55	22.32	1.22476438890608	5.65071703664459e-41	Up	8.54854e-42	Mvd	GO:0005829//cytosol;GO:0005782//peroxisomal matrix	GO:0005524//ATP binding;GO:0030544//Hsp70 protein binding;GO:0004163//diphosphomevalonate decarboxylase activity;GO:0042803//protein homodimerization activity	GO:0019287//isopentenyl diphosphate biosynthetic process, mevalonate pathway;GO:0006695//cholesterol biosynthetic process;GO:0008284//positive regulation of cell proliferation	K01597//diphosphomevalonate decarboxylase [EC:4.1.1.33]	gi|256985114|ref|NP_619597.2|//diphosphomevalonate decarboxylase [Mus musculus]
18969	2405	29.38	68.65	1.22442532447818	4.84206770447761e-168	Up	1.733468e-169	Pola2	GO:0005654//nucleoplasm;GO:0005658//alpha DNA polymerase:primase complex;GO:0005737//cytoplasm	GO:0003677//DNA binding;GO:0003887//DNA-directed DNA polymerase activity;GO:0046982//protein heterodimerization activity	GO:0006270//DNA replication initiation;GO:0000060//protein import into nucleus, translocation	K02321//DNA polymerase alpha subunit B	gi|569005651|ref|XP_006531744.1|//PREDICTED: DNA polymerase alpha subunit B isoform X2 [Mus musculus];gi|755562337|ref|XP_011246909.1|//PREDICTED: DNA polymerase alpha subunit B isoform X1 [Mus musculus];gi|31982107|ref|NP_032919.2|//DNA polymerase alpha subunit B isoform 1 [Mus musculus];gi|755562344|ref|XP_011246912.1|//PREDICTED: DNA polymerase alpha subunit B isoform X5 [Mus musculus];gi|2557…
16619	889	0.12	0.28	1.22239242133645	0.218217039820695	*	0.1560692	Klk1b27	GO:0070062//extracellular exosome;GO:0005615//extracellular space;GO:0005634//nucleus;GO:0043234//protein complex	GO:0004252//serine-type endopeptidase activity;GO:0016811//hydrolase activity, acting on carbon-nitrogen (but not peptide) bonds, in linear amides	GO:0006508//proteolysis	K01325//tissue kallikrein [EC:3.4.21.35]	gi|148690748|gb|EDL22695.1|//mCG68207, partial [Mus musculus]
11828	1763	0.03	0.07	1.22239242133645	0.738744011987157	*	0.691524	Aqp3	GO:0016323//basolateral plasma membrane;GO:0005634//nucleus;GO:0005887//integral component of plasma membrane;GO:0005911//cell-cell junction;GO:0005737//cytoplasm	GO:0015250//water channel activity;GO:0015254//glycerol channel activity;GO:0015204//urea transmembrane transporter activity	GO:0034219//carbohydrate transmembrane transport;GO:0034220//ion transmembrane transport;GO:0009992//cellular water homeostasis;GO:0070295//renal water absorption;GO:0015793//glycerol transport;GO:0032526//response to retinoic acid;GO:0071918//urea transmembrane transport;GO:0002684//positive regulation of immune system process	K09876//aquaporin-3	gi|121949813|ref|NP_057898.2|//aquaporin-3 [Mus musculus]
433806	706	0.03	0.07	1.22239242133645	0.61189395015015	*	0.544378	Gm13202	GO:0005634//nucleus;GO:0005758//mitochondrial intermembrane space	GO:0043565//sequence-specific DNA binding;GO:0008134//transcription factor binding	GO:1900037//regulation of cellular response to hypoxia;GO:0045944//positive regulation of transcription from RNA polymerase II promoter	K00558//DNA (cytosine-5)-methyltransferase 1 [EC:2.1.1.37];K11837//ubiquitin carboxyl-terminal hydrolase 6/32 [EC:3.4.19.12]	gi|377837182|ref|XP_003689232.1|//PREDICTED: coiled-coil-helix-coiled-coil-helix domain-containing protein 2, mitochondrial [Mus musculus];gi|51709682|ref|XP_485502.1|//PREDICTED: coiled-coil-helix-coiled-coil-helix domain-containing protein 2, mitochondrial [Mus musculus]
83993	2412	0.24	0.56	1.22239242133645	0.0236348175705521	*	0.01415216	Tbx19	GO:0005634//nucleus	GO:0005515//protein binding;GO:0001158//enhancer sequence-specific DNA binding;GO:0003700//transcription factor activity, sequence-specific DNA binding	GO:0045165//cell fate commitment;GO:0021983//pituitary gland development;GO:0045944//positive regulation of transcription from RNA polymerase II promoter;GO:0042127//regulation of cell proliferation;GO:0045595//regulation of cell differentiation	K10184//T-box protein 19	gi|14030783|ref|NP_114394.1|//T-box transcription factor TBX19 [Mus musculus]
53320	2570	0.18	0.42	1.22239242133645	0.0337952510266492	*	0.0206672	Folh1	GO:0070062//extracellular exosome;GO:0009986//cell surface;GO:0005887//integral component of plasma membrane	GO:0004180//carboxypeptidase activity;GO:1904492//Ac-Asp-Glu binding;GO:1904493//tetrahydrofolyl-poly(glutamate) polymer binding;GO:0046872//metal ion binding;GO:0008237//metallopeptidase activity;GO:0004181//metallocarboxypeptidase activity;GO:0016805//dipeptidase activity	GO:0035609//C-terminal protein deglutamylation;GO:0043065//positive regulation of apoptotic process;GO:0006508//proteolysis;GO:0006760//folic acid-containing compound metabolic process	K14592//glutamate carboxypeptidase II (folate hydrolase 1) [EC:3.4.17.21]	gi|228008367|ref|NP_058050.3|//glutamate carboxypeptidase 2 isoform 1 [Mus musculus];gi|228008369|ref|NP_001153178.1|//glutamate carboxypeptidase 2 isoform 2 [Mus musculus];gi|568951029|ref|XP_006508086.1|//PREDICTED: glutamate carboxypeptidase 2 isoform X1 [Mus musculus]
72899	4610	0.03	0.07	1.22239242133645	0.202313471152578	*	0.1433842	Macrod2	GO:0005634//nucleus	GO:0000701//purine-specific mismatch base pair DNA N-glycosylase activity;GO:0034882//cis-aconitamide amidase activity;GO:0043747//N2-acetyl-L-lysine deacetylase activity;GO:0017065//single-strand selective uracil DNA N-glycosylase activity;GO:0070694//deoxyribonucleoside 5'-monophosphate N-glycosidase activity;GO:0034576//N-isopropylacetanilide amidohydrolase activity;GO:0043748//O-succinylbenzo…	GO:0051725//protein de-ADP-ribosylation;GO:0042278//purine nucleoside metabolic process;GO:0006974//cellular response to DNA damage stimulus;GO:0007420//brain development	K15261//poly [ADP-ribose] polymerase 10/14/15 [EC:2.4.2.30];K15212//TATA box-binding protein-associated factor RNA polymerase I subunit A	gi|568918558|ref|XP_006500315.1|//PREDICTED: O-acetyl-ADP-ribose deacetylase MACROD2 isoform X8 [Mus musculus];gi|568918560|ref|XP_006500316.1|//PREDICTED: O-acetyl-ADP-ribose deacetylase MACROD2 isoform X9 [Mus musculus];gi|568918548|ref|XP_006500310.1|//PREDICTED: O-acetyl-ADP-ribose deacetylase MACROD2 isoform X2 [Mus musculus];gi|755500634|ref|XP_011238096.1|//PREDICTED: O-acetyl-ADP-ribose d…
72333	4224	0.06	0.14	1.22239242133645	0.197221621736249	*	0.1391432	Palld	GO:0005634//nucleus;GO:0044295//axonal growth cone;GO:0005925//focal adhesion;GO:0030027//lamellipodium;GO:0030175//filopodium;GO:0043025//neuronal cell body;GO:0001726//ruffle;GO:0005884//actin filament;GO:0001725//stress fiber;GO:0030018//Z disc;GO:0002102//podosome;GO:0005739//mitochondrion;GO:0005886//plasma membrane	GO:0003779//actin binding	GO:0003334//keratinocyte development;GO:0016477//cell migration;GO:0031529//ruffle organization;GO:0030036//actin cytoskeleton organization;GO:0071803//positive regulation of podosome assembly;GO:0003382//epithelial cell morphogenesis;GO:0031175//neuron projection development	K19875//myotilin	gi|657940868|ref|NP_001280701.1|//palladin isoform 1 [Mus musculus];gi|124487061|ref|NP_001074859.1|//palladin isoform 4 [Mus musculus] ;gi|568954992|ref|XP_006509566.1|//PREDICTED: palladin isoform X2 [Mus musculus]
56282	963	117.69	274.30	1.22076288093739	9.56115007010309e-263	Up	1.858332e-264	Mrpl12	GO:0005762//mitochondrial large ribosomal subunit	GO:0003735//structural constituent of ribosome	GO:0006390//transcription from mitochondrial promoter;GO:0006412//translation;GO:0045893//positive regulation of transcription, DNA-templated	K02935//large subunit ribosomal protein L7/L12	gi|22164792|ref|NP_081480.2|//39S ribosomal protein L12, mitochondrial precursor [Mus musculus]
14156	2180	39.85	92.87	1.22063291070189	1.24958073411765e-205	Up	3.5471e-207	Fen1	GO:0000784//nuclear chromosome, telomeric region;GO:0005730//nucleolus;GO:0043234//protein complex;GO:0005739//mitochondrion;GO:0005886//plasma membrane	GO:0000287//magnesium ion binding;GO:0043765//T/G mismatch-specific endonuclease activity;GO:0003677//DNA binding;GO:0004523//RNA-DNA hybrid ribonuclease activity;GO:0017108//5'-flap endonuclease activity;GO:0042578//phosphoric ester hydrolase activity;GO:0008409//5'-3' exonuclease activity;GO:0044824//retroviral 3' processing activity;GO:0030145//manganese ion binding	GO:0007613//memory;GO:0006281//DNA repair;GO:0043137//DNA replication, removal of RNA primer	K04799//flap endonuclease-1 [EC:3.-.-.-]	gi|148709395|gb|EDL41341.1|//flap structure specific endonuclease 1, isoform CRA_b, partial [Mus musculus]
11951	800	137.66	319.50	1.21470651610702	3.51076249411765e-251	Up	7.57398e-253	Atp5g1	GO:0000276//mitochondrial proton-transporting ATP synthase complex, coupling factor F(o);GO:0016021//integral component of membrane	GO:0008289//lipid binding;GO:0015078//hydrogen ion transmembrane transporter activity	GO:0015986//ATP synthesis coupled proton transport;GO:0015991//ATP hydrolysis coupled proton transport;GO:0045471//response to ethanol	K02128//F-type H+-transporting ATPase subunit c	gi|31982497|ref|NP_031532.2|//ATP synthase F(0) complex subunit C1, mitochondrial [Mus musculus]
17225	971	1.76	4.08	1.2129937233342	5.56265255794114e-05	Up	2.61302e-05	Mcpt2	GO:0043231//intracellular membrane-bounded organelle;GO:0005615//extracellular space;GO:0005737//cytoplasm	GO:0004252//serine-type endopeptidase activity	GO:0035690//cellular response to drug;GO:0016485//protein processing;GO:0006955//immune response;GO:0002002//regulation of angiotensin levels in blood	K08662//mast cell peptidase 2 [EC:3.4.21.-];K01329//chymase [EC:3.4.21.39];K08661//mast cell peptidase 1 [EC:3.4.21.-]	gi|6678838|ref|NP_032597.1|//mast cell protease 2 precursor [Mus musculus];gi|755547931|ref|XP_011243282.1|//PREDICTED: mast cell protease 2 isoform X1 [Mus musculus]
18432	4215	82.74	191.01	1.20699130736986	0	Up	0	Mybbp1a	GO:0016020//membrane;GO:0042564//NLS-dependent protein nuclear import complex;GO:0005730//nucleolus;GO:0005737//cytoplasm	GO:0003887//DNA-directed DNA polymerase activity;GO:0003714//transcription corepressor activity;GO:0008270//zinc ion binding;GO:0043565//sequence-specific DNA binding;GO:0008134//transcription factor binding;GO:0001047//core promoter binding	GO:0045892//negative regulation of transcription, DNA-templated;GO:0072332//intrinsic apoptotic signaling pathway by p53 class mediator;GO:0001649//osteoblast differentiation;GO:2000210//positive regulation of anoikis;GO:0042149//cellular response to glucose starvation;GO:0071158//positive regulation of cell cycle arrest;GO:0022904//respiratory electron transport chain;GO:0006913//nucleocytoplasm…	K02331//DNA polymerase phi [EC:2.7.7.7]	gi|31982724|ref|NP_058056.2|//myb-binding protein 1A [Mus musculus]
100044633	522	0.36	0.83	1.20511442990461	0.264048373133236	*	0.1927278	LOC100044633	GO:0030008//TRAPP complex;GO:0048471//perinuclear region of cytoplasm	GO:0044325//ion channel binding;GO:0008134//transcription factor binding	GO:0006355//regulation of transcription, DNA-templated;GO:0001501//skeletal system development	K20301//trafficking protein particle complex subunit 2	gi|922959990|ref|NP_001300651.1|//trafficking protein particle complex subunit 2 isoform 2 [Mus musculus]
11475	2073	0.59	1.36	1.2048197918885	0.0115850757855651	*	0.00666846	Acta2	GO:0070062//extracellular exosome;GO:0005615//extracellular space;GO:0030485//smooth muscle contractile fiber;GO:0030027//lamellipodium;GO:0030175//filopodium;GO:0005884//actin filament;GO:0005865//striated muscle thin filament;GO:0001725//stress fiber;GO:0044297//cell body;GO:0005829//cytosol;GO:0043234//protein complex	GO:0005524//ATP binding;GO:0005200//structural constituent of cytoskeleton;GO:0019901//protein kinase binding	GO:0008217//regulation of blood pressure;GO:0014829//vascular smooth muscle contraction;GO:0009615//response to virus;GO:0010628//positive regulation of gene expression;GO:0048741//skeletal muscle fiber development;GO:0072144//glomerular mesangial cell development;GO:0030240//skeletal muscle thin filament assembly;GO:0090131//mesenchyme migration	K12313//actin, aortic smooth muscle	gi|569006251|ref|XP_006526669.1|//PREDICTED: actin, aortic smooth muscle isoform X1 [Mus musculus];gi|676267623|gb|KFO23287.1|//Actin, aortic smooth muscle [Fukomys damarensis]
110109	2628	30.19	69.56	1.20418717579296	8.57578765145228e-183	Up	2.76084e-184	Nop2	GO:0005730//nucleolus	GO:0043803//hydroxyneurosporene-O-methyltransferase activity;GO:0009008//DNA-methyltransferase activity;GO:0016279//protein-lysine N-methyltransferase activity;GO:0034541//dimethylarsinite methyltransferase activity;GO:0052665//tRNA (uracil-2'-O-)-methyltransferase activity;GO:0052667//phosphomethylethanolamine N-methyltransferase activity;GO:0052735//tRNA (cytosine-3-)-methyltransferase activity…	GO:0000470//maturation of LSU-rRNA;GO:0070475//rRNA base methylation;GO:0008284//positive regulation of cell proliferation	K14835//ribosomal RNA methyltransferase Nop2 [EC:2.1.1.-]	gi|158966689|ref|NP_620086.2|//probable 28S rRNA (cytosine-C(5))-methyltransferase [Mus musculus]
18263	2547	146.74	337.15	1.20012840739356	0	Up	0	Odc1	GO:0005829//cytosol;GO:0048471//perinuclear region of cytoplasm	GO:0004586//ornithine decarboxylase activity;GO:0042803//protein homodimerization activity	GO:0001822//kidney development;GO:0042176//regulation of protein catabolic process;GO:0008284//positive regulation of cell proliferation;GO:0033387//putrescine biosynthetic process from ornithine	K01581//ornithine decarboxylase [EC:4.1.1.17]	gi|131888589|ref|NP_038642.2|//ornithine decarboxylase [Mus musculus]
319167	472	5.18	11.90	1.19993757050875	2.32316078676241e-06	Up	9.94e-07	Hist1h2ag	GO:0070062//extracellular exosome;GO:0000790//nuclear chromatin;GO:0000786//nucleosome	GO:0003677//DNA binding;GO:0046982//protein heterodimerization activity;GO:0019899//enzyme binding	GO:0006342//chromatin silencing;GO:0008285//negative regulation of cell proliferation	K11251//histone H2A	gi|10645195|ref|NP_066390.1|//histone H2A type 1-B/E [Homo sapiens]
228033	731	233.47	536.21	1.19956094392027	0	Up	0	Atp5g3	GO:0045263//proton-transporting ATP synthase complex, coupling factor F(o);GO:0016021//integral component of membrane;GO:0031966//mitochondrial membrane	GO:0008289//lipid binding;GO:0015078//hydrogen ion transmembrane transporter activity	GO:0015986//ATP synthesis coupled proton transport;GO:0015991//ATP hydrolysis coupled proton transport;GO:0007568//aging;GO:0045471//response to ethanol	K02128//F-type H+-transporting ATPase subunit c	gi|683523931|ref|NP_001288651.1|//ATP synthase F(0) complex subunit C3, mitochondrial isoform b precursor [Mus musculus];gi|27923925|ref|NP_778180.1|//ATP synthase F(0) complex subunit C3, mitochondrial isoform a precursor [Mus musculus]
20810	1328	87.86	201.52	1.19764462264148	3.80119809108911e-261	Up	7.69278e-263	Srm	GO:0031234//extrinsic component of cytoplasmic side of plasma membrane;GO:0005737//cytoplasm	GO:0004715//non-membrane spanning protein tyrosine kinase activity;GO:0005524//ATP binding;GO:0004766//spermidine synthase activity;GO:0005102//receptor binding;GO:0042803//protein homodimerization activity	GO:0007169//transmembrane receptor protein tyrosine kinase signaling pathway;GO:0016477//cell migration;GO:0030154//cell differentiation;GO:0038083//peptidyl-tyrosine autophosphorylation;GO:0008295//spermidine biosynthetic process;GO:0042127//regulation of cell proliferation;GO:0045087//innate immune response	K00797//spermidine synthase [EC:2.5.1.16]	gi|6678131|ref|NP_033298.1|//spermidine synthase [Mus musculus]
233186	2532	1.57	3.60	1.19723234743805	3.40083688294062e-10	Up	1.205012e-10	Siglecf	GO:0016021//integral component of membrane	GO:0048029//monosaccharide binding	GO:0007155//cell adhesion	K06549//sialic acid binding Ig-like lectin 5/14	gi|402232744|ref|NP_001257948.1|//sialic acid-binding Ig-like lectin 5 isoform 2 precursor [Mus musculus];gi|148690704|gb|EDL22651.1|//sialic acid binding Ig-like lectin F, isoform CRA_d [Mus musculus];gi|21704168|ref|NP_663556.1|//sialic acid-binding Ig-like lectin 5 isoform 1 precursor [Mus musculus]
18970	1223	34.93	79.70	1.19011308148297	7.31448146369797e-95	Up	5.04666e-96	Polb	GO:0043234//protein complex;GO:0000795//synaptonemal complex;GO:0005737//cytoplasm;GO:0005876//spindle microtubule	GO:0003887//DNA-directed DNA polymerase activity;GO:0016829//lyase activity;GO:0046872//metal ion binding;GO:0003684//damaged DNA binding;GO:0008017//microtubule binding;GO:0019899//enzyme binding	GO:0051402//neuron apoptotic process;GO:0006260//DNA replication;GO:0016446//somatic hypermutation of immunoglobulin genes;GO:0010332//response to gamma radiation;GO:0045471//response to ethanol;GO:0048536//spleen development;GO:0048872//homeostasis of number of cells;GO:0008630//intrinsic apoptotic signaling pathway in response to DNA damage;GO:0071707//immunoglobulin heavy chain V-D-J recombina…	K02330//DNA polymerase beta [EC:2.7.7.7 4.2.99.-]	gi|21729749|ref|NP_035260.1|//DNA polymerase beta [Mus musculus];gi|568953906|ref|XP_006509092.1|//PREDICTED: DNA polymerase beta isoform X1 [Mus musculus];gi|568953909|ref|XP_006509093.1|//PREDICTED: DNA polymerase beta isoform X2 [Mus musculus]
14791	1086	53.82	122.73	1.18927364696879	2.80597970987821e-128	Up	1.384998e-129	Emg1	GO:0005730//nucleolus;GO:0032040//small-subunit processome	GO:0043803//hydroxyneurosporene-O-methyltransferase activity;GO:0009008//DNA-methyltransferase activity;GO:0016279//protein-lysine N-methyltransferase activity;GO:0034541//dimethylarsinite methyltransferase activity;GO:0070037//rRNA (pseudouridine) methyltransferase activity;GO:0052665//tRNA (uracil-2'-O-)-methyltransferase activity;GO:0052667//phosphomethylethanolamine N-methyltransferase activi…	GO:0017126//nucleologenesis;GO:0000462//maturation of SSU-rRNA from tricistronic rRNA transcript (SSU-rRNA, 5.8S rRNA, LSU-rRNA);GO:0001824//blastocyst development;GO:0070475//rRNA base methylation	K14568//rRNA small subunit pseudouridine methyltransferase Nep1 [EC:2.1.1.260]	gi|7305109|ref|NP_038564.1|//ribosomal RNA small subunit methyltransferase NEP1 [Mus musculus]
68988	3142	25.60	58.24	1.18586654531133	3.38864843665988e-179	Up	1.111292e-180	Prpf31	GO:0005690//U4atac snRNP;GO:0071339//MLL1 complex;GO:0016607//nuclear speck;GO:0015030//Cajal body;GO:0071011//precatalytic spliceosome;GO:0005687//U4 snRNP;GO:0046540//U4/U6 x U5 tri-snRNP complex	GO:0070990//snRNP binding;GO:0030622//U4atac snRNA binding;GO:0030621//U4 snRNA binding	GO:0000244//spliceosomal tri-snRNP complex assembly;GO:0071166//ribonucleoprotein complex localization	K12844//U4/U6 small nuclear ribonucleoprotein PRP31	gi|228480236|ref|NP_081604.3|//U4/U6 small nuclear ribonucleoprotein Prp31 isoform 1 [Mus musculus];gi|228480238|ref|NP_001153186.1|//U4/U6 small nuclear ribonucleoprotein Prp31 isoform 2 [Mus musculus]
108156	3324	42.78	97.20	1.1840198313281	0	Up	0	Mthfd1	GO:0016020//membrane;GO:0070062//extracellular exosome;GO:0005829//cytosol;GO:0005739//mitochondrion	GO:0004488//methylenetetrahydrofolate dehydrogenase (NADP+) activity;GO:0004477//methenyltetrahydrofolate cyclohydrolase activity;GO:0005524//ATP binding;GO:0004329//formate-tetrahydrofolate ligase activity;GO:0004487//methylenetetrahydrofolate dehydrogenase (NAD+) activity	GO:0019346//transsulfuration;GO:0007507//heart development;GO:0061053//somite development;GO:0001780//neutrophil homeostasis;GO:0055114//oxidation-reduction process;GO:0000105//histidine biosynthetic process;GO:0006164//purine nucleotide biosynthetic process;GO:0001843//neural tube closure;GO:0035999//tetrahydrofolate interconversion;GO:0009257//10-formyltetrahydrofolate biosynthetic process;GO:0…	K00288//methylenetetrahydrofolate dehydrogenase (NADP+) / methenyltetrahydrofolate cyclohydrolase / formyltetrahydrofolate synthetase [EC:1.5.1.5 3.5.4.9 6.3.4.3]	gi|261878543|ref|NP_620084.2|//C-1-tetrahydrofolate synthase, cytoplasmic [Mus musculus]
100042355	691	28.88	65.61	1.18384497888208	2.95138421199442e-43	Up	4.2402e-44	Gm10705	GO:0070062//extracellular exosome;GO:0005634//nucleus;GO:0000151//ubiquitin ligase complex;GO:0005737//cytoplasm	GO:0097027//ubiquitin-protein transferase activator activity;GO:0003713//transcription coactivator activity;GO:0005524//ATP binding;GO:0031625//ubiquitin protein ligase binding;GO:0061631//ubiquitin conjugating enzyme activity;GO:0016874//ligase activity	GO:0006355//regulation of transcription, DNA-templated;GO:1903955//positive regulation of protein targeting to mitochondrion;GO:0071385//cellular response to glucocorticoid stimulus;GO:0070979//protein K11-linked ubiquitination;GO:0042787//protein ubiquitination involved in ubiquitin-dependent protein catabolic process;GO:0051443//positive regulation of ubiquitin-protein transferase activity;GO:0…	K04552//ubiquitin-conjugating enzyme E2 L3 [EC:2.3.2.23]	gi|149251263|ref|XP_001477949.1|//PREDICTED: ubiquitin-conjugating enzyme E2 L3 [Mus musculus]
18194	2218	9.53	21.64	1.18315237991687	2.21168125977934e-47	Up	2.94556e-48	Nsdhl	GO:0005783//endoplasmic reticulum;GO:0005811//lipid droplet;GO:0016021//integral component of membrane	GO:0047012//sterol-4-alpha-carboxylate 3-dehydrogenase (decarboxylating) activity;GO:0003854//3-beta-hydroxy-delta5-steroid dehydrogenase activity	GO:0060716//labyrinthine layer blood vessel development;GO:0006695//cholesterol biosynthetic process;GO:0007224//smoothened signaling pathway;GO:0001942//hair follicle development;GO:0055114//oxidation-reduction process	K07748//sterol-4alpha-carboxylate 3-dehydrogenase (decarboxylating) [EC:1.1.1.170]	gi|31982437|ref|NP_035071.3|//sterol-4-alpha-carboxylate 3-dehydrogenase, decarboxylating [Mus musculus]
110323	505	254.29	576.05	1.17971931127543	2.22745668251748e-264	Up	4.25496e-266	Cox6b1	GO:0005743//mitochondrial inner membrane	GO:0004129//cytochrome-c oxidase activity	NA	K02267//cytochrome c oxidase subunit 6b	gi|13385090|ref|NP_079904.1|//cytochrome c oxidase subunit 6B1 [Mus musculus]
66245	1518	19.05	43.12	1.17856618037182	5.54506172232885e-63	Up	5.78876e-64	Hspbp1	NA	GO:0004857//enzyme inhibitor activity	GO:0031398//positive regulation of protein ubiquitination;GO:0043086//negative regulation of catalytic activity;GO:0032436//positive regulation of proteasomal ubiquitin-dependent protein catabolic process	K09562//hsp70-interacting protein	gi|13195602|ref|NP_077134.1|//hsp70-binding protein 1 [Mus musculus]
64113	3698	0.95	2.15	1.17833724125851	6.2896814120164e-09	Up	2.35632e-09	Moap1	GO:0005634//nucleus;GO:0005829//cytosol;GO:0005741//mitochondrial outer membrane	GO:0031625//ubiquitin protein ligase binding	GO:0008630//intrinsic apoptotic signaling pathway in response to DNA damage;GO:0001844//protein insertion into mitochondrial membrane involved in apoptotic signaling pathway;GO:0097192//extrinsic apoptotic signaling pathway in absence of ligand;GO:0008625//extrinsic apoptotic signaling pathway via death domain receptors;GO:0090200//positive regulation of release of cytochrome c from mitochondria	K17561//coiled-coil domain-containing protein 8;K02183//calmodulin;K04612//calcium-sensing receptor	gi|11612503|ref|NP_071718.1|//modulator of apoptosis 1 [Mus musculus]
223626	1600	23.18	52.46	1.17833724125851	5.30003954692557e-81	Up	4.3754e-82	Them6	GO:0005576//extracellular region	NA	NA	NA	gi|38348460|ref|NP_941009.1|//protein THEM6 precursor [Mus musculus]
17218	3439	64.03	144.70	1.17624500679364	0	Up	0	Mcm5	GO:0016020//membrane;GO:0000784//nuclear chromosome, telomeric region;GO:0005654//nucleoplasm;GO:0042555//MCM complex	GO:0003688//DNA replication origin binding;GO:0005524//ATP binding;GO:0003682//chromatin binding;GO:0003678//DNA helicase activity	GO:0006270//DNA replication initiation;GO:0007049//cell cycle;GO:0032508//DNA duplex unwinding	K02209//DNA replication licensing factor MCM5 [EC:3.6.4.12]	gi|112293273|ref|NP_032592.2|//DNA replication licensing factor MCM5 [Mus musculus]
108673	3003	8.37	18.90	1.17508670655809	1.45840898744963e-55	Up	1.691996e-56	Ccdc86	GO:0005730//nucleolus;GO:0030687//preribosome, large subunit precursor	NA	GO:0006364//rRNA processing	K14822//rRNA-processing protein CGR1	gi|148709450|gb|EDL41396.1|//coiled-coil domain containing 86, partial [Mus musculus]
66196	3503	3.70	8.34	1.17252211292835	3.39747245092838e-28	Up	6.84396e-29	Myo19	GO:0016459//myosin complex;GO:0005741//mitochondrial outer membrane	GO:0003779//actin binding;GO:0005524//ATP binding;GO:0032027//myosin light chain binding;GO:0060002//plus-end directed microfilament motor activity;GO:0016887//ATPase activity	GO:0034642//mitochondrion migration along actin filament	K10357//myosin V	gi|254939539|ref|NP_079690.2|//unconventional myosin-XIX [Mus musculus];gi|568975220|ref|XP_006533990.1|//PREDICTED: unconventional myosin-XIX isoform X4 [Mus musculus];gi|568975224|ref|XP_006533992.1|//PREDICTED: unconventional myosin-XIX isoform X5 [Mus musculus];gi|755539334|ref|XP_011247476.1|//PREDICTED: unconventional myosin-XIX isoform X2 [Mus musculus]
216019	2837	0.36	0.81	1.16992500144231	0.00405783245909646	*	0.00221972	Hkdc1	GO:0005829//cytosol	GO:0005524//ATP binding;GO:0019158//mannokinase activity;GO:0004340//glucokinase activity;GO:0008865//fructokinase activity;GO:0005536//glucose binding	GO:0046835//carbohydrate phosphorylation;GO:0001678//cellular glucose homeostasis;GO:0006096//glycolytic process	K00844//hexokinase [EC:2.7.1.1]	gi|16740725|gb|AAH16235.1|//Hexokinase domain containing 1 [Mus musculus];gi|755534346|ref|XP_011241700.1|//PREDICTED: putative hexokinase HKDC1 isoform X2 [Mus musculus];gi|755534344|ref|XP_011241699.1|//PREDICTED: putative hexokinase HKDC1 isoform X1 [Mus musculus];gi|568967198|ref|XP_006513536.1|//PREDICTED: putative hexokinase HKDC1 isoform X3 [Mus musculus]
12769	4324	0.04	0.09	1.16992500144231	0.264000056870997	*	0.1927278	Ccr9	GO:0009986//cell surface;GO:0016021//integral component of membrane;GO:0005886//plasma membrane	GO:0005515//protein binding;GO:0016493//C-C chemokine receptor activity	GO:0007186//G-protein coupled receptor signaling pathway;GO:0006955//immune response;GO:0070098//chemokine-mediated signaling pathway;GO:0002305//CD8-positive, gamma-delta intraepithelial T cell differentiation;GO:0006935//chemotaxis	K04184//C-C chemokine receptor type 9	gi|6753462|ref|NP_034043.1|//C-C chemokine receptor type 9 [Mus musculus]
12267	4299	0.29	0.65	1.16438681790088	0.000793543349686848	Up	0.000406206	C3ar1	GO:0005829//cytosol;GO:0016021//integral component of membrane;GO:0005886//plasma membrane	GO:0001850//complement component C3a binding	GO:0007186//G-protein coupled receptor signaling pathway;GO:0008217//regulation of blood pressure;GO:0090023//positive regulation of neutrophil chemotaxis;GO:0010575//positive regulation of vascular endothelial growth factor production;GO:0002462//tolerance induction to nonself antigen;GO:0010759//positive regulation of macrophage chemotaxis;GO:0002430//complement receptor mediated signaling path…	K04009//C3a anaphylatoxin chemotactic receptor	gi|6753224|ref|NP_033909.1|//C3a anaphylatoxin chemotactic receptor [Mus musculus]
66477	370	112.23	251.33	1.16312451703688	4.43188172307692e-81	Up	3.65574e-82	Usmg5	GO:0070062//extracellular exosome;GO:0005753//mitochondrial proton-transporting ATP synthase complex;GO:0016021//integral component of membrane	NA	NA	K18194//up-regulated during skeletal muscle growth protein 5	gi|77404294|ref|NP_075700.2|//up-regulated during skeletal muscle growth protein 5 [Mus musculus]
18655	1840	322.21	720.07	1.16013589202292	0	Up	0	Pgk1	GO:0070062//extracellular exosome;GO:0045121//membrane raft;GO:0005829//cytosol	GO:0043531//ADP binding;GO:0005524//ATP binding;GO:0004618//phosphoglycerate kinase activity	GO:0006094//gluconeogenesis;GO:0006096//glycolytic process	K00927//phosphoglycerate kinase [EC:2.7.2.3]	gi|70778976|ref|NP_032854.2|//phosphoglycerate kinase 1 [Mus musculus]
68671	1886	11.74	26.23	1.15978539915493	1.21497893252648e-47	Up	1.609206e-48	Pcyt2	NA	GO:0004306//ethanolamine-phosphate cytidylyltransferase activity	GO:0006646//phosphatidylethanolamine biosynthetic process;GO:0008654//phospholipid biosynthetic process	K00967//ethanolamine-phosphate cytidylyltransferase [EC:2.7.7.14]	gi|148702828|gb|EDL34775.1|//phosphate cytidylyltransferase 2, ethanolamine, isoform CRA_b [Mus musculus];gi|568975510|ref|XP_006534132.1|//PREDICTED: ethanolamine-phosphate cytidylyltransferase isoform X1 [Mus musculus];gi|31980842|ref|NP_077191.2|//ethanolamine-phosphate cytidylyltransferase [Mus musculus];gi|568975514|ref|XP_006534134.1|//PREDICTED: ethanolamine-phosphate cytidylyltransferase …
56473	1508	45.69	101.92	1.15748683504785	3.1547652293578e-143	Up	1.37805e-144	Fads2	GO:0016021//integral component of membrane;GO:0005789//endoplasmic reticulum membrane	GO:0045485//omega-6 fatty acid desaturase activity;GO:0004768//stearoyl-CoA 9-desaturase activity	GO:0006810//transport;GO:0036109//alpha-linolenic acid metabolic process;GO:0006636//unsaturated fatty acid biosynthetic process;GO:0042761//very long-chain fatty acid biosynthetic process;GO:0055114//oxidation-reduction process	K10226//acyl-CoA 6-desaturase (Delta-6 desaturase) [EC:1.14.19.3]	gi|9790071|ref|NP_062673.1|//fatty acid desaturase 2 [Mus musculus]
74104	2923	6.22	13.87	1.156981302193	1.91135486178862e-39	Up	2.98346e-40	Abcb6	GO:0005768//endosome;GO:0070062//extracellular exosome;GO:0005783//endoplasmic reticulum;GO:0005794//Golgi apparatus;GO:0031307//integral component of mitochondrial outer membrane;GO:0005743//mitochondrial inner membrane;GO:0005886//plasma membrane	GO:0020037//heme binding;GO:0005524//ATP binding;GO:0015562//efflux transmembrane transporter activity;GO:0015439//heme-transporting ATPase activity	GO:0006879//cellular iron ion homeostasis;GO:0055085//transmembrane transport;GO:0043588//skin development;GO:0015886//heme transport;GO:0007420//brain development;GO:0006779//porphyrin-containing compound biosynthetic process	K05661//ATP-binding cassette, subfamily B (MDR/TAP), member 6	gi|17647117|ref|NP_076221.1|//ATP-binding cassette sub-family B member 6, mitochondrial [Mus musculus];gi|568907808|ref|XP_006496615.1|//PREDICTED: ATP-binding cassette sub-family B member 6, mitochondrial isoform X1 [Mus musculus]
320116	2263	0.35	0.78	1.15611920191728	0.010386172582488	*	0.00594992	Fndc9	GO:0016021//integral component of membrane	NA	NA	K06252//tenascin	gi|28892985|ref|NP_796049.1|//fibronectin type III domain-containing protein 9 [Mus musculus]
66448	699	58.00	129.24	1.15592785036307	2.21973585442291e-83	Up	1.759836e-84	Mrpl20	GO:0005762//mitochondrial large ribosomal subunit	GO:0003735//structural constituent of ribosome;GO:0019843//rRNA binding	GO:0000027//ribosomal large subunit assembly;GO:0006412//translation	K02887//large subunit ribosomal protein L20	gi|20270194|ref|NP_079846.1|//39S ribosomal protein L20, mitochondrial precursor [Mus musculus]
107094	4344	12.32	27.43	1.15475236615338	1.68051331555556e-112	Up	9.59684e-114	Rrp12	GO:0005730//nucleolus;GO:0016021//integral component of membrane	NA	NA	K14794//ribosomal RNA-processing protein 12	gi|40789092|ref|NP_955518.1|//RRP12-like protein [Mus musculus]
11811	1218	0.09	0.20	1.15200309344505	0.43871797688055	*	0.349814	Apobec2	NA	GO:0016814//hydrolase activity, acting on carbon-nitrogen (but not peptide) bonds, in cyclic amidines;GO:0008270//zinc ion binding	GO:0006397//mRNA processing;GO:0080111//DNA demethylation;GO:0016556//mRNA modification	K18772//C->U-editing enzyme APOBEC2 [EC:3.5.4.-]	gi|6753098|ref|NP_033824.1|//C->U-editing enzyme APOBEC-2 [Mus musculus]
108167576	1662	0.27	0.60	1.15200309344505	0.0670296175449537	*	0.0430732	LOC108167576	NA	NA	NA	NA	gi|148679884|gb|EDL11831.1|//mCG147362, partial [Mus musculus]
15115	1999	37.62	83.52	1.15062186304669	8.49303194576271e-155	Up	3.34684e-156	Hars	GO:0005739//mitochondrion	GO:0004821//histidine-tRNA ligase activity;GO:0005524//ATP binding	GO:0032543//mitochondrial translation;GO:0006427//histidyl-tRNA aminoacylation	K01892//histidyl-tRNA synthetase [EC:6.1.1.21]	gi|251823891|ref|NP_032240.3|//histidine--tRNA ligase, cytoplasmic [Mus musculus]
58234	6058	1.27	2.81	1.14574163344876	2.15208713627993e-15	Up	6.2441e-16	Shank3	GO:0060170//ciliary membrane;GO:0044309//neuron spine;GO:0030054//cell junction;GO:0043197//dendritic spine;GO:0005737//cytoplasm;GO:0014069//postsynaptic density;GO:0045211//postsynaptic membrane	GO:0042802//identical protein binding;GO:0043621//protein self-association;GO:0030160//GKAP/Homer scaffold activity;GO:0097110//scaffold protein binding;GO:0003779//actin binding;GO:0008022//protein C-terminus binding;GO:0035255//ionotropic glutamate receptor binding;GO:0008270//zinc ion binding;GO:0017124//SH3 domain binding	GO:0021773//striatal medium spiny neuron differentiation;GO:0061001//regulation of dendritic spine morphogenesis;GO:0051968//positive regulation of synaptic transmission, glutamatergic;GO:0097117//guanylate kinase-associated protein clustering;GO:0051259//protein oligomerization;GO:0001838//embryonic epithelial tube formation;GO:2000821//regulation of grooming behavior;GO:0051835//positive regula…	K15009//SH3 and multiple ankyrin repeat domains protein	gi|71896543|ref|NP_067398.2|//SH3 and multiple ankyrin repeat domains protein 3 [Mus musculus];gi|755551956|ref|XP_006521287.2|//PREDICTED: SH3 and multiple ankyrin repeat domains protein 3 isoform X5 [Mus musculus];gi|755551948|ref|XP_006521283.2|//PREDICTED: SH3 and multiple ankyrin repeat domains protein 3 isoform X1 [Mus musculus];gi|755551950|ref|XP_006521284.2|//PREDICTED: SH3 and multiple …
18636	1636	2.93	6.48	1.14509314846238	8.12910819926342e-11	Up	2.8011e-11	Cfp	GO:0031012//extracellular matrix	NA	GO:0006957//complement activation, alternative pathway	K15412//complement factor properdin	gi|114326449|ref|NP_032849.2|//properdin precursor [Mus musculus]
20295	541	0.72	1.59	1.14295795384204	0.256388499889989	*	0.1867944	Ccl17	GO:0005615//extracellular space	GO:0031729//CCR4 chemokine receptor binding;GO:0008009//chemokine activity	GO:0007186//G-protein coupled receptor signaling pathway;GO:0048247//lymphocyte chemotaxis;GO:0030593//neutrophil chemotaxis;GO:0070098//chemokine-mediated signaling pathway;GO:0043547//positive regulation of GTPase activity;GO:0071356//cellular response to tumor necrosis factor;GO:0006968//cellular defense response;GO:0006954//inflammatory response;GO:0071346//cellular response to interferon-gam…	K21083//C-C motif chemokine 17	gi|225735579|ref|NP_035462.2|//C-C motif chemokine 17 precursor [Mus musculus]
12447	2022	19.03	42.00	1.14211376627946	2.17364620657277e-78	Up	1.85541e-79	Ccne1	GO:0097134//cyclin E1-CDK2 complex;GO:0005654//nucleoplasm;GO:0005813//centrosome;GO:0005737//cytoplasm	GO:0016301//kinase activity;GO:0016538//cyclin-dependent protein serine/threonine kinase regulator activity;GO:0019901//protein kinase binding;GO:0032403//protein complex binding	GO:0051301//cell division;GO:0000082//G1/S transition of mitotic cell cycle;GO:0006270//DNA replication initiation;GO:0006468//protein phosphorylation;GO:0016055//Wnt signaling pathway;GO:0051726//regulation of cell cycle;GO:0045597//positive regulation of cell differentiation	K06626//cyclin E	gi|148671044|gb|EDL02991.1|//cyclin E1, isoform CRA_a, partial [Mus musculus]
28200	1379	10.51	23.16	1.13987258402706	2.57195807988274e-32	Up	4.688e-33	Dhrs4	GO:0070062//extracellular exosome;GO:0031965//nuclear membrane;GO:0005739//mitochondrion;GO:0005778//peroxisomal membrane	GO:0001758//retinal dehydrogenase activity;GO:0018455//alcohol dehydrogenase [NAD(P)+] activity;GO:0005102//receptor binding;GO:0016655//oxidoreductase activity, acting on NAD(P)H, quinone or similar compound as acceptor;GO:0000253//3-keto sterol reductase activity;GO:0004090//carbonyl reductase (NADPH) activity	GO:0008202//steroid metabolic process;GO:0042574//retinal metabolic process;GO:0042180//cellular ketone metabolic process;GO:0051262//protein tetramerization;GO:0006066//alcohol metabolic process;GO:0055114//oxidation-reduction process	K11147//dehydrogenase/reductase SDR family member 4 [EC:1.1.-.-]	gi|13507612|ref|NP_109611.1|//dehydrogenase/reductase SDR family member 4 isoform 2 [Mus musculus];gi|256220343|ref|NP_001033027.2|//dehydrogenase/reductase SDR family member 4 isoform 1 [Mus musculus]
18230	2728	12.22	26.92	1.13943412479159	5.16515516049383e-68	Up	5.02992e-69	Nxn	GO:0005634//nucleus;GO:0005829//cytosol	GO:0047134//protein-disulfide reductase activity;GO:0005515//protein binding;GO:0004791//thioredoxin-disulfide reductase activity	GO:0031397//negative regulation of protein ubiquitination;GO:0030154//cell differentiation;GO:0072358//cardiovascular system development;GO:0030178//negative regulation of Wnt signaling pathway;GO:0098869//cellular oxidant detoxification;GO:0055114//oxidation-reduction process;GO:0045454//cell redox homeostasis	K17609//nucleoredoxin [EC:1.8.1.8]	gi|6679160|ref|NP_032776.1|//nucleoredoxin [Mus musculus]
15528	788	150.51	331.41	1.13875779131119	7.23157498842975e-231	Up	1.753314e-232	Hspe1	GO:0005759//mitochondrial matrix;GO:0016020//membrane;GO:0070062//extracellular exosome	GO:0046872//metal ion binding;GO:0005524//ATP binding;GO:0051082//unfolded protein binding;GO:0051087//chaperone binding	GO:0001649//osteoblast differentiation;GO:0006986//response to unfolded protein;GO:0051085//chaperone mediated protein folding requiring cofactor;GO:0006919//activation of cysteine-type endopeptidase activity involved in apoptotic process	K04078//chaperonin GroES	gi|6680309|ref|NP_032329.1|//10 kDa heat shock protein, mitochondrial [Mus musculus]
381463	2661	0.05	0.11	1.13750352374993	0.438607755464366	*	0.349814	Nr1h5	NA	NA	NA	K08538//farnesoid X receptor beta	gi|170650692|ref|NP_963913.2|//nuclear receptor subfamily 1, group H, member 5 isoform 2 [Mus musculus];gi|568923086|ref|XP_006501686.1|//PREDICTED: nuclear receptor subfamily 1, group H, member 5 isoform X1 [Mus musculus];gi|568923094|ref|XP_006501689.1|//PREDICTED: nuclear receptor subfamily 1, group H, member 5 isoform X4 [Mus musculus];gi|170650690|ref|NP_963916.2|//nuclear receptor subfamily…
227715	1634	47.97	105.36	1.13512290605503	1.24819979931741e-155	Up	4.88542e-157	Exosc2	GO:0000176//nuclear exosome (RNase complex);GO:0000177//cytoplasmic exosome (RNase complex)	GO:0003723//RNA binding	GO:0043928//exonucleolytic nuclear-transcribed mRNA catabolic process involved in deadenylation-dependent decay;GO:0034427//nuclear-transcribed mRNA catabolic process, exonucleolytic, 3'-5';GO:0030307//positive regulation of cell growth;GO:0071034//CUT catabolic process;GO:0000467//exonucleolytic trimming to generate mature 3'-end of 5.8S rRNA from tricistronic rRNA transcript (SSU-rRNA, 5.8S rRN…	K03679//exosome complex component RRP4	gi|21450259|ref|NP_659135.1|//exosome complex component RRP4 [Mus musculus];gi|568913492|ref|XP_006498007.1|//PREDICTED: exosome complex component RRP4 isoform X1 [Mus musculus]
20249	4844	0.41	0.90	1.13430109171159	5.08992524440644e-05	Up	2.38552e-05	Scd1	GO:0030176//integral component of endoplasmic reticulum membrane	GO:0032896//palmitoyl-CoA 9-desaturase activity;GO:0005506//iron ion binding;GO:0004768//stearoyl-CoA 9-desaturase activity	GO:0006641//triglyceride metabolic process;GO:0050872//white fat cell differentiation;GO:0055114//oxidation-reduction process;GO:1903966//monounsaturated fatty acid biosynthetic process;GO:0006636//unsaturated fatty acid biosynthetic process;GO:1903699//tarsal gland development;GO:0044130//negative regulation of growth of symbiont in host;GO:0033561//regulation of water loss via skin;GO:0050873//…	K00507//stearoyl-CoA desaturase (Delta-9 desaturase) [EC:1.14.19.1]	gi|31543675|ref|NP_033153.2|//acyl-CoA desaturase 1 [Mus musculus]
16881	3114	46.30	101.41	1.13111582434535	2.03298787548638e-286	Up	3.4897e-288	Lig1	GO:0005654//nucleoplasm;GO:0005794//Golgi apparatus;GO:0005739//mitochondrion	GO:0003677//DNA binding;GO:0046872//metal ion binding;GO:0005524//ATP binding;GO:0003910//DNA ligase (ATP) activity	GO:0006284//base-excision repair;GO:1903461//Okazaki fragment processing involved in mitotic DNA replication;GO:0042542//response to hydrogen peroxide;GO:0071897//DNA biosynthetic process;GO:0051301//cell division;GO:0051103//DNA ligation involved in DNA repair;GO:0006310//DNA recombination;GO:0006303//double-strand break repair via nonhomologous end joining	K10747//DNA ligase 1 [EC:6.5.1.1 6.5.1.6 6.5.1.7]	gi|133892266|ref|NP_034845.2|//DNA ligase 1 [Mus musculus]
15505	3455	31.92	69.85	1.12979946407448	5.89070706733668e-218	Up	1.565924e-219	Hsph1	GO:0070062//extracellular exosome;GO:0005654//nucleoplasm;GO:0005874//microtubule;GO:0005829//cytosol	GO:0005524//ATP binding;GO:0043014//alpha-tubulin binding	GO:0006986//response to unfolded protein;GO:0070507//regulation of microtubule cytoskeleton organization;GO:0051085//chaperone mediated protein folding requiring cofactor;GO:0043524//negative regulation of neuron apoptotic process;GO:0051135//positive regulation of NK T cell activation;GO:0061098//positive regulation of protein tyrosine kinase activity;GO:0045345//positive regulation of MHC class…	K09485//heat shock protein 110kDa	gi|114145505|ref|NP_038587.2|//heat shock protein 105 kDa [Mus musculus];gi|568939257|ref|XP_006504977.1|//PREDICTED: heat shock protein 105 kDa isoform X1 [Mus musculus];gi|568939261|ref|XP_006504979.1|//PREDICTED: heat shock protein 105 kDa isoform X3 [Mus musculus]
11947	1879	485.36	1059.97	1.12689631162284	0	Up	0	Atp5b	GO:0031012//extracellular matrix;GO:0070062//extracellular exosome;GO:0005634//nucleus;GO:0009986//cell surface;GO:0042645//mitochondrial nucleoid;GO:0000275//mitochondrial proton-transporting ATP synthase complex, catalytic core F(1);GO:0043209//myelin sheath;GO:0005886//plasma membrane	GO:0030228//lipoprotein particle receptor activity;GO:0005524//ATP binding;GO:0005509//calcium ion binding;GO:0042288//MHC class I protein binding;GO:0046933//proton-transporting ATP synthase activity, rotational mechanism;GO:0046961//proton-transporting ATPase activity, rotational mechanism	GO:0015986//ATP synthesis coupled proton transport;GO:0001649//osteoblast differentiation;GO:0015991//ATP hydrolysis coupled proton transport;GO:0001525//angiogenesis;GO:0006898//receptor-mediated endocytosis;GO:0051453//regulation of intracellular pH;GO:0006629//lipid metabolic process;GO:0006933//negative regulation of cell adhesion involved in substrate-bound cell migration	K02133//F-type H+-transporting ATPase subunit beta [EC:3.6.3.14]	gi|23272966|gb|AAH37127.1|//Atp5b protein, partial [Mus musculus]
232790	1830	0.11	0.24	1.12553088208386	0.313375689095535	*	0.23859	Oscar	GO:0070062//extracellular exosome;GO:0016021//integral component of membrane;GO:0005886//plasma membrane	NA	NA	K14377//osteoclast-associated immunoglobulin-like receptor	gi|28274692|ref|NP_783440.1|//osteoclast-associated immunoglobulin-like receptor isoform 1 precursor [Mus musculus];gi|594150392|ref|NP_001277306.1|//osteoclast-associated immunoglobulin-like receptor isoform 2 precursor [Mus musculus]
232879	2239	11.35	24.76	1.12531901703599	4.91495801976079e-49	Up	6.31276e-50	Zbtb45	NA	NA	NA	K10516//zinc finger and BTB domain-containing protein 45	gi|85701534|ref|NP_001019870.1|//zinc finger and BTB domain-containing protein 45 [Mus musculus]
79059	724	2.55	5.55	1.12199052437861	0.000152681471890034	Up	7.4189e-05	Nme3	GO:0070062//extracellular exosome;GO:0005739//mitochondrion	GO:0046872//metal ion binding;GO:0005524//ATP binding;GO:0004550//nucleoside diphosphate kinase activity	GO:0006228//UTP biosynthetic process;GO:0006165//nucleoside diphosphate phosphorylation;GO:0006241//CTP biosynthetic process;GO:0042981//regulation of apoptotic process;GO:0006183//GTP biosynthetic process	K00940//nucleoside-diphosphate kinase [EC:2.7.4.6]	gi|255308888|ref|NP_062704.2|//nucleoside diphosphate kinase 3 precursor [Mus musculus]
12850	944	10.95	23.83	1.12184808170174	1.16485270639694e-20	Up	2.846e-21	Coq7	GO:0005634//nucleus;GO:0031314//extrinsic component of mitochondrial inner membrane;GO:0005743//mitochondrial inner membrane;GO:0016021//integral component of membrane	GO:0008688//3-(3-hydroxyphenyl)propionate hydroxylase activity;GO:0018652//toluene-sulfonate methyl-monooxygenase activity;GO:0018647//phenanthrene 1,2-monooxygenase activity;GO:0052872//tocotrienol omega-hydroxylase activity;GO:0080014//thalianol hydroxylase activity;GO:0034785//salicylate 5-hydroxylase activity;GO:0034802//branched-chain dodecylbenzene sulfonate monooxygenase activity;GO:001865…	GO:0001841//neural tube formation;GO:0042493//response to drug;GO:0006744//ubiquinone biosynthetic process;GO:0001701//in utero embryonic development;GO:0000122//negative regulation of transcription from RNA polymerase II promoter;GO:0022008//neurogenesis;GO:0008340//determination of adult lifespan;GO:0070584//mitochondrion morphogenesis;GO:0045944//positive regulation of transcription from RNA p…	K06134//ubiquinone biosynthesis monooxygenase Coq7 [EC:1.14.13.-]	gi|20587962|ref|NP_034070.1|//5-demethoxyubiquinone hydroxylase, mitochondrial isoform 1 [Mus musculus];gi|756141038|ref|NP_001291687.1|//5-demethoxyubiquinone hydroxylase, mitochondrial isoform 2 [Mus musculus]
19265	853	58.26	126.66	1.12038337792796	4.91007026819923e-94	Up	3.4238e-95	Ptprcap	GO:0016021//integral component of membrane;GO:0005886//plasma membrane	NA	GO:0006952//defense response	K13886//coronin-1B/1C/6	gi|18640746|ref|NP_058629.2|//protein tyrosine phosphatase receptor type C-associated protein precursor [Mus musculus]
105245097	1544	9.99	21.69	1.11847346987986	1.36922391833861e-30	Up	2.59816e-31	Gm40595	NA	NA	NA	K04257//olfactory receptor;K07756//inositol-hexakisphosphate 5-kinase [EC:2.7.4.21];K08742//E3 ubiquitin-protein ligase SIAH2 [EC:2.3.2.27];K14284//nuclear RNA export factor;K01679//fumarate hydratase, class II [EC:4.2.1.2]	gi|755532754|ref|XP_011241405.1|//PREDICTED: uncharacterized protein LOC105245097 [Mus musculus]
68209	646	34.72	75.37	1.11822344489245	2.53910426896865e-42	Up	3.73268e-43	Rnaseh2c	GO:0005634//nucleus;GO:0032299//ribonuclease H2 complex	GO:0004523//RNA-DNA hybrid ribonuclease activity	GO:0006401//RNA catabolic process	K10745//ribonuclease H2 subunit C	gi|13386102|ref|NP_080892.1|//ribonuclease H2 subunit C [Mus musculus]
54710	6004	0.94	2.04	1.11783649029386	3.83852803599918e-12	Up	1.253444e-12	Hs3st3b1	GO:0005887//integral component of plasma membrane;GO:0005794//Golgi apparatus	GO:0001537//N-acetylgalactosamine 4-O-sulfotransferase activity;GO:0004394//heparan sulfate 2-O-sulfotransferase activity;GO:0018726//9-phenanthrol sulfotransferase activity;GO:0001517//N-acetylglucosamine 6-O-sulfotransferase activity;GO:0018724//4-phenanthrol sulfotransferase activity;GO:0033872//[heparan sulfate]-glucosamine 3-sulfotransferase 3 activity;GO:0017095//heparan sulfate 6-O-sulfotr…	GO:0006477//protein sulfation	K07809//[heparan sulfate]-glucosamine 3-sulfotransferase 3 [EC:2.8.2.30]	gi|84370343|ref|NP_061275.2|//heparan sulfate glucosamine 3-O-sulfotransferase 3B1 [Mus musculus]
13643	3687	0.59	1.28	1.11735695063816	3.11689384713376e-05	Up	1.438118e-05	Efnb3	GO:0016021//integral component of membrane;GO:0005886//plasma membrane	GO:0046875//ephrin receptor binding	GO:0007628//adult walking behavior;GO:0016198//axon choice point recognition;GO:0048013//ephrin receptor signaling pathway;GO:0031295//T cell costimulation	K05463//ephrin-B	gi|568971523|ref|XP_006532223.1|//PREDICTED: ephrin-B3 isoform X1 [Mus musculus];gi|6681281|ref|NP_031937.1|//ephrin-B3 precursor [Mus musculus]
11927	501	80.47	174.47	1.11645604950541	1.51578328152493e-73	Up	1.38093e-74	Atox1	GO:0005737//cytoplasm	GO:0032767//copper-dependent protein binding;GO:0005375//copper ion transmembrane transporter activity;GO:0016531//copper chaperone activity;GO:0051117//ATPase binding	GO:0006979//response to oxidative stress;GO:0035434//copper ion transmembrane transport;GO:0006878//cellular copper ion homeostasis;GO:0015680//intracellular copper ion transport	K07213//copper chaperone	gi|6753136|ref|NP_033850.1|//copper transport protein ATOX1 [Mus musculus]
69538	5280	0.06	0.13	1.11547721741994	0.122526880412576	*	0.0825166	Antxr1	GO:0031258//lamellipodium membrane;GO:0070062//extracellular exosome;GO:0009986//cell surface;GO:0016021//integral component of membrane;GO:0031527//filopodium membrane	GO:0051015//actin filament binding;GO:0046872//metal ion binding;GO:0005518//collagen binding;GO:0004888//transmembrane signaling receptor activity	GO:1901202//negative regulation of extracellular matrix assembly;GO:0031532//actin cytoskeleton reorganization;GO:1905050//positive regulation of metallopeptidase activity;GO:0007165//signal transduction;GO:0034446//substrate adhesion-dependent cell spreading;GO:0001568//blood vessel development;GO:0022414//reproductive process	K20909//anthrax toxin receptor	gi|32189436|ref|NP_473382.1|//anthrax toxin receptor 1 precursor [Mus musculus];gi|568942782|ref|XP_006506627.1|//PREDICTED: anthrax toxin receptor 1 isoform X1 [Mus musculus]
69123	1160	0.06	0.13	1.11547721741994	0.529116903225806	*	0.431648	Eci3	GO:0005777//peroxisome	GO:0000062//fatty-acyl-CoA binding;GO:0004165//dodecenoyl-CoA delta-isomerase activity	GO:0006635//fatty acid beta-oxidation	K13239//peroxisomal 3,2-trans-enoyl-CoA isomerase [EC:5.3.3.8]	gi|21312210|ref|NP_081223.1|//enoyl-CoA delta isomerase 3, peroxisomal [Mus musculus];gi|755544356|ref|XP_011242645.1|//PREDICTED: enoyl-Coenzyme A delta isomerase 3 isoform X2 [Mus musculus]
14064	2464	10.80	23.40	1.11547721741994	8.39770026551538e-52	Up	1.039336e-52	F2rl2	NA	NA	NA	K04235//coagulation factor II (thrombin) receptor-like 2	gi|153791954|ref|NP_034300.3|//proteinase-activated receptor 3 precursor [Mus musculus]
328795	2903	5.48	11.87	1.11507213668138	2.3500604620462e-32	Up	4.2804e-33	Ubash3a	GO:0070062//extracellular exosome;GO:0005634//nucleus;GO:0005829//cytosol	NA	GO:0050860//negative regulation of T cell receptor signaling pathway;GO:0001817//regulation of cytokine production	K18993//ubiquitin-associated and SH3 domain-containing protein [EC:3.1.3.48]	gi|165905557|ref|NP_808491.2|//ubiquitin-associated and SH3 domain-containing protein A [Mus musculus];gi|569000621|ref|XP_006524497.1|//PREDICTED: ubiquitin-associated and SH3 domain-containing protein A isoform X2 [Mus musculus];gi|755556875|ref|XP_011244802.1|//PREDICTED: ubiquitin-associated and SH3 domain-containing protein A isoform X1 [Mus musculus]
15983	1980	38.36	83.03	1.11402997792605	8.45380305882353e-145	Up	3.64758e-146	Ifrd2	GO:0005634//nucleus	NA	NA	K13855//solute carrier family 4 (anion exchanger), member 2	gi|13385396|ref|NP_080179.1|//interferon-related developmental regulator 2 [Mus musculus]
268373	736	1629.76	3526.92	1.1137493244837	0	Up	0	Ppia	GO:0016020//membrane;GO:0070062//extracellular exosome;GO:0005615//extracellular space;GO:0005634//nucleus;GO:0005925//focal adhesion;GO:0005829//cytosol;GO:0043209//myelin sheath	GO:0003755//peptidyl-prolyl cis-trans isomerase activity;GO:0005515//protein binding;GO:0016018//cyclosporin A binding	GO:0006457//protein folding;GO:0050714//positive regulation of protein secretion;GO:0030182//neuron differentiation;GO:0000413//protein peptidyl-prolyl isomerization;GO:0034389//lipid particle organization;GO:0045070//positive regulation of viral genome replication	K03767//peptidyl-prolyl cis-trans isomerase A (cyclophilin A) [EC:5.2.1.8]	gi|6679439|ref|NP_032933.1|//peptidyl-prolyl cis-trans isomerase A [Mus musculus]
12034	1360	174.12	376.75	1.11352558658465	0	Up	0	Phb2	GO:0070062//extracellular exosome;GO:0009986//cell surface;GO:0043234//protein complex;GO:0005743//mitochondrial inner membrane;GO:0071944//cell periphery;GO:0005741//mitochondrial outer membrane;GO:0016363//nuclear matrix	GO:0030331//estrogen receptor binding;GO:0008022//protein C-terminus binding;GO:0033218//amide binding;GO:0047485//protein N-terminus binding	GO:0030449//regulation of complement activation;GO:0043433//negative regulation of sequence-specific DNA binding transcription factor activity;GO:0000060//protein import into nucleus, translocation;GO:0051091//positive regulation of sequence-specific DNA binding transcription factor activity;GO:0031536//positive regulation of exit from mitosis;GO:0033147//negative regulation of intracellular estr…	K17081//prohibitin 2	gi|126723336|ref|NP_031557.2|//prohibitin-2 [Mus musculus]
68512	659	68.42	147.98	1.11291219467239	2.87271592863212e-84	Up	2.25834e-85	Tomm5	GO:0005742//mitochondrial outer membrane translocase complex;GO:0016021//integral component of membrane	GO:0008565//protein transporter activity	GO:0006626//protein targeting to mitochondrion;GO:0016236//macroautophagy	K17773//mitochondrial import receptor subunit TOM5	gi|672019283|ref|XP_003754060.2|//PREDICTED: mitochondrial import receptor subunit TOM5 homolog [Rattus norvegicus];gi|197382455|ref|NP_001128118.1|//mitochondrial import receptor subunit TOM5 homolog isoform 2 [Mus musculus]
68043	837	13.97	30.19	1.11173873610416	1.09594695221647e-22	Up	2.54296e-23	Eef1akmt1	GO:0070062//extracellular exosome;GO:0005737//cytoplasm	GO:0043803//hydroxyneurosporene-O-methyltransferase activity;GO:0009008//DNA-methyltransferase activity;GO:0016279//protein-lysine N-methyltransferase activity;GO:0034541//dimethylarsinite methyltransferase activity;GO:0052665//tRNA (uracil-2'-O-)-methyltransferase activity;GO:0052667//phosphomethylethanolamine N-methyltransferase activity;GO:0052735//tRNA (cytosine-3-)-methyltransferase activity…	GO:0018022//peptidyl-lysine methylation	NA	gi|81904391|sp|Q9CY45.1|N6MT2_MOUSE//RecName: Full=Protein-lysine N-methyltransferase N6amt2; AltName: Full=N(6)-adenine-specific DNA methyltransferase 2 ;gi|13386022|ref|NP_080802.1|//protein-lysine N-methyltransferase N6amt2 [Mus musculus]
11465	1920	404.91	874.24	1.11042811526873	0	Up	0	Actg1	GO:0031012//extracellular matrix;GO:0070062//extracellular exosome;GO:0005634//nucleus;GO:0072562//blood microparticle;GO:0005925//focal adhesion;GO:0043034//costamere;GO:0043209//myelin sheath;GO:0097433//dense body;GO:0005829//cytosol;GO:0005886//plasma membrane;GO:0031941//filamentous actin	GO:0005524//ATP binding;GO:0042802//identical protein binding;GO:0031625//ubiquitin protein ligase binding;GO:0005200//structural constituent of cytoskeleton	GO:0034329//cell junction assembly;GO:0045214//sarcomere organization;GO:0001895//retina homeostasis;GO:0048013//ephrin receptor signaling pathway;GO:0006928//movement of cell or subcellular component;GO:0051592//response to calcium ion;GO:0034332//adherens junction organization;GO:0048010//vascular endothelial growth factor receptor signaling pathway;GO:0038096//Fc-gamma receptor signaling pathw…	K05692//actin beta/gamma 1	gi|676241555|gb|KFO05427.1|//Actin, cytoplasmic type 5, partial [Balearica regulorum gibbericeps];gi|795093282|ref|XP_011815463.1|//PREDICTED: actin, cytoplasmic 2 isoform X1 [Colobus angolensis palliatus]
11958	356	155.98	335.78	1.10615524553748	1.49708303125e-95	Up	1.02392e-96	Atp5k	GO:0000276//mitochondrial proton-transporting ATP synthase complex, coupling factor F(o)	GO:0015078//hydrogen ion transmembrane transporter activity	GO:0015986//ATP synthesis coupled proton transport	K02129//F-type H+-transporting ATPase subunit e	gi|83715998|ref|NP_031533.2|//ATP synthase subunit e, mitochondrial [Mus musculus]
667034	1223	4.70	10.11	1.10505033533801	1.06019739673585e-11	Up	3.5144e-12	Pnp2	GO:0005856//cytoskeleton;GO:0070062//extracellular exosome;GO:0005634//nucleus;GO:0005829//cytosol	GO:0004731//purine-nucleoside phosphorylase activity;GO:0042301//phosphate ion binding;GO:0008144//drug binding;GO:0002060//purine nucleobase binding;GO:0001882//nucleoside binding	GO:0008637//apoptotic mitochondrial changes;GO:0042102//positive regulation of T cell proliferation;GO:0010332//response to gamma radiation;GO:0034418//urate biosynthetic process;GO:0046070//dGTP metabolic process;GO:0045739//positive regulation of DNA repair;GO:0070233//negative regulation of T cell apoptotic process;GO:0046115//guanosine catabolic process;GO:0008630//intrinsic apoptotic signali…	K03783//purine-nucleoside phosphorylase [EC:2.4.2.1]	gi|183074535|ref|NP_001116843.1|//purine-nucleoside phosphorylase 2 [Mus musculus] ;gi|755548722|ref|XP_011243453.1|//PREDICTED: purine-nucleoside phosphorylase 2 isoform X1 [Mus musculus]
20787	4310	23.61	50.75	1.10400978073126	5.71578311208791e-192	Up	1.73703e-193	Srebf1	GO:0005634//nucleus;GO:0005783//endoplasmic reticulum;GO:0005794//Golgi apparatus;GO:0031410//cytoplasmic vesicle;GO:0043234//protein complex;GO:0016021//integral component of membrane	GO:0000978//RNA polymerase II core promoter proximal region sequence-specific DNA binding;GO:0003682//chromatin binding;GO:0032810//sterol response element binding;GO:0001077//transcriptional activator activity, RNA polymerase II core promoter proximal region sequence-specific binding;GO:0019901//protein kinase binding;GO:0032403//protein complex binding;GO:0046983//protein dimerization activity	GO:0010867//positive regulation of triglyceride biosynthetic process;GO:0008286//insulin receptor signaling pathway;GO:0009267//cellular response to starvation;GO:0042789//mRNA transcription from RNA polymerase II promoter;GO:0000122//negative regulation of transcription from RNA polymerase II promoter;GO:0031065//positive regulation of histone deacetylation;GO:1903214//regulation of protein targ…	K07197//sterol regulatory element-binding transcription factor 1	gi|27753981|ref|NP_035610.1|//sterol regulatory element-binding protein 1 isoform 1 precursor [Mus musculus];gi|568972673|ref|XP_006532777.1|//PREDICTED: sterol regulatory element-binding protein 1 isoform X3 [Mus musculus];gi|148694667|gb|EDL26614.1|//sterol regulatory element binding factor 1, isoform CRA_a [Mus musculus];gi|568972677|ref|XP_006532779.1|//PREDICTED: sterol regulatory element-bi…
18746	2293	640.69	1374.55	1.10126100866053	0	Up	0	Pkm	GO:0005929//cilium;GO:0031012//extracellular matrix;GO:0070062//extracellular exosome;GO:0005634//nucleus;GO:0005913//cell-cell adherens junction;GO:0043209//myelin sheath;GO:0005739//mitochondrion;GO:0005886//plasma membrane	GO:0000287//magnesium ion binding;GO:0098641//cadherin binding involved in cell-cell adhesion;GO:0004743//pyruvate kinase activity;GO:0005524//ATP binding;GO:0016301//kinase activity;GO:0023026//MHC class II protein complex binding;GO:0043531//ADP binding;GO:0030955//potassium ion binding	GO:0006006//glucose metabolic process;GO:0031100//animal organ regeneration;GO:0001889//liver development;GO:0043403//skeletal muscle tissue regeneration;GO:0006096//glycolytic process;GO:0006754//ATP biosynthetic process;GO:0042866//pyruvate biosynthetic process;GO:0012501//programmed cell death	K00873//pyruvate kinase [EC:2.7.1.40]	gi|568960835|ref|XP_006510919.1|//PREDICTED: pyruvate kinase PKM isoform X4 [Mus musculus];gi|359807367|ref|NP_001240812.1|//pyruvate kinase PKM isoform M1 [Mus musculus] ;gi|755529787|ref|XP_011240976.1|//PREDICTED: pyruvate kinase PKM isoform X3 [Mus musculus]
50492	2585	17.27	36.98	1.09847714187527	4.19304218855219e-83	Up	3.3271e-84	Thop1	GO:0005758//mitochondrial intermembrane space	GO:0046872//metal ion binding;GO:0004222//metalloendopeptidase activity;GO:0005515//protein binding;GO:0042277//peptide binding	GO:0006508//proteolysis;GO:0006518//peptide metabolic process;GO:0035556//intracellular signal transduction	K01392//thimet oligopeptidase [EC:3.4.24.15]	gi|239916005|ref|NP_073144.3|//thimet oligopeptidase [Mus musculus]
12773	2756	1.22	2.61	1.097168659007	7.26233801560758e-10	Up	2.6106e-10	Ccr4	GO:0005634//nucleus;GO:0009897//external side of plasma membrane;GO:0016021//integral component of membrane;GO:0000932//P-body;GO:0043025//neuronal cell body;GO:0048471//perinuclear region of cytoplasm	GO:0004535//poly(A)-specific ribonuclease activity;GO:0003729//mRNA binding;GO:0046872//metal ion binding;GO:0005515//protein binding;GO:0016493//C-C chemokine receptor activity	GO:0010629//negative regulation of gene expression;GO:0032496//response to lipopolysaccharide;GO:0050927//positive regulation of positive chemotaxis;GO:0002507//tolerance induction;GO:0045668//negative regulation of osteoblast differentiation;GO:0032922//circadian regulation of gene expression;GO:0048872//homeostasis of number of cells;GO:0007186//G-protein coupled receptor signaling pathway;GO:0…	K04179//C-C chemokine receptor type 4	gi|568963446|ref|XP_006511995.1|//PREDICTED: C-C chemokine receptor type 4 isoform X2 [Mus musculus]
54325	1991	35.29	75.38	1.09492236488463	1.17085068340807e-139	Up	5.23176e-141	Elovl1	GO:0030176//integral component of endoplasmic reticulum membrane	GO:0009922//fatty acid elongase activity;GO:0102336//3-oxo-arachidoyl-CoA synthase activity;GO:0102337//3-oxo-cerotoyl-CoA synthase activity;GO:0102338//3-oxo-lignoceronyl-CoA synthase activity	GO:0019367//fatty acid elongation, saturated fatty acid;GO:0034626//fatty acid elongation, polyunsaturated fatty acid;GO:0030148//sphingolipid biosynthetic process;GO:0034625//fatty acid elongation, monounsaturated fatty acid;GO:0042761//very long-chain fatty acid biosynthetic process	K10247//elongation of very long chain fatty acids protein 1 [EC:2.3.1.199]	gi|9507145|ref|NP_062295.1|//elongation of very long chain fatty acids protein 1 isoform 1 [Mus musculus];gi|148698556|gb|EDL30503.1|//elongation of very long chain fatty acids (FEN1/Elo2, SUR4/Elo3, yeast)-like 1, isoform CRA_a, partial [Mus musculus]
70458	1202	4.22	9.01	1.09428410710635	1.40465993087558e-10	Up	4.8861e-11	2610318N02Rik	NA	NA	NA	K19384//transmembrane protein 17;K01047//secretory phospholipase A2 [EC:3.1.1.4];K10598//peptidyl-prolyl cis-trans isomerase-like 2 [EC:5.2.1.8]	gi|71274188|ref|NP_899110.2|//uncharacterized protein LOC70458 [Mus musculus];gi|568996191|ref|XP_006522604.1|//PREDICTED: uncharacterized protein LOC70458 isoform X2 [Mus musculus]
101867	2856	11.36	24.12	1.0862670723954	2.15283979227053e-59	Up	2.38118e-60	Rrp8	GO:0033553//rDNA heterochromatin;GO:0005730//nucleolus;GO:0005677//chromatin silencing complex;GO:0005737//cytoplasm;GO:0005886//plasma membrane	GO:0043803//hydroxyneurosporene-O-methyltransferase activity;GO:0009008//DNA-methyltransferase activity;GO:0035064//methylated histone binding;GO:0016279//protein-lysine N-methyltransferase activity;GO:0034541//dimethylarsinite methyltransferase activity;GO:0052665//tRNA (uracil-2'-O-)-methyltransferase activity;GO:0052667//phosphomethylethanolamine N-methyltransferase activity;GO:0052735//tRNA (…	GO:0072332//intrinsic apoptotic signaling pathway by p53 class mediator;GO:0071158//positive regulation of cell cycle arrest;GO:0016569//covalent chromatin modification;GO:0000183//chromatin silencing at rDNA;GO:0046015//regulation of transcription by glucose;GO:0006364//rRNA processing;GO:0032259//methylation;GO:0042149//cellular response to glucose starvation	K14850//ribosomal RNA-processing protein 8 [EC:2.1.1.287]	gi|321267585|ref|NP_598712.1|//ribosomal RNA-processing protein 8 isoform 1 [Mus musculus];gi|20270198|ref|NP_080173.1|//ribosomal RNA-processing protein 8 isoform 2 [Mus musculus]
229524	1825	17.03	36.12	1.08471945780232	2.33113778708551e-56	Up	2.67648e-57	Msto1	GO:0005741//mitochondrial outer membrane	GO:0003924//GTPase activity	GO:0048311//mitochondrion distribution	K17408//small subunit ribosomal protein S29	gi|254692960|ref|NP_659147.2|//protein misato homolog 1 [Mus musculus]
107817	1669	28.78	60.89	1.08113872086428	6.23951270894874e-86	Up	4.79674e-87	Jmjd6	GO:0005654//nucleoplasm;GO:0044452//nucleolar part;GO:0005829//cytosol;GO:0030529//intracellular ribonucleoprotein complex;GO:0005886//plasma membrane	GO:0018602//2,4-dichlorophenoxyacetate alpha-ketoglutarate dioxygenase activity;GO:0052634//C-19 gibberellin 2-beta-dioxygenase activity;GO:0004872//receptor activity;GO:0005506//iron ion binding;GO:0000907//sulfonate dioxygenase activity;GO:0019798//procollagen-proline dioxygenase activity;GO:0042803//protein homodimerization activity;GO:0070815//peptidyl-lysine 5-dioxygenase activity;GO:0043734…	GO:0030324//lung development;GO:0060041//retina development in camera-type eye;GO:0001822//kidney development;GO:0070079//histone H4-R3 demethylation;GO:0006355//regulation of transcription, DNA-templated;GO:0007166//cell surface receptor signaling pathway;GO:0033077//T cell differentiation in thymus;GO:0055114//oxidation-reduction process;GO:0070078//histone H3-R2 demethylation;GO:0048821//eryth…	K11323//histone arginine demethylase JMJD6 [EC:1.14.11.-]	gi|125988379|ref|NP_203971.2|//bifunctional arginine demethylase and lysyl-hydroxylase JMJD6 [Mus musculus];gi|148702652|gb|EDL34599.1|//phosphatidylserine receptor, isoform CRA_d [Mus musculus]
52513	1950	29.49	62.38	1.08085773031242	2.69899956076923e-94	Up	1.874806e-95	Ddx56	GO:0016020//membrane;GO:0005730//nucleolus	GO:0004004//ATP-dependent RNA helicase activity;GO:0005524//ATP binding	GO:0010501//RNA secondary structure unwinding;GO:0010976//positive regulation of neuron projection development;GO:0006364//rRNA processing	K14810//ATP-dependent RNA helicase DDX56/DBP9 [EC:3.6.4.13]	gi|21312650|ref|NP_080814.1|//probable ATP-dependent RNA helicase DDX56 [Mus musculus]
22608	1767	484.64	1023.96	1.0791739706036	0	Up	0	Ybx1	GO:0010494//cytoplasmic stress granule;GO:0030425//dendrite;GO:0070062//extracellular exosome;GO:0031965//nuclear membrane;GO:0070937//CRD-mediated mRNA stability complex;GO:0048471//perinuclear region of cytoplasm;GO:0071204//histone pre-mRNA 3'end processing complex;GO:0005689//U12-type spliceosomal complex;GO:1990124//messenger ribonucleoprotein complex	GO:0000978//RNA polymerase II core promoter proximal region sequence-specific DNA binding;GO:0003729//mRNA binding;GO:0002039//p53 binding;GO:0001077//transcriptional activator activity, RNA polymerase II core promoter proximal region sequence-specific binding;GO:0003697//single-stranded DNA binding;GO:0003682//chromatin binding;GO:0051020//GTPase binding;GO:0008134//transcription factor binding	GO:0006397//mRNA processing;GO:1903608//protein localization to cytoplasmic stress granule;GO:0001701//in utero embryonic development;GO:0043066//negative regulation of apoptotic process;GO:0051781//positive regulation of cell division;GO:0000122//negative regulation of transcription from RNA polymerase II promoter;GO:0070934//CRD-mediated mRNA stabilization;GO:0046627//negative regulation of ins…	K09276//Y-box-binding protein 1	gi|92373398|ref|NP_113751.3|//nuclease-sensitive element-binding protein 1 [Rattus norvegicus];gi|568928766|ref|XP_006502996.1|//PREDICTED: nuclease-sensitive element-binding protein 1 isoform X1 [Mus musculus];gi|568928768|ref|XP_006502997.1|//PREDICTED: nuclease-sensitive element-binding protein 1 isoform X2 [Mus musculus]
66119	977	87.43	184.24	1.07538601212728	1.44239027711599e-147	Up	6.14644e-149	Tomm6	GO:0005742//mitochondrial outer membrane translocase complex	NA	GO:0015031//protein transport	K17772//mitochondrial import receptor subunit TOM6	gi|13384732|ref|NP_079641.1|//mitochondrial import receptor subunit TOM6 homolog [Mus musculus]
236082	2195	7.79	16.39	1.07312062103779	1.3982962955665e-30	Up	2.65426e-31	Dhrsx	NA	GO:0018449//1-phenylethanol dehydrogenase activity;GO:0034582//3-hydroxy-4-methyloctanoyl-CoA dehydrogenase activity;GO:0045703//ketoreductase activity;GO:0034868//2,4,4-trimethyl-3-hydroxypentanoyl-CoA dehydrogenase activity;GO:0034522//cis-1,2-dihydroxy-1,2-dihydro-8-carboxynaphthalene dehydrogenase activity;GO:0034847//naphthyl-2-hydroxymethyl-succinyl-CoA dehydrogenase activity;GO:0034863//2,…	GO:0055114//oxidation-reduction process	K11170//dehydrogenase/reductase SDR family member X [EC:1.1.-.-]	gi|569016130|ref|XP_006535964.1|//PREDICTED: dehydrogenase/reductase SDR family member on chromosome X homolog isoform X3 [Mus musculus];gi|124244062|ref|NP_001028498.2|//dehydrogenase/reductase SDR family member on chromosome X homolog precursor [Mus musculus];gi|569016126|ref|XP_006535962.1|//PREDICTED: dehydrogenase/reductase SDR family member on chromosome X homolog isoform X1 [Mus musculus];…
70348	1822	1.38	2.90	1.07138463323677	1.97720275841874e-05	Up	9.0197e-06	Ube2cbp	GO:0005737//cytoplasm	GO:0070738//tubulin-glycine ligase activity;GO:0070740//tubulin-glutamic acid ligase activity;GO:0070736//protein-glycine ligase activity, initiating;GO:0008766//UDP-N-acetylmuramoylalanyl-D-glutamyl-2,6-diaminopimelate-D-alanyl-D-alanine ligase activity;GO:0018169//ribosomal S6-glutamic acid ligase activity;GO:0070737//protein-glycine ligase activity, elongating;GO:0043774//coenzyme F420-2 alpha…	GO:0016567//protein ubiquitination	K20803//ubiquitin-protein ligase E3 D [EC:2.3.2.26]	gi|110625767|ref|NP_081670.1|//E3 ubiquitin-protein ligase E3D [Mus musculus];gi|568962044|ref|XP_006511495.1|//PREDICTED: E3 ubiquitin-protein ligase E3D isoform X1 [Mus musculus]
57423	496	326.33	684.78	1.06930894372126	2.08501735555555e-263	Up	4.01072e-265	Atp5j2	GO:0070062//extracellular exosome;GO:0005634//nucleus;GO:0000276//mitochondrial proton-transporting ATP synthase complex, coupling factor F(o);GO:0016021//integral component of membrane	GO:0016887//ATPase activity	GO:0006754//ATP biosynthetic process;GO:0015992//proton transport	K02130//F-type H+-transporting ATPase subunit f	gi|10181184|ref|NP_065607.1|//ATP synthase subunit f, mitochondrial [Mus musculus]
66461	1322	17.70	37.13	1.06883595488438	6.60315370723104e-41	Up	1.000264e-41	Ptpmt1	GO:0005634//nucleus;GO:0031305//integral component of mitochondrial inner membrane	GO:0008138//protein tyrosine/serine/threonine phosphatase activity;GO:0004439//phosphatidylinositol-4,5-bisphosphate 5-phosphatase activity;GO:0004725//protein tyrosine phosphatase activity;GO:0008962//phosphatidylglycerophosphatase activity	GO:0032049//cardiolipin biosynthetic process;GO:0046488//phosphatidylinositol metabolic process;GO:0035335//peptidyl-tyrosine dephosphorylation	K14165//atypical dual specificity phosphatase [EC:3.1.3.16 3.1.3.48]	gi|23956130|ref|NP_079852.1|//phosphatidylglycerophosphatase and protein-tyrosine phosphatase 1 [Mus musculus]
77035	2478	2.98	6.25	1.06854385908729	8.10854643186583e-13	Up	2.58334e-13	Kdm8	GO:0005634//nucleus	GO:0046872//metal ion binding;GO:0051864//histone demethylase activity (H3-K36 specific);GO:0003682//chromatin binding	GO:0000086//G2/M transition of mitotic cell cycle;GO:0070544//histone H3-K36 demethylation;GO:0055114//oxidation-reduction process;GO:0045893//positive regulation of transcription, DNA-templated	K10277//lysine-specific demethylase 8 [EC:1.14.11.27]	gi|21313318|ref|NP_084118.1|//lysine-specific demethylase 8 [Mus musculus]
55991	2112	7.71	16.16	1.06762443283676	4.73904798377282e-29	Up	9.36288e-30	Panx1	GO:0005921//gap junction;GO:0032059//bleb;GO:0043234//protein complex;GO:0016021//integral component of membrane;GO:0005789//endoplasmic reticulum membrane;GO:0005886//plasma membrane	GO:0002020//protease binding;GO:0051015//actin filament binding;GO:0046982//protein heterodimerization activity;GO:0005102//receptor binding;GO:0097110//scaffold protein binding;GO:0044325//ion channel binding;GO:0022840//leak channel activity;GO:0005262//calcium channel activity;GO:0055077//gap junction hemi-channel activity	GO:0002931//response to ischemia;GO:0033198//response to ATP;GO:0070588//calcium ion transmembrane transport;GO:0050718//positive regulation of interleukin-1 beta secretion;GO:0050717//positive regulation of interleukin-1 alpha secretion;GO:0007267//cell-cell signaling;GO:0034214//protein hexamerization	K03443//pannexin 1	gi|86262134|ref|NP_062355.2|//pannexin-1 [Mus musculus]
667250	978	0.78	1.63	1.06332593536883	0.0301502004090159	*	0.01831526	Gm12657	GO:0001740//Barr body;GO:0070062//extracellular exosome;GO:0000784//nuclear chromosome, telomeric region;GO:0005654//nucleoplasm;GO:0005700//polytene chromosome;GO:0000788//nuclear nucleosome;GO:0030176//integral component of endoplasmic reticulum membrane;GO:0005637//nuclear inner membrane	GO:0016627//oxidoreductase activity, acting on the CH-CH group of donors;GO:0042393//histone binding;GO:0000979//RNA polymerase II core promoter sequence-specific DNA binding;GO:0046982//protein heterodimerization activity;GO:0000980//RNA polymerase II distal enhancer sequence-specific DNA binding;GO:0098770//FBXO family protein binding;GO:0031492//nucleosomal DNA binding	GO:0001649//osteoblast differentiation;GO:0006997//nucleus organization;GO:0045815//positive regulation of gene expression, epigenetic;GO:0007596//blood coagulation;GO:0048477//oogenesis;GO:0030307//positive regulation of cell growth;GO:0031509//telomeric heterochromatin assembly;GO:0007420//brain development;GO:0007566//embryo implantation;GO:0008584//male gonad development;GO:0044267//cellular …	K11253//histone H3	gi|148698992|gb|EDL30939.1|//mCG142395 [Mus musculus]
110006	2433	49.69	103.79	1.06264000203816	3.96067425454545e-207	Up	1.105772e-208	Gusb	GO:0016020//membrane;GO:0070062//extracellular exosome;GO:0005615//extracellular space;GO:0005783//endoplasmic reticulum;GO:0005764//lysosome	GO:0030246//carbohydrate binding;GO:0019904//protein domain specific binding;GO:0005102//receptor binding;GO:0004566//beta-glucuronidase activity	GO:0005975//carbohydrate metabolic process	K01195//beta-glucuronidase [EC:3.2.1.31]	gi|755514254|ref|XP_011239155.1|//PREDICTED: beta-glucuronidase isoform X2 [Mus musculus];gi|6754098|ref|NP_034498.1|//beta-glucuronidase precursor [Mus musculus];gi|148687540|gb|EDL19487.1|//glucuronidase, beta, isoform CRA_c, partial [Mus musculus]
50783	887	58.39	121.86	1.06143142922483	9.79388678647343e-95	Up	6.77042e-96	Lsm4	GO:0097526//spliceosomal tri-snRNP complex;GO:0005654//nucleoplasm;GO:0005681//spliceosomal complex;GO:0005688//U6 snRNP;GO:0000932//P-body;GO:0043005//neuron projection	GO:0017070//U6 snRNA binding	GO:0098779//positive regulation of mitophagy in response to mitochondrial depolarization;GO:0098792//xenophagy;GO:0033962//cytoplasmic mRNA processing body assembly;GO:0000245//spliceosomal complex assembly;GO:0002230//positive regulation of defense response to virus by host;GO:0000387//spliceosomal snRNP assembly;GO:0000956//nuclear-transcribed mRNA catabolic process	K12623//U6 snRNA-associated Sm-like protein LSm4	gi|157823641|ref|NP_001099543.1|//U6 snRNA-associated Sm-like protein LSm4 [Rattus norvegicus]
20193	615	41.65	86.90	1.06103968144885	1.52421261116194e-42	Up	2.22544e-43	S100a1	GO:0005634//nucleus;GO:0030018//Z disc;GO:0031430//M band;GO:0016529//sarcoplasmic reticulum;GO:0043005//neuron projection	GO:0044548//S100 protein binding;GO:0005509//calcium ion binding;GO:0048306//calcium-dependent protein binding;GO:0051117//ATPase binding;GO:0042803//protein homodimerization activity	GO:0000122//negative regulation of transcription from RNA polymerase II promoter;GO:1901387//positive regulation of voltage-gated calcium channel activity;GO:0008016//regulation of heart contraction	K17274//calpactin-1 light chain	gi|6755386|ref|NP_035439.1|//protein S100-A1 [Mus musculus]
14275	991	0.64	1.33	1.05528243550119	0.0328361394045534	*	0.0200368	Folr1	GO:0016323//basolateral plasma membrane;GO:0070062//extracellular exosome;GO:0005634//nucleus;GO:0031362//anchored component of external side of plasma membrane;GO:0016324//apical plasma membrane;GO:0031410//cytoplasmic vesicle;GO:0031526//brush border membrane;GO:0005768//endosome;GO:0016021//integral component of membrane	GO:0005542//folic acid binding;GO:0051870//methotrexate binding;GO:0004872//receptor activity;GO:0008517//folic acid transporter activity	GO:0031103//axon regeneration;GO:0071231//cellular response to folic acid;GO:0015884//folic acid transport;GO:0061626//pharyngeal arch artery morphogenesis;GO:0061713//anterior neural tube closure;GO:0017015//regulation of transforming growth factor beta receptor signaling pathway;GO:0001947//heart looping;GO:0060828//regulation of canonical Wnt signaling pathway;GO:0003147//neural crest cell mig…	K13649//folate receptor	gi|31982845|ref|NP_032060.2|//folate receptor alpha precursor [Mus musculus]
330817	1332	8.20	17.02	1.05353522218052	4.5237430125e-19	Up	1.160244e-19	Dhps	GO:0005737//cytoplasm	GO:0034038//deoxyhypusine synthase activity	GO:0051289//protein homotetramerization;GO:0042102//positive regulation of T cell proliferation;GO:0008612//peptidyl-lysine modification to peptidyl-hypusine;GO:0042593//glucose homeostasis	K00809//deoxyhypusine synthase [EC:2.5.1.46]	gi|25058431|gb|AAH39963.1|//Dhps protein [Mus musculus];gi|87252720|ref|NP_001034603.1|//deoxyhypusine synthase [Mus musculus]
[truncated: 14,348 more rows]
