# Supplementary material for: Tead1a Initiates Transcriptional Priming Through the TEAD1a/YAP‐Notch1‐Spi1/Cebpα Axis to Promote Neutrophil Fate
Source: Adv Sci (Weinh). 2025 Aug 28;12(41):e05441. doi: 10.1002/advs.202505441 (PMC12591127; doi:10.1002/advs.202505441)
Supplement: Supplementary file 3 — Supporting csv [file ADVS-12-e05441-s001.zip]

Archive with 2 entries (2 files):
- diff_marker cell cluster 1 neutrophils.csv
- Supplementary Data1 RNAseq of kidney marrow.csv
