# Supplementary material for: Tead1a Initiates Transcriptional Priming Through the TEAD1a/YAP‐Notch1‐Spi1/Cebpα Axis to Promote Neutrophil Fate
Source: Adv Sci (Weinh). 2025 Aug 28;12(41):e05441. doi: 10.1002/advs.202505441 (PMC12591127; doi:10.1002/advs.202505441)
Supplement: Supplementary file 3 — Supporting csv [file ADVS-12-e05441-s001.zip › diff_marker cell cluster 1 neutrophils.csv]

p_val	avg_log2FC	pct.1	pct.2	p_val_adj	gene	description		#VALUE!	6.75
1.35E-298	1.689803994	0.504	0.007	0	krt91			0.013888889	4.034482759
1.35E-298	-0.839481254	0.999	1	0	pfn1			1.001001001	3.646808511
1.35E-296	3.730900344	0.66	0.102	6.40E-292	hsp90aa1.2			0.154545455	2.766304348
1.95E-286	-0.958067492	0.987	0.998	9.23E-282	arhgdig			1.011144883	2.692307692
1.91E-283	-1.938302074	0.235	0.857	9.03E-279	spice1			3.646808511	2.683673469
3.36E-276	-1.805468541	0.49	0.938	1.59E-271	cebpa			1.914285714	2.643678161
1.15E-268	-1.372799207	0.921	0.991	5.47E-264	dusp2			1.076004343	2.564417178
2.84E-256	1.867004013	0.634	0.099	1.35E-251	krtt1c19e			0.15615142	2.422818792
8.91E-254	-1.109689944	0.894	0.99	4.22E-249	myl12.1			1.10738255	2.419753086
5.19E-245	-1.837067056	0.503	0.927	2.46E-240	zgc:162730			1.842942346	2.384615385
5.52E-245	1.377554784	0.443	0.017	2.62E-240	si:dkey-181f22.4			0.038374718	2.368852459
5.49E-235	-0.920694158	0.978	0.995	2.60E-230	mpx			1.017382413	2.352
3.03E-233	1.126292828	0.529	0.058	1.43E-228	zgc:136930			0.109640832	2.313043478
5.89E-231	0.98576428	0.372	0.001	2.79E-226	hbbe1.3			0.002688172	2.241830065
2.83E-226	0.859982657	0.998	0.983	1.34E-221	rpl6			0.98496994	2.219653179
9.14E-226	0.562262855	1	1	4.33E-221	ppiaa			1	2.178674352
7.88E-218	-1.512167032	0.561	0.909	3.74E-213	sms			1.620320856	2.161111111
1.70E-217	1.243430892	0.981	0.837	8.03E-213	crema			0.853211009	2.161016949
3.62E-207	0.526130303	1	0.999	1.72E-202	tpt1			0.999	2.15
8.09E-202	-0.558616755	0.997	0.998	3.83E-197	rps11			1.001003009	2.14
7.73E-194	0.491795839	1	0.999	3.66E-189	uba52			0.999	2.112903226
3.39E-191	1.238552646	0.626	0.159	1.61E-186	dennd4a			0.25399361	2.090909091
2.17E-189	-1.049580297	0.974	0.996	1.03E-184	srgn			1.022587269	2.087804878
9.69E-184	1.891641393	0.544	0.125	4.59E-179	marcksl1b			0.229779412	2.072961373
1.37E-182	1.253816818	0.79	0.36	6.51E-178	cmip			0.455696203	2.066666667
3.33E-174	1.062599972	0.54	0.104	1.58E-169	si:dkey-183i3.5			0.192592593	2.05204461
1.07E-166	0.467594856	0.999	0.999	5.06E-162	rps19			1	2.049079755
1.98E-164	0.502749453	1	0.998	9.36E-160	rps15a			0.998	2.021008403
1.17E-162	1.688130671	0.823	0.482	5.55E-158	sult6b1			0.585662211	1.98757764
2.90E-159	1.864650685	0.961	0.809	1.38E-154	zgc:92066			0.841831426	1.93877551
1.18E-154	-1.712332616	0.347	0.756	5.57E-150	socs3a			2.178674352	1.93220339
1.04E-153	0.361973889	1	1	4.92E-149	hsp90ab1			1	1.914285714
1.22E-150	-1.309238375	0.465	0.835	5.76E-146	dusp1			1.795698925	1.892857143
7.73E-150	-0.587148038	0.989	0.995	3.66E-145	arpc1b			1.006066734	1.883040936
1.93E-149	0.467816428	0.26	0.004	9.14E-145	sparc			0.015384615	1.867021277
2.38E-146	2.492980774	0.583	0.205	1.13E-141	hsp70.1			0.351629503	1.866336634
2.33E-145	-1.159729314	0.549	0.873	1.10E-140	si:dkey-185m8.2			1.590163934	1.854166667
1.68E-144	1.202269547	0.617	0.221	7.99E-140	sptlc2b			0.358184765	1.852760736
3.50E-144	1.208864887	0.719	0.336	1.66E-139	si:dkey-112a7.4-2			0.467315716	1.842942346
3.92E-144	0.471118233	1	0.998	1.86E-139	rpl18			0.998	1.836601307
7.94E-144	2.055012686	0.588	0.211	3.76E-139	hsp70.3			0.358843537	1.823809524
9.55E-143	0.729138481	0.992	0.974	4.53E-138	sat1a.2			0.981854839	1.823170732
8.66E-142	0.914059619	0.279	0.012	4.11E-137	cyt1			0.043010753	1.81938326
1.20E-141	0.461148492	0.999	0.998	5.67E-137	rpl35			0.998998999	1.818991098
3.93E-141	1.042208434	1	0.995	1.86E-136	mt-rnr2			0.995	1.81122449
7.70E-136	0.411049404	1	0.998	3.65E-131	rpl15			0.998	1.803370787
1.36E-135	0.707853073	0.989	0.939	6.45E-131	h3f3d			0.949443883	1.8
1.02E-133	0.869257798	0.998	0.946	4.83E-129	actc1b			0.947895792	1.795698925
7.47E-132	0.411687448	0.999	0.997	3.54E-127	rpl14			0.997997998	1.786069652
9.67E-132	0.908937498	0.943	0.781	4.58E-127	prelid3b			0.828207847	1.778181818
2.58E-128	-0.971200427	0.611	0.889	1.22E-123	ier2a			1.454991817	1.74742268
3.21E-128	0.478543376	0.999	0.997	1.52E-123	rpl35a			0.997997998	1.735449735
3.51E-128	0.413182153	1	1	1.67E-123	rpl23			1	1.732087227
7.68E-128	-0.302532277	1	1	3.64E-123	eef1a1l1			1	1.725490196
2.95E-127	0.369256472	1	1	1.40E-122	rpl31			1	1.724358974
8.09E-126	-0.832545593	0.981	0.995	3.84E-121	srgn-1			1.014271152	1.721311475
1.12E-124	0.326080439	1	0.999	5.29E-120	slc25a5			0.999	1.714932127
1.68E-120	0.496459718	0.985	0.996	7.98E-116	npsn			1.011167513	1.710982659
4.71E-120	-0.948449963	0.671	0.923	2.23E-115	LOC100331484			1.375558867	1.702702703
5.19E-119	0.979939347	0.763	0.426	2.46E-114	kdm6ba			0.558322412	1.6996337
9.96E-119	0.9612369	0.614	0.246	4.72E-114	slc25a33			0.400651466	1.694300518
1.78E-118	0.741299935	0.967	0.874	8.42E-114	eif1b			0.903826267	1.69379845
2.19E-116	-0.697983979	0.907	0.981	1.04E-111	LOC100151049			1.081587652	1.689189189
4.64E-115	0.976685228	0.931	0.638	2.20E-110	tnni2a.4			0.68528464	1.687671233
1.24E-114	-0.557998123	1	1	5.89E-110	zgc:158463			1	1.685446009
1.50E-113	1.033258839	0.83	0.541	7.09E-109	rsrp1			0.651807229	1.682080925
6.50E-108	2.98676871	0.41	0.114	3.08E-103	LOC100329375			0.27804878	1.679802956
1.48E-104	0.361856597	1	0.998	7.04E-100	rps27.1			0.998	1.678010471
1.10E-103	0.981776216	0.928	0.664	5.19E-99	mylz3			0.715517241	1.676829268
1.54E-102	1.050552273	0.926	0.846	7.29E-98	fth1a			0.913606911	1.672782875
2.60E-102	-0.803372856	0.77	0.948	1.23E-97	si:ch211-136m16.8			1.231168831	1.671568627
7.08E-102	-1.011217204	0.273	0.651	3.36E-97	pgk1			2.384615385	1.66875
3.05E-99	-0.708086639	0.824	0.947	1.44E-94	arpc5b			1.149271845	1.658536585
8.74E-99	0.988698094	0.607	0.286	4.14E-94	alas1			0.471169687	1.658031088
4.68E-98	0.481249556	0.996	0.986	2.22E-93	rps29			0.989959839	1.656441718
3.88E-95	-0.446476961	0.987	0.996	1.84E-90	spi1b			1.009118541	1.65625
1.31E-94	0.450513543	0.999	0.99	6.22E-90	rps18			0.990990991	1.653846154
2.66E-94	-0.784761577	0.742	0.914	1.26E-89	ctss1			1.23180593	1.653250774
3.70E-93	-0.552192192	0.959	0.995	1.76E-88	EGFP			1.037539103	1.653061224
1.72E-92	0.661905391	0.322	0.071	8.16E-88	try			0.220496894	1.637992832
3.71E-92	-0.686261376	0.785	0.941	1.76E-87	LOC110438439			1.198726115	1.63740458
7.60E-90	0.731969922	0.386	0.104	3.60E-85	nr4a3			0.269430052	1.630498534
1.47E-89	-0.646378471	0.865	0.964	6.94E-85	itm2bb			1.114450867	1.625581395
1.70E-89	0.934439923	0.502	0.195	8.06E-85	mid1ip1b			0.388446215	1.623529412
1.04E-88	0.88704776	0.796	0.568	4.91E-84	acsl4b			0.713567839	1.622641509
1.10E-88	0.362496009	0.999	0.997	5.22E-84	rps26l			0.997997998	1.620320856
1.79E-87	0.298003568	0.999	1	8.49E-83	rpl18a			1.001001001	1.610465116
1.17E-86	0.763367999	0.938	0.832	5.57E-82	chac1			0.886993603	1.609195402
4.55E-86	-1.091668458	0.243	0.588	2.16E-81	zgc:77112			2.419753086	1.599033816
4.33E-85	0.285758571	0.999	0.999	2.05E-80	rps14			1	1.596707819
5.85E-85	0.251908293	0.999	0.999	2.77E-80	rpl19			1	1.592592593
7.56E-84	0.315843165	1	1	3.58E-79	rps20			1	1.590163934
1.54E-82	0.650624482	0.274	0.055	7.31E-78	prss59.2			0.200729927	1.589576547
2.87E-82	0.666552014	0.261	0.046	1.36E-77	kdm7aa			0.176245211	1.578692494
6.79E-81	-0.80491289	0.54	0.798	3.22E-76	fosab			1.477777778	1.577287066
1.59E-80	0.335900916	0.998	0.999	7.56E-76	rps6			1.001002004	1.575539568
4.59E-80	-1.201358051	0.469	0.738	2.17E-75	il1b			1.573560768	1.574626866
4.77E-80	0.788965915	0.753	0.502	2.26E-75	eif4a1a			0.666666667	1.573913043
6.42E-80	0.355515044	1	0.997	3.04E-75	faua			0.997	1.573560768
1.67E-79	0.763000572	0.361	0.107	7.91E-75	cyb5b			0.296398892	1.569343066
1.14E-77	-0.568283188	0.93	0.979	5.40E-73	ppdpfa			1.052688172	1.56741573
3.30E-77	-0.81541038	0.552	0.8	1.57E-72	sumo2b			1.449275362	1.563706564
5.33E-77	0.339345963	0.999	0.995	2.53E-72	rpl23a			0.995995996	1.563535912
5.59E-77	0.313480524	0.999	0.997	2.65E-72	rpl9			0.997997998	1.558823529
7.98E-77	0.645389433	0.953	0.825	3.78E-72	cirbpa			0.865687303	1.556745182
5.24E-76	1.119322986	0.585	0.27	2.48E-71	LOC110439915			0.461538462	1.556097561
4.71E-75	0.790438446	0.468	0.192	2.23E-70	coq10b			0.41025641	1.549261084
5.31E-75	-0.892797663	0.184	0.509	2.52E-70	LOC103911370			2.766304348	1.54679803
8.56E-75	-0.363142856	0.991	0.996	4.06E-70	cotl1			1.005045409	1.538922156
8.62E-72	0.641213281	0.815	0.557	4.09E-67	grasp			0.683435583	1.536945813
1.05E-71	1.152204318	0.273	0.064	4.97E-67	hsp70l			0.234432234	1.536036036
1.59E-69	-0.820155893	0.342	0.644	7.53E-65	stx11a			1.883040936	1.534883721
5.45E-69	0.362434067	0.998	0.995	2.58E-64	rpl37			0.996993988	1.52991453
3.88E-68	0.62874407	0.284	0.071	1.84E-63	pi4kb			0.25	1.527918782
4.16E-68	0.241627204	0.999	0.998	1.97E-63	nme2b.1			0.998998999	1.51981352
9.67E-68	-0.824747731	0.43	0.699	4.58E-63	LOC108183364			1.625581395	1.516129032
1.12E-67	0.792002269	0.508	0.241	5.28E-63	ccnl1b			0.474409449	1.514619883
1.19E-67	-0.371280913	1	1	5.62E-63	actb2			1	1.512544803
4.61E-67	0.301337717	1	0.996	2.19E-62	rpl27			0.996	1.511982571
2.51E-65	0.736272007	0.529	0.265	1.19E-60	cst3			0.50094518	1.508650519
6.51E-65	0.705095216	0.351	0.118	3.09E-60	npl			0.336182336	1.504385965
1.19E-64	0.277830225	1	0.998	5.65E-60	eef1g			0.998	1.497409326
5.82E-64	0.766028886	0.639	0.386	2.76E-59	ube2al			0.604068858	1.493573265
9.03E-64	-0.534113394	0.933	0.97	4.28E-59	cfl1l			1.03965702	1.490566038
9.14E-64	-0.524387628	0.048	0.324	4.33E-59	apoa1b			6.75	1.488888889
1.53E-63	-0.776129774	0.416	0.688	7.26E-59	vamp8-1			1.653846154	1.488764045
2.45E-63	0.810925032	0.731	0.514	1.16E-58	tuba8l			0.703146375	1.486891386
5.28E-63	0.768934961	0.745	0.532	2.50E-58	ldha			0.71409396	1.484918794
1.79E-62	1.108803183	0.739	0.542	8.46E-58	cxcr4b			0.733423545	1.482490272
2.88E-62	0.723631194	0.548	0.286	1.36E-57	itpkcb			0.52189781	1.482269504
4.84E-62	0.719856239	0.517	0.262	2.29E-57	srpr			0.506769826	1.481081081
6.47E-62	0.93695289	0.675	0.434	3.07E-57	dnajb1b			0.642962963	1.477777778
1.85E-61	-0.491459655	0.924	0.97	8.76E-57	calm1b			1.04978355	1.475247525
6.21E-61	0.665378035	0.68	0.416	2.95E-56	plekho1b			0.611764706	1.474860335
2.95E-60	0.790833943	0.523	0.276	1.40E-55	fam76b			0.527724665	1.473404255
4.04E-60	-0.59000549	0.731	0.885	1.91E-55	actr2a			1.210670315	1.47277937
5.79E-60	-0.802106975	0.269	0.552	2.74E-55	cyp7a1b			2.05204461	1.472727273
7.89E-60	-0.649905039	0.568	0.784	3.74E-55	rap1b			1.38028169	1.469879518
9.90E-60	0.674396575	0.767	0.577	4.69E-55	rnaseka			0.752281617	1.467320261
1.80E-59	0.719293704	0.62	0.377	8.51E-55	si:ch211-264f5.2			0.608064516	1.464285714
2.20E-59	0.878888878	0.458	0.225	1.04E-54	si:zfos-943e10.1			0.491266376	1.464183381
2.29E-59	-0.770492416	0.174	0.46	1.09E-54	si:ch211-243a20.4			2.643678161	1.462585034
3.54E-59	0.898691656	0.427	0.184	1.68E-54	nfkbiaa			0.430913349	1.46031746
9.64E-59	0.707815079	0.61	0.355	4.57E-54	midn			0.581967213	1.455357143
3.78E-58	0.769570333	0.676	0.473	1.79E-53	si:dkey-206d17.12			0.699704142	1.454991817
3.94E-58	0.697872545	0.74	0.512	1.87E-53	tubb2b			0.691891892	1.449275362
1.30E-57	0.736963032	0.75	0.568	6.18E-53	cd81a			0.757333333	1.446327684
2.22E-57	0.281203279	0.999	0.998	1.05E-52	rpl34			0.998998999	1.445
2.24E-57	-0.498906812	0.894	0.955	1.06E-52	dhrs9			1.068232662	1.443548387
2.58E-57	-0.566856326	0.943	0.982	1.22E-52	cpa5			1.04135737	1.443243243
2.61E-57	0.242782936	1	0.999	1.24E-52	rpl28			0.999	1.440860215
1.01E-56	-0.644647473	0.857	0.944	4.79E-52	LOC100002392			1.101516919	1.435779817
1.69E-56	-0.605759123	0.782	0.891	7.99E-52	ldhba			1.139386189	1.435185185
2.39E-56	0.735617739	0.707	0.495	1.13E-51	tob1b			0.700141443	1.432343234
4.09E-56	0.739507341	0.707	0.466	1.94E-51	zfand5b			0.659123055	1.428571429
8.76E-56	-0.46291759	0.919	0.971	4.15E-51	si: ch211-223l2.4			1.056583243	1.428571429
9.27E-56	0.715754959	0.556	0.312	4.40E-51	irf2bp2a			0.561151079	1.42804428
1.32E-55	0.605777888	0.306	0.102	6.24E-51	zfand6			0.333333333	1.427046263
2.35E-55	0.242080076	1	0.998	1.12E-50	rps23			0.998	1.425641026
2.52E-55	0.664512153	0.683	0.456	1.19E-50	bc2			0.667642753	1.424657534
9.71E-55	0.230010789	0.999	0.999	4.60E-50	rps10			1	1.421641791
7.03E-54	0.584657165	0.823	0.667	3.33E-49	cycsb			0.810449575	1.421370968
2.09E-53	0.645178449	0.444	0.211	9.92E-49	ddx3a			0.475225225	1.420454545
4.51E-53	-0.699972692	0.467	0.727	2.14E-48	trib3			1.556745182	1.418604651
5.62E-53	0.28784591	0.999	0.997	2.66E-48	zgc:114188			0.997997998	1.413533835
7.67E-53	0.681524285	0.511	0.281	3.64E-48	tnfaip8l2b			0.549902153	1.412751678
8.44E-53	-0.736266164	0.156	0.42	4.00E-48	socs3b			2.692307692	1.411111111
1.41E-52	-0.71083588	0.295	0.57	6.69E-48	sat1a.1			1.93220339	1.410764873
2.65E-52	0.697028127	0.74	0.525	1.25E-47	mylpfa-2			0.709459459	1.410526316
3.63E-52	-0.725934641	0.365	0.616	1.72E-47	zgc:158446			1.687671233	1.408906883
7.08E-52	0.313779765	0.997	0.994	3.35E-47	rps28			0.996990973	1.407407407
7.22E-52	0.331353727	0.998	0.994	3.42E-47	rpl36			0.995991984	1.40625
1.49E-51	-0.420372336	0.087	0.351	7.05E-47	apoa2			4.034482759	1.405829596
1.55E-51	0.696044828	0.298	0.101	7.33E-47	krt4-1			0.338926174	1.404907975
6.79E-51	-0.58527339	0.654	0.836	3.22E-46	atp5h			1.278287462	1.404255319
9.42E-51	-0.309447966	0.997	0.996	4.47E-46	eef2b			0.998996991	1.403389831
1.23E-50	0.51204423	0.933	0.85	5.82E-46	btg1			0.911039657	1.401960784
1.44E-50	-0.705796386	0.163	0.418	6.81E-46	hlx1			2.564417178	1.399425287
3.49E-50	-0.678777425	0.337	0.613	1.65E-45	LOC101883695			1.818991098	1.399082569
4.52E-50	0.668309013	0.851	0.666	2.14E-45	si:ch211-222l21.1			0.782608696	1.394495413
8.81E-50	-0.641132493	0.382	0.641	4.18E-45	fam49ba			1.678010471	1.393782383
1.22E-49	0.232116164	1	0.999	5.78E-45	rpl17			0.999	1.393364929
1.24E-49	-0.629747771	0.432	0.688	5.87E-45	mapk11			1.592592593	1.391941392
1.36E-49	0.800927573	0.623	0.421	6.43E-45	raraa			0.67576244	1.390243902
2.18E-49	0.522935082	0.858	0.749	1.03E-44	rab1ab			0.872960373	1.389891697
9.53E-49	0.497584887	0.889	0.796	4.52E-44	ube2d2			0.895388076	1.388392857
2.07E-48	0.623954399	0.697	0.501	9.79E-44	higd1a			0.718794835	1.38762215
3.96E-48	0.573447631	0.298	0.107	1.88E-43	tnfrsf11a			0.359060403	1.387096774
6.72E-48	-0.563911835	0.583	0.788	3.18E-43	plek			1.351629503	1.381696429
9.50E-47	-0.651231034	0.413	0.652	4.50E-42	hmha1b			1.578692494	1.380566802
1.19E-46	-0.711398991	0.72	0.838	5.62E-42	ddit3			1.163888889	1.38028169
2.31E-46	0.879260834	0.319	0.13	1.09E-41	rbp4			0.407523511	1.379385965
3.31E-46	0.275241874	0.997	0.995	1.57E-41	rps17			0.997993982	1.376777251
4.57E-46	-0.384832039	0.952	0.982	2.17E-41	scinlb			1.031512605	1.375558867
1.06E-45	0.574519732	0.589	0.359	5.04E-41	slc38a2			0.60950764	1.375494071
1.87E-45	0.600460503	0.375	0.161	8.88E-41	rpl5b			0.429333333	1.372781065
2.12E-45	0.61484933	0.655	0.461	1.01E-40	psmb7			0.703816794	1.372093023
2.40E-45	0.573715159	0.815	0.687	1.14E-40	pgam1a			0.842944785	1.371165644
2.98E-45	0.204897756	1	1	1.41E-40	rpsa			1	1.370212766
1.01E-44	0.655341987	0.338	0.145	4.79E-40	pqlc2			0.428994083	1.369803063
1.41E-44	0.49521958	0.27	0.097	6.68E-40	postnb			0.359259259	1.365030675
8.23E-44	-0.300429275	0.976	0.995	3.90E-39	fcer1gl			1.019467213	1.363970588
9.48E-44	0.550836322	0.658	0.477	4.49E-39	ddx61			0.724924012	1.358803987
1.45E-43	0.737697549	0.848	0.745	6.89E-39	nfkbiab			0.878537736	1.357142857
1.91E-43	-0.500095097	0.756	0.88	9.04E-39	rpl5b-1			1.164021164	1.356097561
3.11E-43	0.245466348	1	0.998	1.47E-38	zgc:171772			0.998	1.355648536
4.07E-43	0.47093964	0.886	0.783	1.93E-38	cox7a2a			0.883747178	1.3556231
5.13E-43	-0.574293218	0.662	0.831	2.43E-38	si:ch211-226m16.2			1.255287009	1.354700855
7.23E-43	0.587784993	0.424	0.222	3.43E-38	g3bp1			0.523584906	1.353305785
1.25E-42	-0.62456521	0.459	0.694	5.90E-38	sik1			1.511982571	1.352941176
1.83E-42	-1.315298901	0.406	0.682	8.67E-38	lyz-2			1.679802956	1.352941176
2.08E-42	0.492060809	0.886	0.79	9.84E-38	rhoab			0.891647856	1.352380952
2.24E-42	-0.634226079	0.238	0.481	1.06E-37	si:ch211-286b5.8			2.021008403	1.351758794
3.14E-42	0.222793564	1	1	1.49E-37	rps7			1	1.351629503
6.96E-42	0.624361047	0.394	0.195	3.30E-37	sqstm1			0.494923858	1.349137931
9.58E-42	0.616624086	0.554	0.338	4.54E-37	b3gnt2b			0.610108303	1.34841629
3.61E-41	-0.445731751	0.932	0.969	1.71E-36	adam8a			1.039699571	1.348039216
7.76E-41	-0.708153811	0.801	0.877	3.68E-36	ccr9a			1.094881398	1.346733668
1.02E-40	0.551563728	0.685	0.504	4.83E-36	degs1			0.735766423	1.345971564
1.59E-40	-0.557737661	0.496	0.705	7.53E-36	wdr1			1.421370968	1.344186047
4.92E-40	-0.618693307	0.321	0.556	2.33E-35	si:dkey-53k12.2			1.732087227	1.343478261
5.69E-40	-0.579389003	0.402	0.633	2.70E-35	pycard			1.574626866	1.342519685
1.03E-39	0.211679909	0.997	0.996	4.90E-35	rplp2			0.998996991	1.342342342
1.74E-39	0.725179647	0.381	0.199	8.22E-35	gclc			0.522309711	1.340080972
2.02E-39	0.50860051	0.948	0.789	9.58E-35	tnnt3b			0.832278481	1.339901478
2.58E-39	0.549058576	0.678	0.488	1.22E-34	smox			0.719764012	1.336585366
2.59E-39	0.609914136	0.51	0.301	1.23E-34	nfil3-5			0.590196078	1.333333333
3.99E-39	0.535615418	0.305	0.129	1.89E-34	eif4g2b-1			0.42295082	1.333333333
5.59E-39	0.82407812	0.449	0.258	2.65E-34	si:ch211-153b23.5			0.574610245	1.331950207
8.86E-39	0.237245286	0.999	0.996	4.20E-34	rpl7			0.996996997	1.326530612
1.56E-38	-0.582592558	0.429	0.652	7.39E-34	si:ch211-193e13.5			1.51981352	1.325
1.96E-38	-0.646049902	0.406	0.629	9.29E-34	si:ch211-160e1.5			1.549261084	1.324561404
2.64E-38	0.495968837	0.274	0.106	1.25E-33	zgc:162952			0.386861314	1.323699422
6.87E-38	-0.420472405	0.935	0.97	3.26E-33	LOC108183364-1			1.037433155	1.321428571
7.42E-38	0.282736289	1	1	3.52E-33	rps9			1	1.31981982
7.74E-38	-0.604843114	0.205	0.428	3.67E-33	pgm1			2.087804878	1.318627451
9.05E-38	-0.600689761	0.149	0.361	4.29E-33	zgc:158446-1			2.422818792	1.317725753
9.71E-38	-0.501587316	0.644	0.801	4.60E-33	grap2b			1.24378882	1.317567568
1.11E-37	-0.577728499	0.233	0.483	5.26E-33	alox5ap			2.072961373	1.316633267
1.40E-37	0.530090779	0.845	0.745	6.62E-33	atp1b1a			0.881656805	1.314285714
1.49E-37	0.549083462	0.595	0.395	7.04E-33	fosl2			0.663865546	1.313846154
2.18E-37	0.490738024	0.311	0.134	1.03E-32	ssh2a			0.430868167	1.313432836
2.44E-37	-0.596742101	0.327	0.547	1.16E-32	si:ch73-203a8.1			1.672782875	1.312820513
2.31E-36	-0.310596149	0.964	0.989	1.10E-31	pabpc1a			1.02593361	1.312676056
5.24E-36	0.560518371	0.478	0.288	2.48E-31	si:dkey-79d12.5			0.60251046	1.311435523
5.84E-36	0.344419272	0.995	0.993	2.77E-31	rpl10-2			0.99798995	1.309917355
1.53E-35	-0.515296295	0.525	0.71	7.26E-31	ccdc88b			1.352380952	1.309859155
1.60E-35	0.511530988	0.761	0.61	7.59E-31	zyx			0.801576873	1.308695652
1.67E-35	-0.554478846	0.341	0.556	7.91E-31	ccnd2a			1.630498534	1.308357349
2.52E-35	-0.462234846	0.793	0.892	1.20E-30	plxnc1			1.124842371	1.306930693
4.60E-35	-0.551663744	0.173	0.384	2.18E-30	cyth4b			2.219653179	1.305785124
7.37E-35	-0.525546229	0.431	0.64	3.49E-30	LOC558761			1.484918794	1.305555556
8.46E-35	-0.565590554	0.394	0.602	4.01E-30	si:ch211-284o19.8-1			1.527918782	1.303797468
1.00E-34	0.441722722	0.704	0.564	4.74E-30	ak1			0.801136364	1.301518438
1.34E-34	0.302041803	0.985	0.984	6.36E-30	rpl32-1			0.998984772	1.300791557
1.98E-34	-0.570306342	0.18	0.387	9.37E-30	c5ar1			2.15	1.300469484
2.12E-34	-0.803062319	0.323	0.534	1.01E-29	histh1l			1.653250774	1.299765808
4.96E-34	0.482596748	0.425	0.238	2.35E-29	arl1			0.56	1.294117647
6.09E-34	-0.537606592	0.18	0.389	2.89E-29	ikzf1			2.161111111	1.293838863
8.10E-34	-0.537586306	0.555	0.745	3.84E-29	rab44			1.342342342	1.292753623
8.87E-34	-0.300386605	0.957	0.98	4.21E-29	eif3f			1.024033438	1.290196078
1.82E-33	0.175557604	1	0.999	8.62E-29	rps5			0.999	1.289036545
3.51E-33	0.513919075	0.427	0.243	1.67E-28	brd2a			0.569086651	1.287128713
5.19E-33	0.563436573	0.675	0.529	2.46E-28	chmp4bb			0.783703704	1.281879195
9.11E-33	0.483764033	0.548	0.366	4.32E-28	atp6v1g1-1			0.667883212	1.281407035
1.07E-32	0.263775658	0.991	0.986	5.07E-28	rsl24d1			0.994954591	1.279069767
2.48E-32	0.498172968	0.327	0.162	1.17E-27	ifrd1			0.495412844	1.278431373
2.61E-32	0.552035373	0.28	0.129	1.24E-27	col1a2			0.460714286	1.278287462
5.46E-32	0.578671841	0.877	0.883	2.59E-27	mid1ip1l			1.006841505	1.27734375
5.50E-32	0.186294484	1	0.998	2.61E-27	rplp1			0.998	1.276923077
6.92E-32	0.399391045	0.974	0.988	3.28E-27	mmp13a			1.014373717	1.276657061
7.72E-32	0.487261172	0.539	0.357	3.66E-27	zc3h11a			0.662337662	1.276536313
7.99E-32	-0.347504493	0.935	0.976	3.79E-27	lcp1			1.043850267	1.275423729
1.27E-31	-0.500264221	0.275	0.489	6.03E-27	nucb1			1.778181818	1.274576271
1.33E-31	-0.353519089	0.91	0.957	6.30E-27	plpp1a			1.051648352	1.27385159
1.40E-31	-0.636750317	0.385	0.567	6.66E-27	pim1			1.472727273	1.273584906
5.84E-31	-0.457269279	0.639	0.793	2.77E-26	si:ch1073-443f11.2			1.241001565	1.271468144
7.08E-31	0.566777694	0.513	0.339	3.36E-26	sgk1			0.660818713	1.267857143
1.65E-30	-0.576542275	0.273	0.464	7.81E-26	wu:fb05h10			1.6996337	1.267857143
1.76E-30	-0.451831732	0.653	0.801	8.36E-26	zgc:63831			1.226646248	1.267267267
3.82E-30	0.543564239	0.68	0.551	1.81E-25	hspa8			0.810294118	1.26642984
6.37E-30	-0.397947374	0.76	0.868	3.02E-25	eif3g			1.142105263	1.265306122
7.36E-30	-0.534865133	0.345	0.543	3.49E-25	mapk12b			1.573913043	1.263858093
8.20E-30	0.582737955	0.647	0.501	3.89E-25	ccng2			0.774343122	1.263374486
1.68E-29	-0.57987089	0.153	0.343	7.98E-25	LOC100006250			2.241830065	1.2625
1.68E-29	0.457480046	0.809	0.714	7.98E-25	h3f3b.1			0.882571075	1.262068966
1.73E-29	0.443439969	0.748	0.605	8.18E-25	atp6v0ca			0.808823529	1.261904762
2.43E-29	-0.543954723	0.554	0.77	1.15E-24	myhz2			1.389891697	1.261589404
3.18E-29	0.492478735	0.913	0.877	1.51E-24	myhz1.1			0.960569551	1.259515571
6.42E-29	0.42787823	0.853	0.761	3.04E-24	ddx5			0.892145369	1.259136213
1.05E-28	-0.587873232	0.389	0.581	4.98E-24	hpgd			1.493573265	1.259124088
1.21E-28	0.495612546	0.398	0.23	5.75E-24	slc16a3			0.577889447	1.258358663
1.34E-28	0.365812126	0.864	0.785	6.37E-24	gnb1b			0.908564815	1.257985258
1.50E-28	0.470044588	0.837	0.761	7.13E-24	hnrnpa0l			0.909199522	1.257075472
1.97E-28	-0.242475674	0.991	0.995	9.35E-24	ybx1			1.004036327	1.25617284
2.26E-28	-0.469551019	0.176	0.368	1.07E-23	cetn4			2.090909091	1.255287009
2.34E-28	0.481285439	0.534	0.367	1.11E-23	lyn			0.687265918	1.253012048
2.46E-28	0.505654459	0.409	0.241	1.16E-23	rasa2			0.589242054	1.251046025
2.65E-28	0.512645667	0.447	0.279	1.25E-23	grapa			0.624161074	1.250639386
2.73E-28	-0.435001037	0.643	0.796	1.30E-23	cap1			1.237947123	1.249394673
3.09E-28	0.735047374	0.5	0.351	1.46E-23	plekhg5b			0.702	1.248730964
6.90E-28	0.453064911	0.657	0.494	3.27E-23	hnrnpabb			0.751902588	1.248251748
7.63E-28	0.518865838	0.64	0.53	3.62E-23	acta1b			0.828125	1.247357294
8.77E-28	-0.463337086	0.098	0.263	4.16E-23	pigrl2.6			2.683673469	1.246268657
1.03E-27	-0.508876763	0.457	0.626	4.89E-23	si:ch211-239e6.4			1.369803063	1.246246246
1.15E-27	0.168704589	1	0.999	5.44E-23	rpl24			0.999	1.245283019
1.69E-27	-0.485433697	0.446	0.627	8.03E-23	myo1f			1.405829596	1.24378882
1.89E-27	0.411818878	0.293	0.146	8.94E-23	zgc:66160			0.498293515	1.242105263
7.32E-27	-0.574196702	0.122	0.289	3.47E-22	zgc:152863			2.368852459	1.241001565
7.74E-27	-0.303277809	0.963	0.979	3.67E-22	si:ch73-1a9.3			1.016614746	1.240506329
7.82E-27	0.437726654	0.659	0.507	3.71E-22	kctd5a			0.769347496	1.237947123
8.54E-27	0.507222676	0.844	0.685	4.05E-22	tpma			0.811611374	1.2375
8.98E-27	0.427427938	0.411	0.24	4.26E-22	LOC100536657			0.583941606	1.235576923
1.51E-26	-0.436678811	0.125	0.294	7.14E-22	cyb5r3			2.352	1.234666667
1.55E-26	0.372666624	0.87	0.798	7.36E-22	reep5			0.917241379	1.234042553
1.63E-26	-0.462308286	0.227	0.413	7.75E-22	cox7a2b			1.81938326	1.233962264
1.96E-26	-0.353457291	0.873	0.938	9.31E-22	hcls1			1.074455899	1.23180593
3.45E-26	-0.524437036	0.482	0.642	1.63E-21	samsn1a			1.331950207	1.231168831
4.22E-26	0.465125572	0.473	0.3	2.00E-21	lonrf1l			0.634249471	1.229665072
4.59E-26	0.17855257	1	0.997	2.17E-21	rpl26			0.997	1.229213483
8.83E-26	0.359471999	0.914	0.876	4.19E-21	odc1			0.958424508	1.229032258
1.02E-25	-0.507638996	0.448	0.619	4.81E-21	si:ch211-39i2.2			1.381696429	1.226646248
1.15E-25	-0.485665976	0.317	0.5	5.45E-21	LOC101885604			1.577287066	1.22591944
1.35E-25	0.441119754	0.415	0.257	6.41E-21	tet3			0.619277108	1.225
1.51E-25	0.476655885	0.299	0.157	7.14E-21	rasgef1ba			0.525083612	1.224014337
1.54E-25	0.627542182	0.469	0.314	7.32E-21	ubb-1			0.669509595	1.223946785
1.67E-25	-0.452473396	0.484	0.655	7.90E-21	si:dkey-32n7.4			1.353305785	1.222493888
1.72E-25	0.411567682	0.257	0.123	8.15E-21	ist1			0.478599222	1.221719457
2.07E-25	-0.459881751	0.202	0.377	9.81E-21	fam133b			1.866336634	1.220675944
2.80E-25	-0.408431742	0.758	0.847	1.33E-20	tktb			1.117414248	1.219026549
3.37E-25	-0.400603286	0.15	0.321	1.60E-20	ndufv2			2.14	1.21799308
6.11E-25	-0.462588915	0.342	0.518	2.89E-20	ndufb6			1.514619883	1.217391304
6.44E-25	-0.456850305	0.244	0.42	3.05E-20	bloc1s6			1.721311475	1.216216216
7.78E-25	0.40901938	0.644	0.499	3.69E-20	atp6ap2			0.77484472	1.215547703
7.90E-25	-0.436427169	0.62	0.762	3.75E-20	timp2b			1.229032258	1.215500945
1.16E-24	0.43406931	0.547	0.404	5.51E-20	chmp1b			0.73857404	1.214046823
1.53E-24	-0.471095668	0.351	0.537	7.26E-20	LOC798168			1.52991453	1.212328767
1.62E-24	0.449765053	0.527	0.358	7.70E-20	nfil3-6			0.679316888	1.211221122
2.09E-24	-0.289222806	0.286	0.13	9.89E-20	icn			0.454545455	1.210670315
2.27E-24	0.366718083	0.269	0.133	1.08E-19	eif4g2a			0.494423792	1.210526316
2.42E-24	-0.463617177	0.456	0.629	1.15E-19	triobpa			1.379385965	1.210280374
2.46E-24	0.42015076	0.509	0.345	1.16E-19	hif1ab			0.677799607	1.210280374
4.27E-24	0.399384045	0.404	0.245	2.02E-19	rbm4.2			0.606435644	1.21
4.42E-24	-0.426756905	0.307	0.488	2.10E-19	plekho2			1.589576547	1.2092257
4.72E-24	-0.433656651	0.901	0.912	2.24E-19	LOC103908620			1.012208657	1.208602151
4.80E-24	0.399393618	0.313	0.168	2.27E-19	si:ch211-236h17.3			0.536741214	1.207729469
6.34E-24	-0.348851788	0.704	0.845	3.01E-19	dub			1.200284091	1.206896552
7.79E-24	-0.415893535	0.566	0.721	3.69E-19	cnn2			1.27385159	1.206405694
8.25E-24	-0.444877625	0.21	0.383	3.91E-19	lrrc47			1.823809524	1.205298013
9.65E-24	-0.404376526	0.163	0.334	4.57E-19	zgc:194312			2.049079755	1.204166667
1.42E-23	0.397808811	0.923	0.876	6.75E-19	rpl22l1			0.94907909	1.200477327
3.10E-23	-0.437971244	0.279	0.457	1.47E-18	zgc:153409			1.637992832	1.200284091
3.19E-23	-0.357814458	0.812	0.896	1.51E-18	itgb2			1.103448276	1.2
3.19E-23	-0.396983176	0.334	0.514	1.51E-18	ndufb11			1.538922156	1.19873817
3.60E-23	0.377910466	0.621	0.482	1.71E-18	rab10			0.776167472	1.198726115
4.19E-23	0.555060906	0.549	0.407	1.99E-18	hnrnpa0l-1			0.741347905	1.198458574
5.99E-23	-0.449954483	0.258	0.437	2.84E-18	tdh			1.69379845	1.198224852
6.73E-23	-0.38641999	0.115	0.266	3.19E-18	ube2l3a-1			2.313043478	1.197959184
7.01E-23	0.167430477	1	0.997	3.32E-18	rps8a			0.997	1.197879859
8.66E-23	-0.401724056	0.161	0.32	4.10E-18	ndufs6			1.98757764	1.197368421
8.84E-23	-0.256104225	0.973	0.987	4.19E-18	cox8a			1.014388489	1.197132616
1.03E-22	-0.360296077	0.701	0.818	4.90E-18	atp5d			1.166904422	1.196969697
1.15E-22	0.432581481	0.746	0.639	5.44E-18	LOC101884267			0.856568365	1.196335079
1.20E-22	0.429418379	0.577	0.43	5.68E-18	si:dkey-100n23.5			0.745233969	1.195729537
1.56E-22	0.455264101	0.404	0.25	7.38E-18	pnp5a			0.618811881	1.194444444
1.58E-22	0.350334659	0.952	0.929	7.49E-18	nme2b.2			0.975840336	1.193298969
1.61E-22	0.312035881	0.895	0.855	7.63E-18	hspa8-1			0.955307263	1.192913386
2.28E-22	0.467125198	0.743	0.634	1.08E-17	chmp4ba			0.853297443	1.191836735
2.52E-22	-0.491172571	0.262	0.429	1.19E-17	arhgef5			1.63740458	1.191823899
5.40E-22	0.144243047	0.999	0.999	2.56E-17	rpl8			1	1.189910979
5.49E-22	0.542810601	0.395	0.255	2.60E-17	rcan1a			0.64556962	1.188953488
6.85E-22	-0.444067624	0.188	0.351	3.25E-17	zgc:153441			1.867021277	1.18877551
8.07E-22	0.4669111	0.716	0.618	3.82E-17	fermt3b			0.863128492	1.187007874
1.70E-21	-0.410676807	0.196	0.355	8.05E-17	LOC101883913			1.81122449	1.186746988
1.91E-21	0.381443209	0.273	0.143	9.03E-17	LOC100332177			0.523809524	1.186363636
2.19E-21	0.283862644	0.933	0.895	1.04E-16	oaz1b			0.959271168	1.186246418
2.29E-21	0.370511442	0.865	0.781	1.09E-16	tuba8l4			0.902890173	1.186046512
2.31E-21	0.403566969	0.378	0.239	1.10E-16	atp6v0b			0.632275132	1.186046512
2.62E-21	-0.391079077	0.665	0.782	1.24E-16	lta4h			1.17593985	1.184782609
2.63E-21	0.374891326	0.74	0.624	1.25E-16	zgc:165573			0.843243243	1.183908046
2.78E-21	0.283351207	0.91	0.866	1.32E-16	oaz1a			0.951648352	1.183150183
4.35E-21	-0.436958806	0.349	0.514	2.06E-16	zmp:0000001082			1.47277937	1.182926829
4.74E-21	0.241757561	0.983	0.978	2.25E-16	eef1da			0.99491353	1.181672026
4.89E-21	0.432456476	0.497	0.363	2.32E-16	dedd1			0.730382294	1.179775281
5.30E-21	-0.422687637	0.548	0.69	2.51E-16	aqp3a			1.259124088	1.176678445
6.28E-21	0.418549206	0.608	0.48	2.98E-16	pxk			0.789473684	1.17593985
7.90E-21	0.392892286	0.301	0.171	3.74E-16	atp1a1a.1			0.568106312	1.173913043
7.99E-21	0.519102662	0.367	0.23	3.79E-16	gpr84-1			0.626702997	1.173160173
1.86E-20	-0.377743035	0.135	0.279	8.81E-16	hexb			2.066666667	1.172
1.87E-20	-0.374302925	0.48	0.636	8.88E-16	sdr16c5b			1.325	1.171875
2.00E-20	-0.410211424	0.124	0.262	9.50E-16	si:ch211-139g16.8			2.112903226	1.171806167
2.13E-20	0.330157144	0.825	0.765	1.01E-15	cst14a.2			0.927272727	1.171296296
2.73E-20	-0.134656558	0.999	0.999	1.29E-15	rpl7a			1	1.169811321
3.29E-20	0.328725618	0.873	0.836	1.56E-15	sec61b			0.957617411	1.169230769
4.03E-20	-0.293543968	0.863	0.923	1.91E-15	fkbp1aa			1.069524913	1.166947723
7.41E-20	-0.399094723	0.372	0.537	3.51E-15	ube2v1			1.443548387	1.166904422
1.03E-19	-0.381296156	0.278	0.438	4.87E-15	def6a			1.575539568	1.166666667
1.18E-19	-0.370177024	0.118	0.255	5.61E-15	zgc:175214			2.161016949	1.166666667
1.24E-19	-0.369596671	0.201	0.359	5.88E-15	inpp5d-1			1.786069652	1.16576087
1.55E-19	0.414967613	0.385	0.248	7.37E-15	si:dkey-31m14.7			0.644155844	1.164912281
1.73E-19	-0.242598507	0.952	0.975	8.21E-15	abracl			1.024159664	1.164122137
1.81E-19	-0.365615439	0.221	0.379	8.55E-15	ndufs2			1.714932127	1.164021164
1.83E-19	0.408496266	0.4	0.262	8.65E-15	snrpd1			0.655	1.164012739
1.89E-19	0.375867894	0.319	0.191	8.97E-15	scarb2a			0.598746082	1.163888889
2.01E-19	0.369329711	0.551	0.412	9.51E-15	pitpnb			0.747731397	1.162337662
2.27E-19	-0.385796834	0.422	0.581	1.08E-14	apbb1ip			1.376777251	1.161993769
2.29E-19	-0.455229289	0.571	0.7	1.08E-14	f5			1.22591944	1.161290323
2.67E-19	-0.354307453	0.499	0.657	1.27E-14	gnai2a			1.316633267	1.160427807
3.31E-19	-0.268062055	0.941	0.974	1.57E-14	sult2st1			1.035069075	1.16039604
3.82E-19	-0.607084514	0.563	0.713	1.81E-14	h1fx			1.26642984	1.160194175
4.26E-19	0.337491143	0.274	0.15	2.02E-14	prpf38b			0.547445255	1.160108548
4.63E-19	-0.385918972	0.255	0.414	2.20E-14	apol1			1.623529412	1.15970516
4.72E-19	-0.494405075	0.447	0.573	2.24E-14	si:dkeyp-85e10.2			1.281879195	1.157894737
5.44E-19	0.175212254	0.998	0.998	2.58E-14	naca			1	1.1565762
6.00E-19	0.3847246	0.628	0.509	2.85E-14	nfe2l2a			0.810509554	1.153508772
6.62E-19	0.365327838	0.496	0.357	3.14E-14	hnrnpub			0.719758065	1.152542373
8.50E-19	-0.386079936	0.318	0.474	4.03E-14	LOC100537452			1.490566038	1.152350081
8.53E-19	-0.408852682	0.349	0.511	4.04E-14	jakmip1			1.464183381	1.152112676
9.76E-19	-0.377693467	0.37	0.534	4.63E-14	gsr			1.443243243	1.14957265
1.02E-18	-0.400599478	0.49	0.65	4.83E-14	myh11a			1.326530612	1.149425287
1.53E-18	-0.385202719	0.213	0.359	7.26E-14	ift74			1.685446009	1.149271845
1.60E-18	0.355058247	0.287	0.168	7.56E-14	si:dkey-177p2.6			0.585365854	1.14922049
1.63E-18	0.33501126	0.297	0.171	7.74E-14	abcf2a			0.575757576	1.149152542
2.27E-18	0.403280221	0.373	0.245	1.08E-13	stk40			0.656836461	1.148264984
2.47E-18	-0.391139958	0.178	0.321	1.17E-13	LOC100537744-1			1.803370787	1.14822547
3.65E-18	-0.369015423	0.194	0.339	1.73E-13	si:ch73-208g10.1			1.74742268	1.148148148
4.13E-18	0.378147569	0.461	0.333	1.96E-13	fam49bb			0.722342733	1.147347741
4.17E-18	-0.341125525	0.474	0.632	1.98E-13	zgc:175264			1.333333333	1.14673913
4.40E-18	-0.302095592	0.763	0.848	2.09E-13	cox7b			1.111402359	1.146341463
4.85E-18	-0.350568957	0.274	0.43	2.30E-13	bida			1.569343066	1.14532872
5.05E-18	-0.364781179	0.706	0.791	2.39E-13	actn4			1.120396601	1.144404332
5.21E-18	0.362149669	0.349	0.225	2.47E-13	ptges3b			0.64469914	1.144295302
5.90E-18	0.45379359	0.394	0.273	2.80E-13	serp1			0.692893401	1.144
6.25E-18	0.401900894	0.538	0.422	2.96E-13	ube2d1b			0.784386617	1.143968872
6.44E-18	-0.290925174	0.737	0.855	3.05E-13	ncf1			1.160108548	1.142222222
6.81E-18	0.448105246	0.368	0.248	3.23E-13	f11r.1			0.673913043	1.142105263
7.32E-18	0.362208751	0.377	0.249	3.47E-13	rab1ba			0.660477454	1.141552511
8.35E-18	-0.438058809	0.306	0.449	3.96E-13	cnksr2b			1.467320261	1.139386189
8.60E-18	-0.286278336	0.869	0.921	4.08E-13	mtpn			1.059838895	1.139240506
9.08E-18	-0.342600166	0.625	0.75	4.30E-13	prkcda			1.2	1.137837838
1.12E-17	0.222003468	0.982	0.979	5.31E-13	rpl4			0.99694501	1.137829912
1.51E-17	0.436453144	0.543	0.431	7.13E-13	unc13d			0.79373849	1.136752137
1.64E-17	-0.407145515	0.259	0.405	7.76E-13	LOC101885706			1.563706564	1.136531365
2.07E-17	0.335437017	0.385	0.254	9.83E-13	slc25a22			0.65974026	1.134831461
2.18E-17	-0.307832705	0.899	0.932	1.03E-12	LOC100537803			1.036707453	1.134328358
2.29E-17	-0.465935318	0.699	0.779	1.09E-12	si:dkey-27i16.2			1.114449213	1.134146341
2.65E-17	0.382846037	0.441	0.309	1.26E-12	alyref			0.700680272	1.134038801
2.93E-17	-0.546842933	0.16	0.288	1.39E-12	si:rp71-81e14.2-1			1.8	1.133333333
3.03E-17	-0.320131068	0.147	0.285	1.43E-12	si:rp71-1c23.3			1.93877551	1.133333333
3.26E-17	-0.294173159	0.714	0.798	1.54E-12	pald1a			1.117647059	1.131487889
3.49E-17	-0.363125803	0.189	0.328	1.65E-12	mmp25b			1.735449735	1.131268437
3.50E-17	-0.333148074	0.163	0.302	1.66E-12	psmg3			1.852760736	1.131221719
4.20E-17	-0.122280774	1	1	1.99E-12	cfl1			1	1.131048387
4.28E-17	0.31100478	0.628	0.507	2.03E-12	pomp			0.807324841	1.131004367
5.14E-17	0.437281601	0.697	0.583	2.43E-12	ttn.1			0.836441894	1.130494505
5.36E-17	0.116205518	1	1	2.54E-12	rplp0			1	1.129973475
5.86E-17	-0.276274515	0.824	0.905	2.78E-12	capzb			1.098300971	1.129692833
6.17E-17	-0.318771151	0.761	0.853	2.92E-12	actb1			1.120893561	1.128971963
7.51E-17	0.298835775	0.83	0.786	3.56E-12	eif5a			0.946987952	1.128378378
7.99E-17	-0.347776771	0.164	0.299	3.79E-12	tagapb			1.823170732	1.128329298
8.09E-17	-0.365973659	0.35	0.5	3.83E-12	dbnlb			1.428571429	1.127725857
8.17E-17	0.428569889	0.539	0.422	3.87E-12	antxr2a			0.782931354	1.12749004
9.94E-17	-0.645456718	0.279	0.422	4.71E-12	LOC795545-1			1.512544803	1.127058824
1.10E-16	0.317790164	0.48	0.353	5.20E-12	ube2l3b			0.735416667	1.126984127
1.27E-16	-0.386886878	0.303	0.447	6.02E-12	hhla2a.1			1.475247525	1.126654064
1.58E-16	0.318658733	0.757	0.68	7.51E-12	gnai1			0.898282695	1.126168224
1.68E-16	0.211621596	0.974	0.963	7.96E-12	slc25a3b			0.988706366	1.125972006
1.82E-16	0.279162345	0.85	0.788	8.64E-12	ube2v2			0.927058824	1.125
2.11E-16	0.416425238	0.4	0.275	1.00E-11	prdm1a			0.6875	1.124842371
2.44E-16	-0.345562431	0.289	0.436	1.16E-11	ip6k2a			1.508650519	1.124542125
2.49E-16	-0.342649131	0.578	0.704	1.18E-11	cyba			1.21799308	1.124137931
3.08E-16	0.332380358	0.333	0.21	1.46E-11	bcl6ab			0.630630631	1.12371134
3.91E-16	-0.386425456	0.279	0.423	1.85E-11	cfh-1			1.516129032	1.121546961
4.09E-16	0.33452942	0.535	0.415	1.94E-11	arf6b			0.775700935	1.120893561
5.27E-16	0.331283988	0.39	0.266	2.50E-11	slc20a1b			0.682051282	1.120396601
5.68E-16	-0.320002266	0.607	0.734	2.69E-11	twf1a			1.2092257	1.119751166
5.82E-16	-0.326637792	0.558	0.683	2.76E-11	sh3bgrl3			1.224014337	1.118965517
6.42E-16	0.397218041	0.489	0.382	3.05E-11	aldocb			0.781186094	1.118908382
8.07E-16	-0.361608715	0.144	0.267	3.83E-11	LOC110437721			1.854166667	1.118790497
8.25E-16	0.293778267	0.798	0.73	3.91E-11	ywhabb			0.914786967	1.118181818
8.64E-16	-0.299977963	0.826	0.897	4.10E-11	dbi			1.085956416	1.11814346
8.85E-16	-0.326131267	0.153	0.281	4.19E-11	prkacba			1.836601307	1.117647059
9.34E-16	-0.329476132	0.193	0.327	4.43E-11	tpst1l			1.694300518	1.117647059
1.00E-15	-0.380020017	0.205	0.34	4.76E-11	mfng			1.658536585	1.117414248
1.13E-15	-0.289640789	0.894	0.929	5.35E-11	lxn			1.039149888	1.117333333
1.34E-15	-0.304364996	0.914	0.954	6.33E-11	il6r			1.043763676	1.11634757
1.35E-15	-0.315711709	0.14	0.265	6.39E-11	etnk1			1.892857143	1.116173121
1.44E-15	0.378153187	0.412	0.288	6.85E-11	tsc22d3-1			0.699029126	1.11577424
1.55E-15	-0.34355268	0.204	0.341	7.37E-11	il16			1.671568627	1.11558669
2.41E-15	-0.323670118	0.461	0.6	1.14E-10	ap2m1a			1.301518438	1.115288221
2.47E-15	-0.256945663	0.864	0.924	1.17E-10	tln1			1.069444444	1.115254237
2.63E-15	0.355967031	0.703	0.592	1.25E-10	txn			0.842105263	1.114982578
2.74E-15	-0.276176288	0.74	0.842	1.30E-10	fybb			1.137837838	1.114814815
2.88E-15	-0.379710683	0.282	0.418	1.37E-10	smap2			1.482269504	1.114450867
3.36E-15	-0.349968564	0.196	0.324	1.59E-10	calm2a-1			1.653061224	1.114449213
3.64E-15	0.348162536	0.449	0.336	1.72E-10	blcap			0.748329621	1.11440678
4.28E-15	-0.318496502	0.598	0.726	2.03E-10	eif3c			1.214046823	1.114035088
4.35E-15	-0.334902575	0.294	0.43	2.06E-10	rap1aa			1.462585034	1.112956811
4.45E-15	0.33393237	0.409	0.285	2.11E-10	cpeb4b			0.696821516	1.112903226
4.51E-15	-0.279899065	0.795	0.873	2.14E-10	cox6a1			1.098113208	1.112462006
4.72E-15	-0.363491214	0.353	0.498	2.24E-10	mctp2b			1.410764873	1.1121673
5.70E-15	0.118269583	0.998	0.999	2.70E-10	gnb2l1			1.001002004	1.112068966
6.73E-15	-0.326392073	0.46	0.602	3.19E-10	anxa4			1.308695652	1.111702128
7.43E-15	0.311652016	0.305	0.187	3.52E-10	phb2a			0.613114754	1.111402359
7.68E-15	0.315509623	0.383	0.265	3.64E-10	lamtor3			0.691906005	1.11023622
7.93E-15	0.415155668	0.766	0.684	3.76E-10	tnfb			0.892950392	1.109756098
8.12E-15	-0.281140042	0.728	0.823	3.85E-10	wasa			1.130494505	1.109489051
8.37E-15	0.370563429	0.525	0.419	3.97E-10	slc3a2b			0.798095238	1.109354414
9.50E-15	0.445613572	0.67	0.55	4.50E-10	ttn.2			0.820895522	1.108737864
1.06E-14	0.319244771	0.314	0.2	5.03E-10	zfand5a			0.636942675	1.10738255
1.34E-14	-0.171426304	0.992	0.989	6.37E-10	rps26			0.996975806	1.105263158
1.63E-14	-0.200601614	0.98	0.991	7.73E-10	gapdh			1.01122449	1.103960396
1.63E-14	-0.371577085	0.193	0.32	7.73E-10	unm-hu7910			1.658031088	1.103448276
1.77E-14	0.318179961	0.315	0.202	8.38E-10	sdha			0.641269841	1.103044496
1.89E-14	-0.339599015	0.315	0.46	8.96E-10	fbxo48			1.46031746	1.102204409
2.90E-14	-0.30491469	0.243	0.388	1.37E-09	si:ch211-117m20.5			1.596707819	1.101827676
2.97E-14	-0.345250752	0.348	0.487	1.41E-09	elovl5			1.399425287	1.101516919
3.38E-14	0.290956745	0.764	0.72	1.60E-09	gpx4b			0.942408377	1.100409836
3.64E-14	0.373222636	0.729	0.658	1.73E-09	si:zfos-741a10.3			0.90260631	1.098939929
3.71E-14	-0.319825293	0.622	0.735	1.76E-09	atp5o			1.181672026	1.098795181
3.92E-14	0.282526178	0.802	0.734	1.86E-09	celf2			0.91521197	1.098591549
4.44E-14	0.297376118	0.298	0.193	2.10E-09	eif6			0.647651007	1.098300971
5.58E-14	-0.355172949	0.303	0.434	2.65E-09	cbx7a			1.432343234	1.098275862
6.06E-14	0.140217934	0.998	0.997	2.87E-09	rps16			0.998997996	1.098113208
6.88E-14	-0.408385015	0.173	0.291	3.26E-09	LOC101883382			1.682080925	1.097363083
7.04E-14	-0.350700862	0.28	0.41	3.34E-09	actn1			1.464285714	1.096366509
7.94E-14	0.367612453	0.785	0.728	3.76E-09	mylpfb			0.927388535	1.096296296
8.59E-14	-0.349279895	0.326	0.458	4.07E-09	si:dkey-16n15.3			1.404907975	1.095679012
1.05E-13	-0.331470081	0.267	0.397	4.98E-09	si:ch1073-340j19.1			1.486891386	1.094881398
1.14E-13	0.273874181	0.722	0.639	5.41E-09	cox17			0.885041551	1.094850949
1.23E-13	0.319063791	0.549	0.443	5.82E-09	caprin1b			0.806921676	1.094370861
1.24E-13	-0.243901794	0.86	0.915	5.87E-09	lta4h-1			1.063953488	1.094138544
1.48E-13	0.365120461	0.498	0.385	7.01E-09	cdkn1bb			0.773092369	1.094017094
1.48E-13	-0.342123274	0.153	0.264	7.02E-09	LOC101882213			1.725490196	1.093650794
1.60E-13	-0.335190336	0.156	0.269	7.56E-09	LOC110437788			1.724358974	1.093209055
1.64E-13	-0.47038997	0.407	0.512	7.79E-09	junba			1.257985258	1.093137255
1.93E-13	0.332810395	0.257	0.162	9.15E-09	fabp3			0.630350195	1.092783505
2.13E-13	0.26319069	0.596	0.494	1.01E-08	ndufa6			0.82885906	1.091743119
2.21E-13	0.460024748	0.473	0.395	1.05E-08	myhz1.2			0.835095137	1.091603053
2.24E-13	-0.235612221	0.928	0.966	1.06E-08	prdx5			1.040948276	1.089605735
2.32E-13	-0.247741844	0.75	0.838	1.10E-08	ywhaba			1.117333333	1.087837838
2.57E-13	-0.32228598	0.678	0.767	1.22E-08	rnaset2			1.131268437	1.087356322
3.17E-13	-0.312687207	0.257	0.381	1.50E-08	slka			1.482490272	1.085956416
3.30E-13	-0.19030164	0.976	0.985	1.56E-08	eno3			1.009221311	1.085399449
3.44E-13	-0.304999809	0.503	0.614	1.63E-08	rab5c			1.220675944	1.085348506
3.75E-13	-0.336046943	0.222	0.341	1.78E-08	dock8			1.536036036	1.085217391
4.30E-13	-0.301673411	0.207	0.331	2.04E-08	capn2b			1.599033816	1.083969466
4.39E-13	-0.278847895	0.173	0.296	2.08E-08	kpnb1			1.710982659	1.083798883
5.24E-13	-0.243092911	0.874	0.922	2.48E-08	atp5l			1.054919908	1.083333333
5.60E-13	-0.293753981	0.374	0.506	2.66E-08	zgc:101723			1.352941176	1.08318264
6.52E-13	0.208306832	0.987	0.968	3.09E-08	cirbpb			0.980749747	1.082956259
7.81E-13	0.220173105	0.872	0.825	3.70E-08	atp6v0e1			0.946100917	1.082857143
1.01E-12	-0.293094964	0.328	0.456	4.76E-08	sf3b6			1.390243902	1.082503556
1.03E-12	-0.339798292	0.427	0.555	4.86E-08	mcl1b			1.299765808	1.082214765
1.10E-12	-0.277071949	0.628	0.731	5.20E-08	pak2a			1.164012739	1.081587652
1.20E-12	-0.305236834	0.164	0.275	5.69E-08	tmem268			1.676829268	1.081258191
1.24E-12	-0.177109897	0.98	0.993	5.87E-08	ubc			1.013265306	1.081081081
1.29E-12	0.305575603	0.615	0.529	6.11E-08	hopx			0.860162602	1.081045752
1.44E-12	0.286993711	0.292	0.19	6.81E-08	baz1a			0.650684932	1.081005587
1.54E-12	-0.317403658	0.298	0.421	7.31E-08	nat6			1.412751678	1.080858086
1.64E-12	0.235275915	0.871	0.853	7.75E-08	tpi1b			0.979334099	1.080291971
1.88E-12	-0.370737377	0.203	0.314	8.92E-08	pygb-1			1.54679803	1.080062794
2.09E-12	-0.264598033	0.16	0.267	9.92E-08	med31			1.66875	1.079545455
2.26E-12	0.356561067	0.262	0.17	1.07E-07	vmp1			0.648854962	1.07948244
2.69E-12	-0.254917401	0.962	0.979	1.27E-07	hmgn2			1.017671518	1.079113924
2.79E-12	-0.301540363	0.215	0.33	1.32E-07	ube2h			1.534883721	1.078880407
3.01E-12	-0.327843237	0.249	0.366	1.43E-07	gnas			1.469879518	1.07761194
3.05E-12	0.249900443	0.263	0.166	1.45E-07	hnrnph1l			0.631178707	1.07704918
3.72E-12	-0.323681922	0.326	0.447	1.76E-07	mlx			1.371165644	1.076004343
4.28E-12	0.163033793	0.989	0.987	2.03E-07	rac2			0.997977755	1.076
5.18E-12	0.214577607	0.874	0.832	2.46E-07	zgc:64051			0.95194508	1.075593952
5.59E-12	0.26223822	0.713	0.649	2.65E-07	rpl27a			0.910238429	1.075117371
5.72E-12	-0.294711407	0.39	0.512	2.71E-07	map2k6			1.312820513	1.074550129
5.73E-12	-0.305792465	0.163	0.27	2.71E-07	adck3			1.656441718	1.074468085
6.20E-12	-0.293837759	0.172	0.277	2.94E-07	LOC108179692-1			1.610465116	1.074455899
6.30E-12	-0.277150862	0.148	0.25	2.99E-07	zgc:86598			1.689189189	1.074025974
6.88E-12	-0.284316071	0.174	0.28	3.26E-07	pik3cg			1.609195402	1.074022346
6.99E-12	-0.36565232	0.281	0.401	3.31E-07	aspm-1			1.427046263	1.073943662
8.21E-12	0.299937601	0.447	0.346	3.89E-07	snrpb			0.774049217	1.072983355
8.62E-12	-0.297095199	0.205	0.319	4.09E-07	LOC794598			1.556097561	1.070921986
9.32E-12	-0.271897629	0.204	0.318	4.42E-07	rab5aa			1.558823529	1.070911722
1.02E-11	-0.313071688	0.297	0.418	4.86E-07	si:ch211-195h23.3			1.407407407	1.070362473
1.04E-11	0.293843703	0.37	0.272	4.92E-07	yy1a			0.735135135	1.069524913
1.10E-11	0.304288425	0.299	0.202	5.20E-07	rel			0.675585284	1.069444444
1.11E-11	0.12602818	0.999	0.996	5.27E-07	rps25			0.996996997	1.069444444
1.17E-11	-0.321706393	0.268	0.381	5.53E-07	lpcat2			1.421641791	1.069264069
1.21E-11	-0.285624921	0.203	0.312	5.74E-07	ndufaf1			1.536945813	1.068592058
1.47E-11	-0.272464912	0.338	0.464	6.98E-07	fmnl1a			1.372781065	1.068421053
1.65E-11	0.264819656	0.571	0.485	7.82E-07	sdhb			0.84938704	1.068232662
1.66E-11	0.323271077	0.434	0.343	7.86E-07	ctage5			0.790322581	1.067988669
1.70E-11	-0.270175252	0.148	0.252	8.08E-07	puraa			1.702702703	1.067567568
1.87E-11	0.278139673	0.631	0.544	8.86E-07	eif3i			0.862123613	1.066666667
1.89E-11	0.253282975	0.619	0.545	8.94E-07	uqcrfs1			0.880452342	1.066246057
2.00E-11	-0.290031998	0.295	0.414	9.48E-07	ppp3r1a			1.403389831	1.066037736
2.19E-11	-0.26951747	0.679	0.758	1.04E-06	ppp1r14aa			1.11634757	1.064439141
2.42E-11	-0.317550285	0.422	0.546	1.15E-06	si:ch211-276a23.5			1.293838863	1.063953488
2.42E-11	-0.277029898	0.16	0.265	1.15E-06	si:dkey-56i24.1			1.65625	1.063829787
2.60E-11	-0.19573545	0.917	0.955	1.23E-06	gstp1			1.041439477	1.062374245
2.83E-11	0.289065003	0.519	0.433	1.34E-06	chmp5b			0.834296724	1.062248996
2.85E-11	0.309888902	0.34	0.245	1.35E-06	clk4a			0.720588235	1.062240664
3.69E-11	-0.265104028	0.411	0.539	1.75E-06	litaf			1.311435523	1.062162162
3.81E-11	0.285672876	0.546	0.465	1.81E-06	ndufb3			0.851648352	1.062130178
4.16E-11	-0.304591207	0.279	0.402	1.97E-06	abi3a			1.440860215	1.061797753
4.17E-11	-0.289813492	0.178	0.279	1.98E-06	id2a			1.56741573	1.060686016
4.22E-11	-0.358736548	0.873	0.875	2.00E-06	mmp9			1.002290951	1.059936909
4.50E-11	-0.258662027	0.355	0.466	2.13E-06	syk			1.312676056	1.05988024
4.70E-11	0.268933228	0.337	0.242	2.23E-06	xrn2			0.71810089	1.059838895
5.11E-11	-0.239488864	0.271	0.387	2.42E-06	adam10a			1.42804428	1.059322034
7.09E-11	0.239307339	0.671	0.6	3.36E-06	uqcr10			0.894187779	1.059055118
7.70E-11	0.31109508	0.549	0.459	3.65E-06	hnrnpa0b			0.836065574	1.058823529
8.11E-11	0.267233126	0.351	0.251	3.85E-06	hspa5			0.715099715	1.058404558
9.30E-11	-0.262256893	0.228	0.343	4.41E-06	tmem14ca			1.504385965	1.05800464
9.53E-11	0.288601891	0.734	0.67	4.52E-06	ucp2			0.91280654	1.057613169
1.09E-10	-0.281872426	0.47	0.58	5.18E-06	LOC110440201			1.234042553	1.057324841
1.11E-10	-0.255395307	0.326	0.445	5.24E-06	higd2a			1.365030675	1.056763285
1.12E-10	-0.222759055	0.786	0.858	5.30E-06	skap2			1.091603053	1.056583243
1.12E-10	-0.27732221	0.522	0.63	5.32E-06	eif4ebp2			1.206896552	1.056379822
1.24E-10	0.255647662	0.285	0.194	5.89E-06	sf1			0.680701754	1.056265985
1.40E-10	0.164311768	0.985	0.984	6.66E-06	ran			0.998984772	1.055555556
1.52E-10	-0.267760127	0.181	0.283	7.21E-06	rin3			1.563535912	1.055555556
1.53E-10	0.303374191	0.379	0.286	7.24E-06	rab32a			0.754617414	1.054945055
1.53E-10	0.252995115	0.606	0.528	7.24E-06	selk			0.871287129	1.054919908
1.56E-10	-0.286788116	0.347	0.454	7.41E-06	hnrnpa1b			1.308357349	1.054140127
1.60E-10	-0.267278595	0.307	0.426	7.59E-06	arf6a			1.38762215	1.052688172
1.72E-10	-0.438797933	0.358	0.457	8.17E-06	rgs2-1			1.276536313	1.052369077
1.93E-10	0.245617852	0.303	0.208	9.17E-06	pfn2			0.686468647	1.051792829
1.97E-10	-0.280536134	0.519	0.622	9.33E-06	rhoac			1.198458574	1.051648352
2.24E-10	0.253093143	0.619	0.537	1.06E-05	chia.6			0.867528271	1.050877193
2.52E-10	0.269104963	0.315	0.224	1.20E-05	snrpg			0.711111111	1.050139276
2.63E-10	-0.230704164	0.159	0.258	1.25E-05	fam208b			1.622641509	1.049844237
2.81E-10	-0.284648794	0.473	0.59	1.33E-05	si:ch211-67e16.3			1.247357294	1.04978355
3.58E-10	-0.290408297	0.424	0.533	1.70E-05	ankrd11			1.257075472	1.049612403
4.04E-10	-0.253535075	0.329	0.446	1.91E-05	nck1a			1.3556231	1.049242424
4.18E-10	-0.271483651	0.593	0.692	1.98E-05	tpm1			1.166947723	1.048090523
5.03E-10	0.33826529	0.382	0.301	2.38E-05	nfkbie			0.787958115	1.04526749
5.61E-10	0.32868121	0.425	0.335	2.66E-05	add3a			0.788235294	1.045146727
5.64E-10	-0.238823835	0.589	0.684	2.67E-05	tomm7			1.161290323	1.044802867
6.63E-10	0.264702377	0.487	0.391	3.14E-05	sptssa			0.802874743	1.044444444
7.24E-10	0.238462422	0.755	0.686	3.43E-05	cct6a			0.908609272	1.044100119
7.33E-10	-0.248384016	0.266	0.376	3.47E-05	prkacab			1.413533835	1.04398827
7.59E-10	0.320145215	0.329	0.261	3.60E-05	si:dkey-16p21.8			0.79331307	1.043850267
9.15E-10	0.22594403	0.257	0.17	4.34E-05	csnk1db			0.661478599	1.043844857
9.44E-10	0.292882413	0.416	0.337	4.47E-05	syne2b			0.810096154	1.043763676
1.05E-09	-0.267037129	0.273	0.38	4.96E-05	LOC108182779			1.391941392	1.043147208
1.06E-09	0.288614853	0.323	0.236	5.03E-05	eif3jb			0.730650155	1.042635659
1.06E-09	-0.242996152	0.529	0.643	5.04E-05	itm2ba			1.215500945	1.042168675
1.07E-09	0.08808411	0.999	0.996	5.07E-05	rpl22			0.996996997	1.042035398
1.25E-09	-0.266870053	0.379	0.493	5.90E-05	iqgap1			1.300791557	1.041666667
1.28E-09	-0.277334111	0.301	0.409	6.09E-05	vbp1			1.358803987	1.041439477
1.35E-09	-0.25339218	0.77	0.827	6.39E-05	ch25hl2			1.074025974	1.04135737
1.60E-09	-0.209761088	0.346	0.458	7.60E-05	kdm6bb			1.323699422	1.041044776
2.18E-09	0.240493949	0.319	0.233	0.000103285	snw1			0.730407524	1.040948276
2.27E-09	0.262442466	0.663	0.607	0.000107511	b2ml			0.915535445	1.040767386
2.45E-09	-0.255744524	0.59	0.678	0.000115977	cdc42			1.149152542	1.03988604
2.70E-09	0.26278793	0.58	0.496	0.000128093	zgc:158564			0.855172414	1.039699571
2.74E-09	-0.270346767	0.325	0.427	0.00012982	mgst3b			1.313846154	1.03965702
2.87E-09	-0.253826538	0.413	0.516	0.000136108	si:dkey-13i19.8			1.249394673	1.039149888
2.90E-09	0.24586237	0.538	0.46	0.000137362	si:dkeyp-110e4.6			0.855018587	1.038251366
3.02E-09	0.241401838	0.3	0.214	0.000143052	si:dkey-192g7.3			0.713333333	1.037959668
3.03E-09	0.262604037	0.832	0.803	0.000143803	klf6a			0.965144231	1.037711313
3.17E-09	-0.212848793	0.759	0.842	0.000150337	eif3d			1.109354414	1.037539103
3.73E-09	-0.253667333	0.224	0.326	0.000176616	bdh1			1.455357143	1.037433155
3.88E-09	-0.24667404	0.4	0.505	0.000183678	LOC566587			1.2625	1.036707453
4.02E-09	0.256533977	0.31	0.221	0.000190414	nop58			0.712903226	1.036211699
4.06E-09	-0.433614054	0.617	0.711	0.000192516	h2afvb			1.152350081	1.035591274
4.22E-09	-0.231354175	0.193	0.289	0.000199841	fam107b-1			1.497409326	1.035460993
4.41E-09	0.191165781	0.93	0.924	0.000209236	capza1a			0.993548387	1.03539823
4.51E-09	-0.232352468	0.68	0.76	0.000213602	si:ch73-248e21.7			1.117647059	1.035294118
4.66E-09	-0.227003265	0.247	0.348	0.000220982	atox1			1.408906883	1.035069075
4.70E-09	0.289545473	0.747	0.687	0.000222593	anp32a			0.919678715	1.034858388
4.76E-09	-0.25299704	0.272	0.371	0.000225702	arhgap25			1.363970588	1.034722222
4.94E-09	0.259003726	0.571	0.503	0.000234258	ywhaqa			0.880910683	1.033953998
6.13E-09	-0.184662075	0.871	0.902	0.000290433	cnp			1.035591274	1.033898305
6.79E-09	-0.254871548	0.188	0.277	0.000321681	sptbn1			1.473404255	1.033573141
7.65E-09	0.206683028	0.726	0.688	0.000362774	cox7c			0.947658402	1.033112583
8.11E-09	0.304839766	0.476	0.384	0.000384196	ppp1r15a			0.806722689	1.032786885
1.01E-08	0.155647243	0.994	0.988	0.000479349	ptmab			0.993963783	1.032719836
1.04E-08	0.225914894	0.767	0.727	0.000491082	eif5			0.947848761	1.032608696
1.07E-08	-0.235733324	0.452	0.551	0.000507656	qkia			1.219026549	1.032319392
1.15E-08	-0.257823018	0.567	0.643	0.000545109	zgc:172352			1.134038801	1.032193159
1.17E-08	-0.23624567	0.218	0.313	0.000552547	hnrnpua			1.435779817	1.032104637
1.21E-08	0.101377186	0.999	0.999	0.000571382	rpl11			1	1.031512605
1.23E-08	-0.197058489	0.751	0.821	0.00058254	msna			1.093209055	1.030573248
1.66E-08	-0.189833246	0.253	0.348	0.000786224	ankrd12			1.375494071	1.028490028
1.71E-08	0.238698523	0.285	0.207	0.000808932	ndfip1-2			0.726315789	1.028288543
1.72E-08	0.221070137	0.292	0.211	0.000814455	rer1			0.72260274	1.028225806
1.76E-08	0.280612417	0.387	0.297	0.000835634	pcna			0.76744186	1.028021016
1.89E-08	0.192041024	0.892	0.848	0.000896155	hnrnpaba			0.950672646	1.027777778
1.94E-08	0.247017444	0.49	0.42	0.000919139	psmb6			0.857142857	1.0272
2.11E-08	0.257434399	0.392	0.305	0.00099939	srsf3b			0.778061224	1.026923077
2.13E-08	-0.251321159	0.508	0.603	0.001010934	smdt1b			1.187007874	1.026845638
2.27E-08	0.265498522	0.327	0.249	0.001075743	map1lc3b			0.76146789	1.02593361
2.37E-08	-0.234336225	0.394	0.492	0.001121791	thrap3b			1.248730964	1.024811219
2.38E-08	0.27574963	0.449	0.367	0.00112784	sypl2b			0.817371938	1.024549918
2.40E-08	-0.220586623	0.216	0.31	0.001137876	abhd2a			1.435185185	1.024159664
2.40E-08	-0.223533181	0.708	0.789	0.001138116	eif3ea			1.11440678	1.024082569
2.58E-08	0.258207841	0.433	0.356	0.001224309	srsf2a			0.822170901	1.024033438
2.89E-08	0.247001257	0.509	0.432	0.00136834	rab5ab			0.848722986	1.022587269
3.03E-08	-0.262233466	0.178	0.265	0.001435429	runx3			1.488764045	1.022249691
3.20E-08	0.303743653	0.319	0.242	0.001518137	slc7a3a			0.75862069	1.022058824
3.75E-08	-0.210939045	0.18	0.268	0.001778229	erp44			1.488888889	1.021978022
3.87E-08	0.377153118	0.37	0.282	0.001834276	tagapa			0.762162162	1.020486556
4.07E-08	0.235760308	0.558	0.487	0.001927408	bsg			0.872759857	1.019467213
4.35E-08	-0.236934265	0.296	0.39	0.002062569	gpd1c			1.317567568	1.01934236
4.48E-08	-0.224436025	0.21	0.3	0.002122063	sft2d1			1.428571429	1.019271949
4.56E-08	-0.261784915	0.299	0.394	0.002160428	gyg1a			1.317725753	1.018939394
5.10E-08	0.260080957	0.464	0.393	0.002418095	rhoca			0.846982759	1.018518519
5.40E-08	-0.246791136	0.445	0.547	0.002557972	si:dkey-24p1.7			1.229213483	1.018318966
6.00E-08	-0.231602883	0.498	0.591	0.002844811	coa6			1.186746988	1.018007203
6.12E-08	-0.250705648	0.247	0.341	0.002901223	pnrc2			1.380566802	1.017671518
6.56E-08	-0.203089011	0.235	0.33	0.003107093	zdhhc20a			1.404255319	1.017574692
7.00E-08	0.233597285	0.659	0.597	0.003316564	cmpk			0.905918058	1.017382413
7.51E-08	0.248459999	0.475	0.402	0.003558681	ptbp1a			0.846315789	1.017310253
8.01E-08	0.236007979	0.417	0.339	0.003798046	atp6v1e1b			0.81294964	1.017057569
8.55E-08	0.198865943	0.908	0.912	0.00405355	rps27.2			1.004405286	1.017021277
8.70E-08	-0.214052638	0.195	0.278	0.004121769	dido1			1.425641026	1.016778523
8.78E-08	0.072080372	1	1	0.004160003	rpl13			1	1.016718913
8.92E-08	0.243671136	0.478	0.405	0.00422901	u2af2b			0.847280335	1.016614746
9.45E-08	0.208140902	0.724	0.665	0.004479703	gabarapb			0.918508287	1.016
1.03E-07	-0.209828357	0.215	0.305	0.004869346	ppp3r1b			1.418604651	1.015988372
1.08E-07	-0.247648903	0.211	0.294	0.005134866	actb1-1			1.393364929	1.015665796
1.09E-07	-0.191766858	0.185	0.274	0.005173844	rap2b			1.481081081	1.015625
1.13E-07	-0.229393018	0.347	0.443	0.005339945	park7			1.276657061	1.015174507
1.15E-07	0.195947695	0.669	0.609	0.00546028	erh			0.910313901	1.015151515
1.69E-07	0.158383305	0.92	0.885	0.007986643	gng5			0.961956522	1.01459854
1.78E-07	-0.200169591	0.179	0.264	0.008443823	cfp			1.474860335	1.014388489
1.99E-07	-0.223059391	0.224	0.311	0.009411877	trappc1			1.388392857	1.014373717
2.19E-07	0.063136998	0.999	1	0.010363026	rps2			1.001001001	1.014271152
2.35E-07	-0.226541106	0.49	0.587	0.011144651	wasf2			1.197959184	1.013319672
2.40E-07	-0.421427926	0.691	0.771	0.011377016	si:ch1073-429i10.1			1.11577424	1.013265306
2.51E-07	-0.191274685	0.219	0.312	0.011919573	tab1			1.424657534	1.012295082
2.63E-07	-0.338075835	0.728	0.768	0.012465192	si:ch73-359m17.5			1.054945055	1.012288786
2.77E-07	-0.185556356	0.2	0.289	0.013112672	serpine2			1.445	1.012208657
2.77E-07	-0.179782773	0.177	0.256	0.013130843	lypla2			1.446327684	1.012074643
2.86E-07	-0.223486105	0.361	0.459	0.013533144	cybb			1.271468144	1.01122449
2.87E-07	0.231009511	0.531	0.459	0.013596719	LOC101885900			0.86440678	1.011167513
2.89E-07	-0.242083075	0.306	0.396	0.013689958	arhgap15			1.294117647	1.011144883
2.97E-07	0.25474941	0.44	0.402	0.014060543	tnnt3a			0.913636364	1.010568032
3.01E-07	-0.216800679	0.333	0.422	0.014259922	gabarapa			1.267267267	1.010224949
3.02E-07	-0.234410759	0.643	0.72	0.014311042	idh2			1.119751166	1.01017294
3.05E-07	0.175031976	0.745	0.696	0.014471636	uqcrh			0.934228188	1.009584665
3.10E-07	0.285967375	0.299	0.225	0.014683478	prdx1			0.752508361	1.009221311
3.46E-07	0.243943329	0.3	0.233	0.016402575	clint1a			0.776666667	1.009146341
3.68E-07	-0.186482777	0.235	0.322	0.017456849	coro1a			1.370212766	1.009118541
3.85E-07	-0.19630536	0.218	0.304	0.018255897	zbtb8os			1.394495413	1.007716049
3.92E-07	-0.240799537	0.28	0.368	0.018581859	ablim1a			1.314285714	1.007276507
3.99E-07	-0.204067014	0.778	0.836	0.018928276	eif2s2			1.074550129	1.006944444
4.01E-07	-0.13278743	0.934	0.952	0.018998429	mapre1a			1.019271949	1.006841505
4.05E-07	-0.224590546	0.451	0.552	0.019190476	si:ch211-66e2.3			1.223946785	1.006066734
4.34E-07	-0.232488268	0.514	0.588	0.020546209	sec61a1			1.143968872	1.006060606
4.34E-07	0.233845891	0.306	0.234	0.020589949	snrpe			0.764705882	1.005107252
5.35E-07	0.197287607	0.464	0.386	0.025340589	zgc:92744			0.831896552	1.005060729
5.44E-07	-0.20514999	0.345	0.446	0.025767506	fbp1a			1.292753623	1.005045409
5.46E-07	0.180541609	0.297	0.223	0.025886815	cbl			0.750841751	1.005045409
5.56E-07	0.209409761	0.47	0.398	0.026342018	b3gnt3			0.846808511	1.005045409
5.66E-07	-0.181258306	0.238	0.322	0.026832959	igf2bp1			1.352941176	1.005037783
6.07E-07	0.258370145	0.678	0.633	0.028755645	chd2			0.933628319	1.004545455
6.47E-07	0.18907011	0.291	0.221	0.030677628	tomm40			0.759450172	1.004545455
6.82E-07	-0.211433312	0.215	0.295	0.032301562	ap1s1			1.372093023	1.004405286
7.41E-07	-0.21429214	0.19	0.268	0.035120747	ncf4-1			1.410526316	1.004310345
8.77E-07	-0.217197615	0.465	0.562	0.041548483	mob1a-1			1.208602151	1.004036327
9.00E-07	-0.180571219	0.218	0.305	0.042643759	plcg2			1.399082569	1.003663004
9.39E-07	-0.202430006	0.703	0.763	0.044484522	efhd2			1.085348506	1.003636364
9.45E-07	0.174565663	0.308	0.225	0.04479088	ptgdsb.1			0.730519481	1.003355705
9.48E-07	0.229693925	0.36	0.287	0.044953451	baxa			0.797222222	1.003125
9.75E-07	-0.230158982	0.462	0.553	0.046205972	si:ch73-248e21.5			1.196969697	1.003067485
1.05E-06	-0.214099621	0.204	0.286	0.049697541	lbr			1.401960784	1.003058104
1.09E-06	-0.201583598	0.192	0.27	0.05146326	exoc6			1.40625	1.003036437
1.14E-06	-0.208873434	0.234	0.317	0.054239304	caspa			1.354700855	1.002857143
1.19E-06	0.197179472	0.818	0.769	0.056280274	khdrbs1a			0.9400978	1.002659574
1.26E-06	-0.179637301	0.254	0.341	0.059831884	bcas2			1.342519685	1.002487562
1.26E-06	-0.19184712	0.703	0.761	0.059874753	anxa11b			1.082503556	1.002398082
1.30E-06	-0.198486764	0.247	0.331	0.061426276	csf3r			1.340080972	1.002290951
1.30E-06	0.198633295	0.292	0.221	0.061657341	usp10			0.756849315	1.002183406
1.41E-06	0.213694525	0.321	0.253	0.066957762	ralba			0.788161994	1.00212766
1.46E-06	0.30421409	0.904	0.896	0.069265584	atf3			0.991150442	1.002028398
1.54E-06	-0.159776359	0.391	0.489	0.07304061	kiaa0040			1.250639386	1.002018163
1.55E-06	0.18597836	0.887	0.869	0.073517526	si:ch211-102c2.4			0.979706877	1.002008032
1.94E-06	0.209842116	0.471	0.401	0.092160417	ostc			0.851380042	1.001142857
1.98E-06	0.19872686	0.416	0.341	0.093743604	bri3			0.819711538	1.001003009
2.01E-06	0.208989861	0.574	0.516	0.095209486	rgs13			0.898954704	1.001002004
2.07E-06	0.095370203	1	0.998	0.098303426	rplp2l			0.998	1.001002004
2.10E-06	0.192816493	0.636	0.591	0.099405028	sap30l			0.929245283	1.001001001
2.18E-06	-0.188117888	0.193	0.269	0.10310926	hnrnpul1l			1.393782383	1.001001001
2.29E-06	0.211158722	0.604	0.555	0.108402259	ktn1			0.918874172	1.001001001
2.31E-06	-0.193709184	0.18	0.254	0.109473825	susd1			1.411111111	1.001001001
2.34E-06	-0.084153854	0.998	0.997	0.110986451	rps21			0.998997996	1
2.36E-06	-0.201250596	0.252	0.333	0.111688565	zgc:110239			1.321428571	1
2.40E-06	-0.191294393	0.375	0.463	0.113826176	si:ch211-191d15.2			1.234666667	1
2.60E-06	0.199509105	0.493	0.42	0.123384577	grb2b			0.851926978	1
2.70E-06	-0.162566498	0.252	0.329	0.128010966	cnbpa			1.305555556	1
2.74E-06	-0.179322869	0.232	0.313	0.130017249	march5l			1.349137931	1
2.92E-06	-0.180299573	0.205	0.278	0.138388663	prkar2aa			1.356097561	1
3.00E-06	-0.187360467	0.23	0.309	0.142111581	LOC558044			1.343478261	1
3.21E-06	-0.202557242	0.535	0.604	0.152031244	si:ch73-41h24.1			1.128971963	1
3.26E-06	-0.203863106	0.211	0.284	0.15457944	dnajc1			1.345971564	1
3.28E-06	-0.20417579	0.336	0.426	0.155360555	fam162a			1.267857143	1
3.51E-06	-0.19841513	0.242	0.317	0.166217199	tax1bp1b			1.309917355	1
3.51E-06	-0.200981654	0.409	0.5	0.166296759	arhgef1b			1.222493888	1
3.55E-06	-0.178656817	0.454	0.532	0.168100643	seta			1.171806167	1
3.56E-06	-0.164686172	0.239	0.324	0.168842294	taf9			1.355648536	1
3.94E-06	-0.208022335	0.4	0.484	0.186808566	calm1a			1.21	1
4.08E-06	-0.23229114	0.451	0.57	0.193450715	ns:zf-e68			1.263858093	1
4.31E-06	0.194285723	0.496	0.438	0.204230694	vps4b			0.883064516	1
4.56E-06	-0.167847013	0.176	0.25	0.216235841	mvb12a			1.420454545	1
4.81E-06	0.239034937	0.289	0.227	0.228159146	LOC100535890			0.785467128	1
5.10E-06	-0.21549338	0.324	0.407	0.241589077	si:ch73-248e21.7-1			1.25617284	1
5.13E-06	0.159990462	0.715	0.664	0.243067678	tegt			0.928671329	1
5.19E-06	-0.172651728	0.186	0.258	0.245759803	zgc:158403			1.387096774	1
5.41E-06	0.195973221	0.275	0.207	0.256339737	npm1a-1			0.752727273	1
5.72E-06	-0.159508417	0.765	0.827	0.270897529	LOC103909115			1.081045752	1
5.84E-06	-0.204389007	0.228	0.302	0.276838628	si:ch211-199g17.2			1.324561404	1
5.86E-06	-0.156199036	0.835	0.885	0.277661438	tpm3			1.05988024	1
6.20E-06	-0.185866423	0.329	0.414	0.293801216	ndufb2			1.258358663	1
6.21E-06	-0.203915315	0.374	0.434	0.294226533	jdp2b			1.160427807	1
6.23E-06	0.201191763	0.274	0.212	0.295175878	tmed9			0.773722628	1
6.41E-06	-0.176956029	0.215	0.289	0.303583066	ap2s1			1.344186047	1
6.79E-06	-0.213291828	0.58	0.649	0.321793255	LOC101882500			1.118965517	0.999
6.94E-06	-0.205947915	0.196	0.266	0.32891568	rps6ka5			1.357142857	0.999
6.98E-06	0.127330389	0.952	0.943	0.330841242	zgc:86599			0.990546218	0.999
7.43E-06	-0.18381773	0.204	0.275	0.351972231	c13h10orf11			1.348039216	0.999
8.11E-06	0.15466766	0.338	0.27	0.384539714	rca2.1			0.798816568	0.999
8.34E-06	-0.187359706	0.199	0.269	0.39519117	lims1			1.351758794	0.999
9.11E-06	-0.18777991	0.29	0.366	0.431548843	6-Sep			1.262068966	0.999
9.81E-06	-0.199865217	0.333	0.415	0.465145096	fli1b			1.246246246	0.998998999
9.82E-06	-0.17844071	0.505	0.586	0.465593124	aldh8a1			1.16039604	0.998998999
1.04E-05	-0.16932053	0.295	0.376	0.49328504	wipf1b			1.274576271	0.998998999
1.11E-05	0.200472338	0.304	0.243	0.526689229	cdv3			0.799342105	0.998997996
1.11E-05	-0.206517055	0.255	0.329	0.52733128	si:ch73-295i22.2			1.290196078	0.998997996
1.12E-05	0.189926107	0.345	0.28	0.531704824	dazap2			0.811594203	0.998996991
1.16E-05	0.211020186	0.262	0.202	0.551794414	p4hb-1			0.770992366	0.998996991
1.17E-05	0.082099561	0.99	0.996	0.556002158	sepw1			1.006060606	0.998996991
1.20E-05	0.166306113	0.254	0.192	0.568532091	ap2a1			0.755905512	0.998993964
1.25E-05	0.175993159	0.628	0.58	0.592281207	15-Sep			0.923566879	0.998987854
1.27E-05	0.169662788	0.652	0.604	0.602758356	cct4			0.926380368	0.998984772
1.28E-05	0.214762004	0.358	0.293	0.606175594	mapk6			0.818435754	0.998984772
1.29E-05	-0.189859498	0.237	0.309	0.612558965	si:ch211-253p18.2			1.303797468	0.998977505
1.39E-05	-0.209499315	0.529	0.596	0.656963608	hsbp1b			1.126654064	0.99869961
1.39E-05	-0.155308073	0.221	0.298	0.660830812	etfb			1.34841629	0.998687664
1.44E-05	-0.196431836	0.213	0.279	0.682541136	hmgb3b			1.309859155	0.998
1.45E-05	-0.195251997	0.396	0.473	0.685078116	zfr2			1.194444444	0.998
1.48E-05	0.163342138	0.794	0.765	0.700127324	ak2			0.963476071	0.998
1.58E-05	-0.13756009	0.763	0.825	0.746722442	nop53			1.081258191	0.998
1.59E-05	-0.173655437	0.256	0.327	0.754709782	gmip			1.27734375	0.998
1.60E-05	-0.184112091	0.46	0.545	0.756741604	cbr1l			1.184782609	0.998
1.67E-05	0.152225877	0.306	0.24	0.791913292	gatad2b			0.784313725	0.998
1.73E-05	-0.196923025	0.26	0.332	0.819879978	rnf144b			1.276923077	0.998
1.80E-05	0.099824892	0.987	0.985	0.851272755	ndufa4l			0.997973658	0.998
1.88E-05	0.191256756	0.394	0.337	0.890106818	chmp2bb			0.855329949	0.998
2.03E-05	-0.210116605	0.302	0.381	0.963022819	si:dkey-27h10.2			1.261589404	0.997997998
2.18E-05	0.190718362	0.473	0.418	1	atf4a			0.88372093	0.997997998
2.22E-05	-0.192400901	0.255	0.326	1	faub-1			1.278431373	0.997997998
2.33E-05	-0.163750018	0.21	0.28	1	ehd1a			1.333333333	0.997997998
2.35E-05	-0.173644725	0.205	0.274	1	crfb6			1.336585366	0.997997998
2.54E-05	-0.167722215	0.222	0.293	1	rhocb-1			1.31981982	0.997995992
2.57E-05	-0.173548995	0.294	0.372	1	ptpn22			1.265306122	0.997993982
2.58E-05	0.16696126	0.369	0.303	1	eif4g1a			0.821138211	0.997993982
2.61E-05	0.168878446	0.386	0.331	1	sdcbp2-2			0.857512953	0.99798995
2.67E-05	-0.172646459	0.199	0.268	1	pik3cb			1.346733668	0.997977755
2.82E-05	-0.175454146	0.242	0.316	1	serpinb1l1			1.305785124	0.997973658
2.97E-05	-0.184161643	0.203	0.272	1	dcun1d5			1.339901478	0.997652582
3.00E-05	-0.165239544	0.28	0.355	1	sptlc2a			1.267857143	0.997032641
3.02E-05	-0.1578269	0.301	0.379	1	LOC108179692			1.259136213	0.997
3.34E-05	-0.134523948	0.301	0.388	1	gtf2f2a			1.289036545	0.997
3.44E-05	-0.177977863	0.286	0.357	1	ndfip1l			1.248251748	0.997
3.46E-05	0.191440691	0.429	0.371	1	csnk1da			0.864801865	0.996996997
3.50E-05	-0.1273064	0.915	0.945	1	gsto2			1.032786885	0.996996997
3.54E-05	-0.105847245	0.927	0.95	1	arpc4			1.024811219	0.996996997
3.59E-05	0.140021297	0.848	0.807	1	eif3k			0.951650943	0.996993988
3.72E-05	0.139846592	0.586	0.521	1	tceb1b			0.889078498	0.996990973
4.59E-05	-0.157941165	0.74	0.786	1	ywhabl			1.062162162	0.996975806
4.64E-05	-0.098109655	0.986	0.988	1	gapdhs			1.002028398	0.99694501
4.94E-05	0.10144552	0.997	0.995	1	rpl3			0.997993982	0.996336996
5.40E-05	-0.194935643	0.204	0.269	1	si:dkey-222f2.7			1.318627451	0.996007984
5.48E-05	-0.177563621	0.342	0.414	1	triqk			1.210526316	0.996
5.71E-05	-0.141052346	0.509	0.584	1	zgc:136826			1.147347741	0.995995996
5.82E-05	0.18072984	0.27	0.214	1	abcc5			0.792592593	0.995991984
5.97E-05	-0.214926182	0.633	0.694	1	ptprc			1.096366509	0.995
6.00E-05	0.168057174	0.31	0.255	1	gtf2b			0.822580645	0.994954591
6.02E-05	0.184844739	0.559	0.51	1	sod1			0.91234347	0.99491353
6.43E-05	0.20420667	0.393	0.338	1	ptp4a2b			0.860050891	0.994845361
6.72E-05	0.205278018	0.363	0.314	1	pgp			0.865013774	0.994117647
6.87E-05	-0.145069997	0.213	0.277	1	rcor1			1.300469484	0.994096812
7.43E-05	-0.174114722	0.382	0.457	1	naga			1.196335079	0.993975904
7.90E-05	0.075677053	0.994	0.993	1	arpc2			0.998993964	0.993963783
8.31E-05	-0.159994515	0.202	0.264	1	tmsb1			1.306930693	0.993927126
8.50E-05	0.144998305	0.282	0.225	1	b3gnt2l			0.79787234	0.993548387
9.87E-05	-0.155218446	0.388	0.463	1	lgals9l1			1.193298969	0.992874109
9.91E-05	0.161802354	0.26	0.205	1	rarga			0.788461538	0.992337165
0.000109131	-0.156756597	0.243	0.307	1	strap			1.263374486	0.992094862
0.000113916	-0.143024499	0.479	0.554	1	eif5a2			1.1565762	0.991983968
0.000116726	-0.187534531	0.201	0.264	1	si:ch211-213a13.1			1.313432836	0.991869919
0.000121572	-0.140062123	0.804	0.871	1	alox5ap-1			1.083333333	0.991845056
0.000125636	0.143605471	0.575	0.53	1	spcs1			0.92173913	0.991494532
0.000137629	0.18498619	0.598	0.564	1	nrros-1			0.943143813	0.991408935
0.000144436	-0.186116687	0.479	0.55	1	adam19b			1.14822547	0.991181658
0.000150337	-0.16978226	0.317	0.38	1	chchd3a			1.19873817	0.991150442
0.000167975	-0.156548812	0.604	0.661	1	pdia3			1.094370861	0.990990991
0.000170094	0.199154192	0.297	0.246	1	ptprr			0.828282828	0.990546218
0.000170229	-0.162482117	0.202	0.26	1	pdcd5			1.287128713	0.989959839
0.000172752	0.13816137	0.261	0.209	1	mob4			0.800766284	0.989690722
0.000180838	0.164596714	0.478	0.439	1	atpif1a			0.918410042	0.989473684
0.000186137	-0.166953806	0.368	0.429	1	brk1			1.16576087	0.988716502
0.000186989	0.147135198	0.539	0.491	1	psmb1			0.910946197	0.988706366
0.000188425	0.177924653	0.477	0.429	1	bzw1b			0.899371069	0.988593156
0.000190298	-0.153319581	0.268	0.334	1	emc7			1.246268657	0.988425926
0.000200352	0.153737357	0.288	0.236	1	ppt1			0.819444444	0.988074957
0.000202407	0.138084697	0.605	0.55	1	csnk2b			0.909090909	0.987745098
0.000203474	-0.129965037	0.289	0.364	1	ndufs3			1.259515571	0.987421384
0.00020784	0.161649327	0.268	0.217	1	ap1g1			0.809701493	0.98690671
0.000213025	0.179295681	0.702	0.68	1	myl1			0.968660969	0.986066452
0.000216258	-0.154925174	0.285	0.354	1	mapk3			1.242105263	0.985714286
0.000223551	-0.143728041	0.236	0.301	1	ncf2			1.275423729	0.98496994
0.000228946	-0.173505833	0.304	0.364	1	setd8a			1.197368421	0.982919255
0.000238624	-0.200641095	0.839	0.876	1	hmgb2a			1.044100119	0.982532751
0.000243338	0.153646401	0.338	0.284	1	ipcef1			0.840236686	0.982198953
0.000244003	-0.170074647	0.24	0.294	1	zmp:0000000936			1.225	0.982078853
0.000251716	0.18251469	0.468	0.42	1	rbm4.3			0.897435897	0.981963928
0.000259941	0.150569023	0.706	0.667	1	spcs3			0.944759207	0.981854839
0.000268443	-0.148250283	0.215	0.275	1	rgs14a			1.279069767	0.981072555
0.000269105	0.153077855	0.32	0.268	1	txnrd1			0.8375	0.980874317
0.000274126	-0.129458686	0.802	0.844	1	ppifb			1.052369077	0.980749747
0.000279419	0.050694695	0.996	0.998	1	cebpb			1.002008032	0.980654762
0.000284186	0.158601493	0.416	0.368	1	notch2			0.884615385	0.98013245
0.000313899	0.137549765	0.681	0.651	1	dnaja2			0.955947137	0.980066445
0.000326721	0.165051324	0.351	0.3	1	cyb5a			0.854700855	0.979706877
0.000332551	0.155995696	0.256	0.207	1	lsm14ab			0.80859375	0.979638009
0.000365149	0.178846838	0.589	0.556	1	rab2a			0.943972835	0.979452055
0.000365657	-0.1429126	0.212	0.27	1	rnf7			1.273584906	0.979334099
0.000369239	-0.156033251	0.265	0.327	1	tnfrsf1a			1.233962264	0.979228487
0.000377654	-0.168330552	0.412	0.478	1	ndufab1b			1.160194175	0.979104478
0.000383195	0.169378021	0.595	0.545	1	si:ch211-105j21.9			0.915966387	0.978593272
0.000412723	0.152455575	0.279	0.23	1	snrpf-1			0.82437276	0.978300181
0.000419598	0.168771753	0.308	0.264	1	zgc:162698			0.857142857	0.977981651
0.000421791	-0.155248248	0.337	0.401	1	igf2bp3			1.189910979	0.975840336
0.000425497	-0.157824596	0.239	0.299	1	actr3			1.251046025	0.975295381
0.000431724	0.198846958	0.277	0.233	1	utp3			0.841155235	0.974789916
0.000438466	0.09105097	0.996	0.99	1	eef1b2			0.993975904	0.974637681
0.000439255	0.199188882	0.585	0.552	1	cited4a			0.943589744	0.974609375
0.000439947	-0.151303736	0.502	0.566	1	ppp1cbl			1.12749004	0.973684211
0.000454449	-0.048228631	0.999	1	1	tmsb4x			1.001001001	0.973214286
0.000479441	-0.165638585	0.444	0.501	1	tagln2-1			1.128378378	0.973105134
0.000486291	-0.129168707	0.392	0.466	1	ndufs8a			1.18877551	0.972972973
0.000524822	-0.162435957	0.212	0.264	1	atf7ip			1.245283019	0.972972973
0.000527058	0.169617967	0.726	0.702	1	dad1			0.966942149	0.972477064
0.000532434	0.112013246	0.76	0.74	1	si:ch1073-325m22.2			0.973684211	0.972375691
0.000534665	0.160231839	0.633	0.602	1	pno1			0.951026856	0.971326165
0.000548654	-0.163001077	0.303	0.367	1	si:dkey-17e16.10			1.211221122	0.971014493
0.000552977	0.123707885	0.486	0.433	1	fkbp3			0.890946502	0.970679012
0.000554921	0.153727556	0.28	0.229	1	hic1l			0.817857143	0.970394737
0.000598881	-0.167206399	0.292	0.354	1	LOC100151196			1.212328767	0.970172684
0.000607335	-0.139598263	0.371	0.434	1	si:ch211-209a2.1			1.169811321	0.96996997
0.000633168	0.162190839	0.251	0.204	1	glb1l			0.812749004	0.96969697
0.000646507	0.165994321	0.424	0.37	1	bhlhe40			0.872641509	0.969303424
0.000649454	-0.066958233	0.995	0.995	1	rpl5a			1	0.969230769
0.000653902	-0.155075992	0.24	0.297	1	entpd1			1.2375	0.969155844
0.000662753	-0.110023275	0.7	0.758	1	ncl			1.082857143	0.968660969
0.00067795	0.171989882	0.317	0.269	1	hexim1			0.848580442	0.96835443
0.000678877	-0.138623223	0.302	0.364	1	ndufa11			1.205298013	0.968
0.000682085	-0.149385698	0.913	0.944	1	si:dkey-102g19.3			1.033953998	0.967741935
0.000694943	0.159969116	0.467	0.41	1	h3f3c			0.877944325	0.967479675
0.000708216	-0.157996236	0.449	0.516	1	ccdc28a			1.14922049	0.966942149
0.000716995	0.130729357	0.486	0.438	1	paip2b			0.901234568	0.965722802
0.000730108	-0.198068587	0.199	0.255	1	inhbaa			1.281407035	0.965517241
0.00074649	0.206995633	0.931	0.908	1	h3f3a			0.975295381	0.965397924
0.000774495	0.152774245	0.287	0.24	1	mff			0.836236934	0.965144231
0.00083931	-0.175569492	0.488	0.537	1	jun			1.100409836	0.964412811
0.000858746	0.161131293	0.398	0.353	1	psmd7			0.886934673	0.963615023
0.000869974	-0.120123992	0.515	0.571	1	psma4			1.108737864	0.963483146
0.000878174	-0.142037138	0.253	0.308	1	ncalda			1.217391304	0.963476071
0.000907979	-0.145634077	0.543	0.609	1	clic1			1.121546961	0.96347032
0.000959886	-0.158543485	0.513	0.574	1	il10rb			1.118908382	0.962962963
0.000971998	-0.126755635	0.344	0.409	1	tmx1			1.188953488	0.962566845
0.00097865	-0.133220046	0.702	0.741	1	magt1			1.055555556	0.962328767
0.00101612	-0.148453016	0.281	0.336	1	serbp1b			1.195729537	0.961956522
0.001056897	-0.118479433	0.21	0.265	1	ap1m1			1.261904762	0.960569551
0.001075731	0.154358028	0.327	0.277	1	mat2aa			0.847094801	0.959654179
0.001079621	-0.147001651	0.281	0.339	1	rasal3			1.206405694	0.959493671
0.001080507	-0.115692979	0.259	0.315	1	rwdd1			1.216216216	0.959271168
0.001222605	-0.158463797	0.372	0.434	1	ndufs5			1.166666667	0.958997722
0.001226428	0.10687226	0.599	0.552	1	rbx1			0.921535893	0.95863747
0.00140849	0.151158099	0.26	0.218	1	cdk2ap2			0.838461538	0.958424508
0.001441973	0.160780893	0.363	0.326	1	glod5			0.898071625	0.957894737
0.001464167	0.14650096	0.316	0.272	1	pfdn1			0.860759494	0.957617411
0.001516091	-0.162050321	0.413	0.466	1	2-Sep			1.128329298	0.957399103
0.001518476	-0.108606648	0.349	0.414	1	cmtm7			1.186246418	0.957333333
0.001624773	0.152039972	0.413	0.359	1	zgc:110339			0.869249395	0.957281553
0.001663318	0.121055851	0.266	0.221	1	arf2a			0.830827068	0.956862745
0.001674708	0.112186714	0.694	0.666	1	cct2			0.959654179	0.956738769
0.00167592	0.145990851	0.363	0.323	1	khdrbs1b			0.889807163	0.955947137
0.001699457	-0.128255886	0.435	0.489	1	zmat2			1.124137931	0.955307263
0.00170553	0.132043921	0.515	0.469	1	elmo1			0.910679612	0.955026455
0.001721723	0.130078709	0.834	0.836	1	rhogb			1.002398082	0.954901961
0.00176041	0.1788392	0.517	0.485	1	nop56			0.938104449	0.953757225
0.001801512	-0.113855254	0.208	0.257	1	si:ch211-235e9.6			1.235576923	0.95329087
0.001845192	-0.135450406	0.407	0.472	1	ppp1r12a			1.15970516	0.95256917
0.001881907	0.161747994	0.291	0.251	1	spi1a			0.862542955	0.952290076
0.001896616	0.127746586	0.457	0.41	1	krtcap2			0.897155361	0.95194508
0.001905121	-0.134319659	0.496	0.561	1	hmgb1a			1.131048387	0.951650943
0.001912091	-0.124944719	0.606	0.655	1	si:ch1073-429i10.3			1.080858086	0.951648352
0.00193624	-0.134288763	0.526	0.585	1	wipf1a			1.1121673	0.951026856
0.001948851	-0.10047908	0.338	0.405	1	ufm1			1.198224852	0.950672646
0.002037169	-0.130102457	0.582	0.636	1	eif3s10			1.092783505	0.94980695
0.002063405	0.128156599	0.251	0.207	1	smarce1			0.824701195	0.949443883
0.002089319	0.099112195	0.847	0.821	1	tomm20b			0.969303424	0.949090909
0.00209543	0.13802642	0.312	0.265	1	psmd14			0.849358974	0.94907909
0.00216082	-0.190095706	0.955	0.938	1	mt-rnr1			0.982198953	0.949044586
0.002182053	0.123073582	0.37	0.329	1	bud31			0.889189189	0.948553055
0.002186605	-0.099360736	0.283	0.344	1	srprb			1.215547703	0.947895792
0.002214203	0.137571233	0.447	0.402	1	psmb3			0.899328859	0.947848761
0.002281174	0.118830404	0.56	0.516	1	LOC100332626			0.921428571	0.947658402
0.002315839	0.137488591	0.337	0.298	1	uba1			0.884272997	0.946987952
0.002320717	0.12838752	0.314	0.27	1	smap1			0.859872611	0.946100917
0.002348361	-0.132110872	0.301	0.357	1	cited4b			1.186046512	0.944759207
0.002454373	-0.091285513	0.237	0.294	1	nipsnap2			1.240506329	0.943972835
0.002530222	-0.056811755	0.988	0.991	1	tubb4b			1.003036437	0.943589744
0.002546006	0.089587218	0.287	0.238	1	si:ch211-288g17.3			0.829268293	0.943143813
0.002629262	0.099679313	0.933	0.92	1	eif3m			0.986066452	0.942698706
0.002705749	0.124703805	0.295	0.255	1	c1qbp			0.86440678	0.942408377
0.002741942	-0.134331028	0.321	0.373	1	pin1			1.161993769	0.942408377
0.002762073	0.125748803	0.398	0.359	1	ptenb			0.90201005	0.942238267
0.002797749	-0.039637344	0.76	0.812	1	hbegfa			1.068421053	0.9400978
0.002822492	-0.109483771	0.643	0.724	1	txn-1			1.125972006	0.938461538
0.002988275	0.125929398	0.438	0.402	1	pnrc2-1			0.917808219	0.938104449
0.00316108	-0.103953181	0.702	0.743	1	mdh2			1.058404558	0.93495935
0.003201041	0.202378706	0.256	0.215	1	batf3			0.83984375	0.934228188
0.003222451	-0.107286032	0.44	0.492	1	psap			1.118181818	0.933628319
0.003278521	0.123911607	0.385	0.343	1	susd6			0.890909091	0.932885906
0.003297601	0.104272635	0.323	0.277	1	LOC100331639			0.857585139	0.932170543
0.003336979	-0.133601665	0.425	0.479	1	tma7			1.127058824	0.931888545
0.003379987	0.123279162	0.387	0.345	1	srsf11			0.891472868	0.93166287
0.003626042	-0.13143494	0.285	0.332	1	aldh6a1			1.164912281	0.930153322
0.003708269	-0.116414446	0.214	0.259	1	etfa			1.210280374	0.929775281
0.003751598	0.132526505	0.271	0.235	1	ndufv1			0.867158672	0.929319372
0.003885249	-0.126363556	0.24	0.289	1	acin1b			1.204166667	0.929245283
0.003916674	0.162202354	0.516	0.481	1	ip6k2b			0.932170543	0.928671329
0.003965188	-0.092160148	0.837	0.837	1	hmga1a			1	0.92834891
0.0040533	-0.063886952	0.981	0.973	1	mibp2			0.991845056	0.928308824
0.004053725	-0.036839291	0.419	0.503	1	lpar5a			1.200477327	0.927388535
0.00407215	0.11242711	0.283	0.242	1	mrpl32			0.855123675	0.927272727
0.004301728	-0.10680651	0.279	0.334	1	syf2			1.197132616	0.927058824
0.004381653	-0.113576962	0.492	0.546	1	cpne1			1.109756098	0.926640927
0.004534374	0.236928105	0.637	0.618	1	LOC101882195			0.970172684	0.926380368
0.004559496	0.095297674	0.279	0.237	1	smarca4a			0.849462366	0.924242424
0.004567782	0.134950564	0.601	0.575	1	cct8			0.956738769	0.92408377
0.004736755	-0.103256923	0.221	0.27	1	ypel5			1.221719457	0.923566879
0.004845392	-0.125536647	0.256	0.3	1	pfdn6			1.171875	0.923076923
0.004907925	-0.090174418	0.318	0.379	1	pdhb			1.191823899	0.92173913
0.005172389	-0.120394806	0.209	0.257	1	dhrs13a.1			1.229665072	0.921630094
0.005375242	-0.131184032	0.499	0.55	1	prkab1b			1.102204409	0.921535893
0.005399472	0.060986006	0.997	0.996	1	rps3			0.998996991	0.921428571
0.005444361	-0.147601818	0.438	0.5	1	si:ch1073-392o20.2			1.141552511	0.920754717
0.005667693	0.079873658	0.587	0.546	1	cyc1			0.930153322	0.920258621
0.005760987	-0.102279903	0.368	0.422	1	LOC101885065			1.14673913	0.920152091
0.005949582	0.112113451	0.528	0.488	1	copz1			0.924242424	0.919678715
0.006018745	-0.07536394	0.254	0.303	1	pinx1			1.192913386	0.919191919
0.006039517	0.081566456	0.833	0.812	1	pgd-1			0.974789916	0.919060052
0.006056324	-0.090047476	0.283	0.339	1	dgkzb			1.197879859	0.919060052
0.006071195	0.115623109	0.307	0.271	1	eif4a3			0.882736156	0.918874172
0.006090032	0.153839955	0.363	0.328	1	si:dkey-163m14.6			0.903581267	0.918508287
0.00629876	-0.113096537	0.245	0.292	1	snx12			1.191836735	0.918410042
0.006504829	-0.144449878	0.246	0.291	1	fgd			1.182926829	0.917808219
0.006723571	-0.091977146	0.283	0.333	1	zgc:100918			1.176678445	0.917647059
0.006827884	-0.116851014	0.355	0.409	1	syngr2a			1.152112676	0.917241379
0.006961714	-0.076936109	0.26	0.304	1	cbx5			1.169230769	0.916666667
0.007072146	-0.108146499	0.308	0.358	1	fkbp2			1.162337662	0.915966387
0.007170375	-0.125297899	0.317	0.364	1	csde1			1.148264984	0.915535445
0.007397559	0.099488358	0.648	0.629	1	eif2s1b			0.970679012	0.91521197
0.007399961	-0.133093492	0.693	0.741	1	ptpn6			1.069264069	0.914786967
0.007636223	-0.102272483	0.568	0.61	1	tpd52l2b			1.073943662	0.913636364
0.007656624	0.080801777	0.84	0.828	1	sarnp			0.985714286	0.913606911
0.007751376	0.116360004	0.672	0.659	1	ssr4			0.980654762	0.91280654
0.007891334	0.130364654	0.35	0.31	1	cyth1a			0.885714286	0.91234347
0.007987332	0.102567032	0.335	0.296	1	pla2g15			0.88358209	0.911174785
0.008083053	-0.117244548	0.231	0.271	1	arhgef6			1.173160173	0.911039657
0.008362463	0.12188706	0.276	0.238	1	denr			0.862318841	0.910946197
0.008379489	-0.084606555	0.267	0.315	1	ralbp1			1.179775281	0.910679612
0.008644052	-0.089492948	0.273	0.323	1	mrpl33			1.183150183	0.910313901
0.008806079	-0.118909589	0.463	0.518	1	stim1a			1.118790497	0.910238429
0.008843057	0.07664751	0.976	0.989	1	xbp1			1.013319672	0.909199522
0.008878681	0.103619941	0.264	0.229	1	kars			0.867424242	0.909090909
0.009499185	-0.09979685	0.716	0.769	1	zgc:153713			1.074022346	0.908609272
0.009962431	-0.099929996	0.207	0.25	1	LOC110439202			1.207729469	0.908564815
0.010135736	-0.060223399	0.957	0.973	1	romo1			1.016718913	0.908127208
0.010267791	-0.121445247	0.408	0.446	1	cbx3a			1.093137255	0.907821229
0.010361604	0.105428492	0.326	0.291	1	cope			0.892638037	0.907216495
0.010463047	0.09004856	0.298	0.26	1	psmd8			0.872483221	0.905918058
0.010535719	-0.117229884	0.563	0.616	1	atp5j2			1.094138544	0.904214559
0.010547034	-0.107717376	0.395	0.45	1	LOC100537708			1.139240506	0.903826267
0.010842794	0.139084487	0.307	0.273	1	adora2b			0.889250814	0.903581267
0.011139661	-0.11570085	0.388	0.436	1	ndufa5			1.12371134	0.902890173
0.011500586	0.084666455	0.544	0.505	1	sub1a			0.928308824	0.90260631
0.011538735	-0.120313209	0.436	0.476	1	sla1			1.091743119	0.902366864
0.011553399	-0.082756036	0.261	0.309	1	si:ch211-217k17.7			1.183908046	0.902173913
0.011761758	-0.10399428	0.25	0.293	1	ndufa2			1.172	0.90201005
0.011859288	0.059194905	0.417	0.373	1	usp36			0.894484412	0.901234568
0.012694007	0.062337669	0.962	0.969	1	nsa2			1.007276507	0.9
0.012729296	-0.10531076	0.23	0.27	1	gpatch8			1.173913043	0.899371069
0.013064437	0.097558729	0.305	0.272	1	si:dkey-85p17.3-1			0.891803279	0.899328859
0.013745582	-0.343446862	0.234	0.266	1	s100a10b			1.136752137	0.898954704
0.01381407	0.09586232	0.298	0.261	1	tra2a			0.875838926	0.898282695
0.014203193	-0.063994168	0.214	0.259	1	mrpl36			1.210280374	0.898071625
0.015110999	0.097496081	0.541	0.51	1	rbm8a			0.942698706	0.898016997
0.015215128	-0.075084726	0.215	0.255	1	znf865			1.186046512	0.897435897
0.015536611	-0.188798077	0.36	0.384	1	gsr-1			1.066666667	0.897155361
0.01562147	-0.115685202	0.493	0.541	1	wu:fi15d04			1.097363083	0.895388076
0.015637594	0.118071071	0.26	0.226	1	safb			0.869230769	0.894484412
0.015666608	-0.113024901	0.464	0.516	1	srd5a2a			1.112068966	0.894187779
0.015957925	0.114670438	0.382	0.355	1	capns1b			0.929319372	0.892950392
0.016018141	0.092177773	0.303	0.269	1	rbm25b			0.887788779	0.892638037
0.016509273	-0.094998303	0.439	0.49	1	vps29			1.116173121	0.892145369
0.017260386	0.100329504	0.847	0.842	1	ppib			0.994096812	0.891803279
0.017840958	0.060380335	0.464	0.427	1	snx3			0.920258621	0.891647856
0.01798805	-0.077695706	0.428	0.482	1	hyal3			1.126168224	0.891472868
0.017996656	0.112198948	0.584	0.562	1	ipo7			0.962328767	0.891050584
0.018033613	-0.109084316	0.295	0.34	1	kmt2bb			1.152542373	0.890946502
0.018223455	0.105159956	0.269	0.239	1	nadka			0.888475836	0.890909091
0.01823052	-0.092213812	0.266	0.308	1	nop10			1.157894737	0.889807163
0.018413884	0.149238995	0.25	0.218	1	LOC103910141			0.872	0.889250814
0.018707974	-0.06086469	0.341	0.388	1	hp1bp3			1.137829912	0.889189189
0.018773401	-0.085560028	0.571	0.637	1	glrx			1.11558669	0.889078498
0.019082806	0.12438195	0.338	0.305	1	srrm1			0.902366864	0.888475836
0.019413976	0.118695957	0.279	0.247	1	egr3			0.885304659	0.887788779
0.019481404	-0.099598483	0.328	0.376	1	fgfr1op2			1.146341463	0.886993603
0.019605959	-0.122017957	0.541	0.584	1	lsm7			1.07948244	0.886934673
0.020891218	0.078391643	0.674	0.672	1	im:7154036			0.997032641	0.885714286
0.021283275	-0.075151311	0.22	0.261	1	sec62			1.186363636	0.885304659
0.021877705	-0.075222351	0.575	0.624	1	tagln2			1.085217391	0.885041551
0.023119918	-0.103892667	0.315	0.355	1	hnrnpa1a			1.126984127	0.884615385
0.023443018	-0.088259708	0.258	0.301	1	sccpdhb			1.166666667	0.884272997
0.023853545	0.115318751	0.819	0.822	1	nr4a1			1.003663004	0.883747178
0.024479802	0.083935246	0.671	0.648	1	psma8			0.965722802	0.88372093
0.024598062	-0.076880724	0.872	0.893	1	gpia			1.024082569	0.88358209
0.024669793	-0.074767729	0.61	0.657	1	atp5c1			1.07704918	0.883064516
0.025303401	-0.116248921	0.426	0.458	1	scamp2			1.075117371	0.882736156
0.025726394	0.080032989	0.349	0.318	1	aimp2			0.911174785	0.882571075
0.02598914	-0.059098548	0.834	0.862	1	prdx2			1.033573141	0.881656805
0.026151225	0.053411068	0.353	0.317	1	ppp6r3			0.898016997	0.880952381
0.026603246	0.101880812	0.826	0.826	1	rab11fip1b			1	0.880910683
0.026644529	-0.053529681	0.262	0.305	1	bccip			1.164122137	0.880452342
0.026670334	0.071878166	0.31	0.279	1	atp6ap1b			0.9	0.879377432
0.027364036	0.105639139	0.515	0.493	1	zgc:136864			0.957281553	0.878537736
0.029005593	-0.086761932	0.298	0.341	1	dctn2			1.144295302	0.877944325
0.029627526	-0.105931017	0.399	0.445	1	sc:d156			1.115288221	0.875838926
0.029932191	0.114453148	0.297	0.273	1	lipf			0.919191919	0.872960373
0.030312886	0.115986669	0.283	0.257	1	dctn3			0.908127208	0.872759857
0.030569567	-0.096188241	0.58	0.637	1	si:cabz01036022.1			1.098275862	0.872641509
0.031038385	0.057260472	0.66	0.67	1	atp5g1			1.015151515	0.872483221
0.031152751	-0.097952384	0.376	0.418	1	sept7b			1.111702128	0.872
0.031738877	-0.072335709	0.663	0.718	1	zgc:153073			1.082956259	0.871287129
0.031847496	0.032159279	0.998	0.998	1	ppiab			1	0.869249395
0.031919703	-0.092466641	0.234	0.269	1	supt6h			1.14957265	0.869230769
0.032310129	0.086055463	0.553	0.541	1	psmb2			0.978300181	0.867528271
0.03304715	0.085668322	0.358	0.325	1	u2af1			0.907821229	0.867424242
0.033515061	0.084591156	0.257	0.226	1	arf1			0.879377432	0.867158672
0.034593995	-0.108706386	0.321	0.362	1	tmem131l			1.127725857	0.865687303
0.034942138	-0.087812987	0.377	0.426	1	grk6			1.129973475	0.865013774
0.03518653	0.075968515	0.396	0.363	1	psenen			0.916666667	0.864801865
0.035337435	-0.114379748	0.268	0.304	1	kmt2ca			1.134328358	0.86440678
0.035572624	0.095259784	0.34	0.312	1	rbbp6			0.917647059	0.86440678
0.035661832	-0.123389215	0.369	0.404	1	ssu72			1.094850949	0.863128492
0.035687664	-0.107423015	0.645	0.677	1	csrnp1b			1.049612403	0.862542955
0.037379616	0.106671716	0.252	0.222	1	zfp36l1a			0.880952381	0.862318841
0.037610888	0.090321968	0.383	0.352	1	med10			0.919060052	0.862123613
0.038278534	-0.071314877	0.261	0.3	1	pdcl			1.149425287	0.860759494
0.038303855	-0.067458348	0.277	0.317	1	zgc:65873			1.144404332	0.860162602
0.039399524	0.092731957	0.383	0.352	1	txnipa			0.919060052	0.860050891
0.040288571	-0.087934821	0.596	0.645	1	tmem59			1.082214765	0.859872611
0.040836078	-0.055488766	0.293	0.331	1	sf3b2			1.129692833	0.857585139
0.040852688	0.073901198	0.654	0.654	1	uqcrb			1	0.857512953
0.041077234	-0.072937469	0.216	0.253	1	tacc1			1.171296296	0.857142857
0.041104755	0.073475337	0.875	0.876	1	gnb1a			1.001142857	0.857142857
0.042134789	-0.050460053	0.991	0.996	1	mcl1a			1.005045409	0.856568365
0.042142306	-0.096898146	0.27	0.31	1	ghitm			1.148148148	0.855329949
0.043042761	-0.059301135	0.271	0.308	1	zgc:56676			1.136531365	0.855172414
0.043382445	0.110171312	0.319	0.294	1	dpy30			0.921630094	0.855123675
0.043435569	-0.110584276	0.237	0.265	1	rtf1			1.11814346	0.855018587
0.043466908	-0.073049401	0.329	0.366	1	unm-sa1614			1.112462006	0.854700855
0.044480566	-0.080173272	0.548	0.592	1	jpt2			1.080291971	0.853297443
0.047726888	0.156638242	0.291	0.264	1	LOC100536989			0.907216495	0.853211009
0.04893926	-0.073097009	0.646	0.684	1	ahcy			1.058823529	0.851926978
0.049909146	-0.046479458	0.63	0.689	1	scpp8			1.093650794	0.851648352
0.050309956	-0.058796296	0.228	0.263	1	herpud1			1.153508772	0.851380042
0.051603309	-0.070074621	0.828	0.875	1	glo1			1.056763285	0.849462366
0.051964859	-0.080838486	0.225	0.257	1	terfa			1.142222222	0.84938704
0.053524191	0.089905221	0.499	0.49	1	si:ch211-209f23.6			0.981963928	0.849358974
0.053709295	0.072195928	0.276	0.249	1	smndc1			0.902173913	0.848722986
0.053957771	0.075209815	0.257	0.229	1	gmps			0.891050584	0.848580442
0.056148914	-0.06619699	0.25	0.286	1	nfyba			1.144	0.847280335
0.056444656	-0.120580289	0.894	0.909	1	f3b			1.016778523	0.847094801
0.056666926	0.053173453	0.703	0.684	1	edf1			0.972972973	0.846982759
0.057016263	-0.058668562	0.553	0.599	1	shfm1			1.08318264	0.846808511
0.057933602	0.099255966	0.471	0.449	1	gdi2			0.95329087	0.846315789
0.058538292	0.098255312	0.512	0.499	1	yrk			0.974609375	0.843243243
0.059016361	-0.066668768	0.757	0.765	1	rhoaa			1.010568032	0.842944785
0.059737083	-0.039837939	0.981	0.984	1	atp5g3b			1.003058104	0.842105263
0.060748755	0.060772432	0.762	0.761	1	cox6c			0.998687664	0.841831426
0.062851555	0.067046855	0.382	0.353	1	tob1a			0.92408377	0.841155235
0.063226532	-0.081753278	0.24	0.272	1	dock2			1.133333333	0.840236686
0.066920342	0.080090627	0.261	0.236	1	brd1b			0.904214559	0.83984375
0.067667216	0.084022245	0.492	0.476	1	hmgn7			0.967479675	0.838461538
0.068883153	-0.036944385	0.267	0.303	1	cfh			1.134831461	0.8375
0.068885678	-0.087151798	0.628	0.662	1	vaspa			1.054140127	0.836441894
0.072176409	0.094664576	0.54	0.52	1	tmem30ab			0.962962963	0.836236934
0.07324954	-0.054413725	0.427	0.471	1	capza1b-1			1.103044496	0.836065574
0.073873725	0.08668388	0.378	0.361	1	LOC100535765			0.955026455	0.835095137
0.074172617	-0.042661964	0.637	0.688	1	limd2			1.080062794	0.834296724
0.074255728	-0.062236183	0.272	0.306	1	cklf-1			1.125	0.832278481
0.075938905	0.06700332	0.439	0.421	1	ppp1r18			0.958997722	0.831896552
0.076041062	0.133287513	0.489	0.505	1	ckmb			1.032719836	0.830827068
0.07637601	0.079155499	0.439	0.409	1	tomm5			0.93166287	0.829268293
0.076849429	-0.082944491	0.246	0.279	1	cyfip1			1.134146341	0.82885906
0.077775171	0.065193893	0.709	0.701	1	parvg			0.988716502	0.828282828
0.078011914	0.056584854	0.816	0.806	1	atp5a1			0.987745098	0.828207847
0.078179657	0.084586035	0.299	0.276	1	snrnp27			0.923076923	0.828125
0.080172622	0.056992463	0.763	0.742	1	si:dkey-262k9.4			0.972477064	0.824701195
0.084642697	-0.062231532	0.273	0.307	1	crlf3			1.124542125	0.82437276
0.085497939	0.080516956	0.356	0.331	1	12-Sep			0.929775281	0.822580645
0.08682494	0.053423771	0.56	0.545	1	vamp3			0.973214286	0.822170901
0.086973332	-0.080456445	0.301	0.335	1	LOC100332329			1.112956811	0.821138211
0.087772222	-0.087340613	0.221	0.25	1	rnf185			1.131221719	0.820895522
0.089792151	-0.06956105	0.769	0.798	1	elovl1b			1.037711313	0.819711538
0.090350294	-0.061992892	0.254	0.282	1	chordc1b			1.11023622	0.819444444
0.090713111	-0.071996889	0.295	0.329	1	f8			1.115254237	0.818435754
0.090720402	0.12160057	0.382	0.36	1	capgb			0.942408377	0.817857143
0.09112029	-0.061088429	0.225	0.255	1	si:dkey-42i9.4			1.133333333	0.817371938
0.098075868	-0.07822018	0.498	0.529	1	ef1			1.062248996	0.81294964
0.099684881	-0.087209474	0.353	0.377	1	sept7a			1.067988669	0.812749004
0.100464079	-0.015816927	0.287	0.32	1	pde7a			1.114982578	0.811611374
0.101400955	0.101912966	0.298	0.278	1	lsm6			0.932885906	0.811594203
0.10223637	-0.020459782	0.999	0.999	1	rps24			1	0.810509554
0.105830343	-0.073987945	0.435	0.473	1	si:dkeyp-80c12.10			1.087356322	0.810449575
0.106022247	-0.049877205	0.404	0.446	1	pfdn5-1			1.103960396	0.810294118
0.106774372	0.051624632	0.825	0.828	1	sri			1.003636364	0.810096154
0.106835154	0.042105052	0.446	0.427	1	psmb4			0.957399103	0.809701493
0.106889846	-0.042927026	0.289	0.327	1	gpr183a			1.131487889	0.808823529
0.107402498	0.054678633	0.321	0.298	1	fryl			0.92834891	0.80859375
0.107880186	-0.080161279	0.463	0.498	1	mpc1			1.075593952	0.807324841
0.110648019	0.075636676	0.411	0.394	1	anxa11a			0.95863747	0.806921676
0.113245244	0.047806105	0.96	0.963	1	myh9a			1.003125	0.806722689
0.113418229	-0.073540963	0.57	0.599	1	dynll1			1.050877193	0.802874743
0.117325435	-0.061564557	0.234	0.256	1	nucks1a			1.094017094	0.801576873
0.118372587	0.036206076	0.323	0.301	1	zgc:91910			0.931888545	0.801136364
0.122353413	0.047136043	0.51	0.487	1	LOC103910140			0.954901961	0.800766284
0.12402588	0.067834869	0.263	0.242	1	eny2			0.920152091	0.799342105
0.124557853	-0.088357377	0.27	0.301	1	nipsnap3a			1.114814815	0.798816568
0.124602736	0.06668208	0.265	0.244	1	psma6a			0.920754717	0.798095238
0.126029012	-0.075552517	0.248	0.276	1	prkcsh			1.112903226	0.79787234
0.126941634	0.071086511	0.474	0.459	1	spcs2			0.96835443	0.797222222
0.128676112	-0.036561499	0.988	0.987	1	cox4i1			0.998987854	0.79373849
0.129919478	0.057085964	0.314	0.298	1	minos1			0.949044586	0.79331307
0.13030012	-0.085699903	0.284	0.312	1	LOC101882435			1.098591549	0.792592593
0.131115578	-0.06084125	0.363	0.394	1	lgals3a			1.085399449	0.790322581
0.136317806	0.031915619	0.524	0.499	1	pfdn4			0.952290076	0.789473684
0.136529173	-0.090650064	0.358	0.388	1	mkl1b-1			1.083798883	0.788461538
0.138166055	0.057757964	0.458	0.45	1	srsf5a			0.982532751	0.788235294
0.13981806	-0.041537434	0.274	0.304	1	gosr2			1.109489051	0.788161994
0.141694673	0.071063673	0.438	0.422	1	hdac1			0.96347032	0.787958115
0.142304704	0.044897909	0.988	0.993	1	crip1			1.005060729	0.785467128
0.14473672	0.056260666	0.644	0.633	1	arl6ip1			0.982919255	0.784386617
0.145528601	-0.027139506	0.289	0.331	1	aldoab			1.14532872	0.784313725
0.146948551	-0.036553379	0.415	0.456	1	tmed2			1.098795181	0.783703704
0.147444405	-0.036444464	0.833	0.848	1	eif2s3			1.018007203	0.782931354
0.148370688	-0.109304067	0.508	0.538	1	si:ch73-248e21.5-1			1.059055118	0.782608696
0.149542659	-0.056948658	0.518	0.553	1	ndufb10			1.067567568	0.781186094
0.150976224	0.061331089	0.362	0.352	1	tmem256			0.972375691	0.778061224
0.151470786	-0.076851219	0.393	0.424	1	psma2			1.078880407	0.776666667
0.152955255	-0.035151737	0.928	0.932	1	cox5aa			1.004310345	0.776167472
0.153248009	0.114874092	0.249	0.312	1	bhmt			1.253012048	0.775700935
0.154591929	0.039886847	0.492	0.46	1	pygb			0.93495935	0.77484472
0.156186623	-0.054362847	0.707	0.741	1	ola1			1.048090523	0.774343122
0.157058237	0.091256666	0.346	0.33	1	lrrc15-1			0.953757225	0.774049217
0.160065372	0.061301642	0.395	0.379	1	mif			0.959493671	0.773722628
0.16019863	0.02207191	0.769	0.768	1	atp5e			0.99869961	0.773092369
0.160592739	0.063193417	0.781	0.838	1	il34			1.072983355	0.770992366
0.161158423	0.058144941	0.499	0.495	1	pitpnaa			0.991983968	0.769347496
0.162223344	-0.032414049	0.593	0.619	1	cct3			1.043844857	0.76744186
0.164270444	0.042016237	0.911	0.922	1	vdac2			1.012074643	0.764705882
0.166839984	0.064103536	0.38	0.364	1	cib1			0.957894737	0.762162162
0.169900143	-0.035168965	0.526	0.543	1	ywhaqb			1.032319392	0.76146789
0.170137871	0.046853956	0.259	0.24	1	ptp4a1			0.926640927	0.759450172
0.176526774	-0.025334419	0.229	0.259	1	si:dkey-250d21.1			1.131004367	0.75862069
0.177345506	-0.073037445	0.486	0.514	1	rnf10			1.057613169	0.757333333
0.180768161	0.060260271	0.311	0.295	1	bzw1a			0.948553055	0.756849315
0.182202584	0.081873487	0.375	0.359	1	atp5ib-1			0.957333333	0.755905512
0.188751717	-0.046863658	0.228	0.254	1	LOC103910438			1.114035088	0.754617414
0.18879755	-0.04845201	0.324	0.355	1	dldh			1.095679012	0.752727273
0.192038043	0.06496692	0.751	0.764	1	rab11ba			1.017310253	0.752508361
0.195267244	-0.076268798	0.338	0.359	1	znf706			1.062130178	0.752281617
0.195543979	0.062231049	0.688	0.699	1	gtpbp4			1.015988372	0.751902588
0.195949617	0.051340423	0.26	0.244	1	pdcd10a-1			0.938461538	0.750841751
0.196755771	0.024147448	0.659	0.669	1	ndufb8			1.015174507	0.748329621
0.199361802	0.061438188	0.37	0.36	1	mtap			0.972972973	0.747731397
0.203983453	0.055672831	0.374	0.36	1	tbca			0.962566845	0.745233969
0.204743481	-0.023138614	0.399	0.441	1	agap2			1.105263158	0.741347905
0.20627382	-0.04765089	0.736	0.76	1	tmed7			1.032608696	0.73857404
0.208236017	0.060150041	0.259	0.246	1	mcu			0.94980695	0.735766423
0.213304982	-0.041141431	0.976	0.988	1	lasp1			1.012295082	0.735416667
0.219814232	-0.037784567	0.352	0.38	1	serpinb1l3			1.079545455	0.735135135
0.220176531	-0.067624584	0.277	0.296	1	slc9a1a			1.068592058	0.733423545
0.221271373	-0.04060361	0.279	0.304	1	ahr2			1.089605735	0.730650155
0.228243355	0.043736491	0.356	0.343	1	pik3r1			0.963483146	0.730519481
0.232227233	-0.045271966	0.419	0.446	1	skp1			1.064439141	0.730407524
0.23536883	-0.071262078	0.25	0.269	1	sltm			1.076	0.730382294
0.24020667	-0.035875791	0.27	0.296	1	ube2e3			1.096296296	0.726315789
0.245371804	-0.025146156	0.841	0.868	1	ywhaz			1.032104637	0.724924012
0.247085761	-0.048631861	0.443	0.463	1	dynlt3			1.045146727	0.72260274
0.254953096	-0.049198197	0.391	0.413	1	lsm4			1.056265985	0.722342733
0.255987553	0.030233676	0.277	0.261	1	psmd13			0.942238267	0.720588235
0.256379408	0.043447537	0.369	0.366	1	uqcrc2a			0.991869919	0.719764012
0.25704047	-0.043300002	0.691	0.74	1	zgc:193541			1.070911722	0.719758065
0.257547329	0.076358519	0.656	0.662	1	atp5g3a			1.009146341	0.718794835
0.259512666	-0.03991876	0.262	0.284	1	anp32e			1.083969466	0.71810089
0.260548583	-0.049678948	0.283	0.311	1	dscr3			1.098939929	0.715517241
0.263999241	0.21349576	0.289	0.279	1	LOC100150882			0.965397924	0.715099715
0.269197934	0.059222814	0.281	0.271	1	sdhdb			0.964412811	0.71409396
0.271841156	-0.071685707	0.469	0.502	1	cox5ab			1.070362473	0.713567839
0.275090597	0.029660866	0.438	0.429	1	zbtb16a			0.979452055	0.713333333
0.276564522	0.053948083	0.409	0.398	1	ndufc2			0.973105134	0.712903226
0.277021233	-0.077306286	0.356	0.378	1	prdx4			1.061797753	0.711111111
0.28182952	0.083305918	0.317	0.311	1	psmg2			0.981072555	0.709459459
0.282596149	-0.012504886	0.296	0.322	1	ddx39aa			1.087837838	0.703816794
0.284503733	0.032691359	0.97	0.965	1	ccni			0.994845361	0.703146375
0.288035722	-0.036033228	0.983	0.993	1	ctss2.1			1.01017294	0.702
0.289185529	0.036666925	0.587	0.58	1	calm3b			0.988074957	0.700680272
0.290737369	0.066244649	0.458	0.459	1	syncrip			1.002183406	0.700141443
0.290941082	0.051029766	0.253	0.241	1	rad21a			0.95256917	0.699704142
0.292733869	0.062481188	0.545	0.533	1	setb			0.977981651	0.699029126
0.298191881	0.038868469	0.558	0.583	1	wu:fb55g09			1.044802867	0.696821516
0.298515365	-0.024659337	0.383	0.422	1	ubtf			1.101827676	0.692893401
0.300991565	0.011574074	0.335	0.361	1	hdlbpa			1.07761194	0.691906005
0.302325278	0.021220766	0.494	0.491	1	lamtor4			0.993927126	0.691891892
0.30239741	-0.030324361	0.259	0.28	1	lamtor5-1			1.081081081	0.6875
0.304852766	0.060876579	0.333	0.323	1	ssr1			0.96996997	0.687265918
0.304862726	0.045141915	0.304	0.295	1	ezrb			0.970394737	0.686468647
0.309018974	-0.053329294	0.317	0.336	1	eif4h			1.059936909	0.68528464
0.313192306	0.029301089	0.276	0.268	1	ndufa10			0.971014493	0.683435583
0.317041967	-0.040395355	0.314	0.332	1	cxcr3.2-1			1.057324841	0.682051282
0.319652769	0.019900003	0.991	0.996	1	serbp1a			1.005045409	0.680701754
0.319905191	0.026951738	0.275	0.261	1	lman2			0.949090909	0.679316888
0.321303515	-0.017047112	1	0.998	1	rps4x			0.998	0.677799607
0.322806275	-0.015147017	0.424	0.452	1	cst14b.1			1.066037736	0.67576244
0.32394042	-0.017631846	0.358	0.387	1	pak2b			1.081005587	0.675585284
0.32793632	-0.035400487	0.317	0.338	1	ptbp3			1.066246057	0.673913043
0.332518255	0.079067787	0.25	0.242	1	dnaja2l			0.968	0.669509595
0.334304597	-0.051527969	0.282	0.3	1	kif5ba			1.063829787	0.667883212
0.336569734	-0.047895364	0.497	0.528	1	npc2			1.062374245	0.667642753
0.340470862	-0.052583062	0.571	0.587	1	si:ch211-214j24.10			1.028021016	0.666666667
0.34221495	-0.016231829	0.843	0.875	1	serf2			1.037959668	0.663865546
0.345038379	0.032061612	0.616	0.597	1	cnbpb			0.969155844	0.662337662
0.346182056	-0.019316115	0.998	0.996	1	zgc:56493			0.997995992	0.661478599
0.347340723	-0.040680042	0.394	0.411	1	pafah1b1a			1.043147208	0.660818713
0.359818904	0.060551763	0.264	0.256	1	nars			0.96969697	0.660477454
0.36124547	-0.04429378	0.611	0.626	1	tcp1			1.024549918	0.65974026
0.362756213	-0.040202645	0.376	0.404	1	si:ch211-212k18.7-1			1.074468085	0.659123055
0.369952532	0.024060628	0.567	0.562	1	grap2a			0.991181658	0.656836461
0.375770592	-0.028917429	0.928	0.945	1	atp5b			1.018318966	0.655
0.377286545	0.045644353	0.255	0.244	1	ppp1cab			0.956862745	0.651807229
0.377732936	0.03574335	0.366	0.359	1	jmjd1cb			0.980874317	0.650684932
0.388556347	0.036306093	0.26	0.252	1	mycbp			0.969230769	0.648854962
0.390700228	-0.035905452	0.351	0.365	1	nap1l1			1.03988604	0.647651007
0.393044311	0.040579298	0.477	0.471	1	dynlrb1			0.987421384	0.64556962
0.399810362	-0.032698984	0.809	0.827	1	wbp2nl			1.022249691	0.64469914
0.403156849	0.053001477	0.402	0.403	1	si:rp71-45k5.4			1.002487562	0.644155844
0.405754218	0.033788288	0.276	0.269	1	atp6v1d			0.974637681	0.642962963
0.408603268	-0.012825191	0.316	0.341	1	dachd			1.079113924	0.641269841
0.409348101	0.019041055	0.842	0.836	1	ssr2			0.992874109	0.636942675
0.415417788	0.028832113	0.652	0.654	1	tmem258			1.003067485	0.634249471
0.415599743	0.024656491	0.625	0.642	1	suclg1			1.0272	0.632275132
0.415807638	-0.020321155	0.241	0.256	1	cwc15			1.062240664	0.631178707
0.419783071	0.027536354	0.327	0.32	1	psma6b			0.978593272	0.630630631
0.420093379	0.02059106	0.51	0.507	1	ndufb7			0.994117647	0.630350195
0.420601526	-0.012792612	0.978	0.988	1	lect2l			1.010224949	0.626702997
0.426385055	0.016676576	0.335	0.328	1	banf1			0.979104478	0.624161074
0.430836698	0.042079016	0.482	0.482	1	larp6			1	0.619277108
0.452520221	-0.072706708	0.852	0.821	1	btg2			0.963615023	0.618811881
0.453039518	-0.044342081	0.236	0.25	1	lcp2a			1.059322034	0.613114754
0.456361924	-0.020351384	0.431	0.456	1	gstm.1			1.05800464	0.611764706
0.463658725	0.199237229	0.459	0.475	1	thy1-1			1.034858388	0.610108303
0.467528672	0.014853602	0.582	0.577	1	arpc5a			0.991408935	0.60950764
0.469674522	0.038651759	0.302	0.296	1	arid4a			0.98013245	0.608064516
0.476855948	-0.037231405	0.295	0.305	1	h3f3c-1			1.033898305	0.606435644
0.481584332	-0.010115836	0.452	0.471	1	arrb2b			1.042035398	0.604068858
0.482792462	0.044221534	0.978	0.977	1	pvalb1			0.998977505	0.60251046
0.484263922	-0.028750136	0.781	0.797	1	eif3ha			1.020486556	0.598746082
0.484735736	0.057774154	0.397	0.399	1	mdh1aa			1.005037783	0.590196078
0.486002163	0.024091827	0.31	0.3	1	papss2b			0.967741935	0.589242054
0.494820684	-0.027765404	0.94	0.956	1	rpl38			1.017021277	0.585662211
0.499841671	0.023201658	0.261	0.252	1	ewsr1b			0.965517241	0.585365854
0.499994587	0.056599027	0.279	0.271	1	tnrc6c1			0.971326165	0.583941606
0.52204472	0.024366263	0.501	0.499	1	mhc1zba			0.996007984	0.581967213
0.525565309	0.019630146	0.426	0.425	1	LOC103911430			0.997652582	0.577889447
0.531922825	-0.01046421	0.94	0.942	1	eef1db			1.00212766	0.575757576
0.53685275	-0.021202914	0.504	0.539	1	esd			1.069444444	0.574610245
0.54347242	-0.020126834	0.258	0.269	1	ik			1.042635659	0.569086651
0.548282829	0.020834639	0.337	0.33	1	smc1al			0.979228487	0.568106312
0.551141732	0.536322529	0.423	0.453	1	ved			1.070921986	0.561151079
0.551826816	0.012073527	0.337	0.356	1	eif5b			1.056379822	0.56
0.553818275	0.047244782	0.376	0.377	1	chd7			1.002659574	0.558322412
0.565586798	-0.099607867	0.411	0.417	1	zgc:153952			1.01459854	0.549902153
0.568875547	0.083710784	0.497	0.513	1	marcksl1a			1.032193159	0.547445255
0.578204483	-0.025595954	0.24	0.25	1	metap2b			1.041666667	0.536741214
0.579933125	-0.053217043	0.707	0.727	1	zgc:92027-1			1.028288543	0.527724665
0.582632017	0.04009341	0.979	0.984	1	wasb			1.005107252	0.525083612
0.583319833	-0.011314058	0.379	0.402	1	psma3			1.060686016	0.523809524
0.585122675	0.039660182	0.35	0.351	1	impa1			1.002857143	0.523584906
0.591169337	-0.030269044	0.255	0.264	1	LOC101884510			1.035294118	0.522309711
0.591711006	-0.031108775	0.264	0.277	1	purba			1.049242424	0.52189781
0.593367025	-0.026962031	0.321	0.337	1	mkl1b			1.049844237	0.506769826
0.605284735	-0.0117489	0.251	0.264	1	zgc:56095			1.051792829	0.50094518
0.613243178	0.050042977	0.263	0.26	1	arhgap29b			0.988593156	0.498293515
0.621799472	-0.024012511	0.243	0.254	1	ephx2			1.04526749	0.495412844
0.628268088	-0.04519074	0.36	0.37	1	lgals9l3			1.027777778	0.494923858
0.637826057	-0.013696657	0.417	0.434	1	tspo			1.040767386	0.494423792
0.645057021	0.022061199	0.253	0.251	1	hadh			0.992094862	0.491266376
0.658236503	-0.010751449	0.359	0.377	1	anapc16			1.050139276	0.478599222
0.660703213	0.03066034	0.664	0.692	1	psma1			1.042168675	0.475225225
0.66819371	-0.032802652	0.351	0.361	1	tmem167a			1.028490028	0.474409449
0.668542635	0.076365752	0.292	0.292	1	LOC110437762			1	0.471169687
0.66859756	0.013770629	0.279	0.274	1	polr2d			0.982078853	0.467315716
0.673419936	-0.024955655	0.366	0.38	1	si:ch1073-205c8.3			1.038251366	0.461538462
0.680478044	0.045403444	0.408	0.417	1	selt1a			1.022058824	0.460714286
0.684127824	0.011831784	0.282	0.292	1	zgc:64072			1.035460993	0.455696203
0.685090019	-0.018791184	0.268	0.279	1	drap1			1.041044776	0.454545455
0.693710305	-0.05482891	0.261	0.259	1	hmgb2b			0.992337165	0.430913349
0.694967472	-0.042221689	0.264	0.269	1	sf3b1			1.018939394	0.430868167
0.698081321	-0.011339577	0.339	0.351	1	h2afy2			1.03539823	0.429333333
0.701162249	0.010222023	0.323	0.323	1	cacybp			1	0.428994083
0.703271437	-0.026624876	0.469	0.477	1	sumo3a			1.017057569	0.42295082
0.708355208	0.022122566	0.611	0.603	1	calm2b			0.98690671	0.41025641
0.709227112	-0.026769368	0.306	0.323	1	gspt1l			1.055555556	0.407523511
0.713899006	0.01280214	0.823	0.816	1	eif3ba			0.991494532	0.400651466
0.714692211	-0.028304411	0.273	0.279	1	chd4a			1.021978022	0.388446215
0.720971062	0.014659804	0.432	0.427	1	ranbp1			0.988425926	0.386861314
0.72181487	-0.011114039	0.884	0.866	1	junbb			0.979638009	0.359259259
0.728444387	0.029113364	0.273	0.272	1	gskip			0.996336996	0.359060403
0.745381276	0.014843819	0.991	0.993	1	arpc3			1.002018163	0.358843537
0.752754913	0.028299252	0.313	0.316	1	sf3a2			1.009584665	0.358184765
0.759670367	0.030590135	0.651	0.659	1	ppdpfb			1.012288786	0.351629503
0.763457063	0.019718717	0.291	0.288	1	atp6v1h			0.989690722	0.338926174
0.774082655	0.104660487	0.315	0.329	1	tpi1b-1			1.044444444	0.336182336
0.777109413	-0.02012172	0.359	0.372	1	gm2a			1.036211699	0.333333333
0.786236521	-0.017886084	0.517	0.527	1	capns1a			1.01934236	0.296398892
0.796147701	0.043294861	0.341	0.356	1	gpx4a			1.04398827	0.27804878
0.801195154	0.03407135	0.298	0.299	1	ost4			1.003355705	0.269430052
0.812110829	-0.012270429	0.288	0.298	1	kdm4b			1.034722222	0.25399361
0.824433897	0.010740312	0.27	0.275	1	ndufa9a			1.018518519	0.25
0.826201478	-0.022958189	0.26	0.267	1	gstk1			1.026923077	0.234432234
0.826355946	-0.019987662	0.448	0.455	1	pabpn1			1.015625	0.229779412
0.841353044	0.010418217	0.785	0.809	1	cct5			1.030573248	0.220496894
0.847960827	-0.012305256	0.648	0.653	1	eif3s6ip			1.007716049	0.200729927
0.854097206	0.042280801	0.755	0.78	1	id3			1.033112583	0.192592593
0.858495756	-0.058622292	0.301	0.295	1	gadd45ba			0.980066445	0.176245211
0.896626291	-0.020851533	0.66	0.663	1	ddx21			1.004545455	0.15615142
0.897220302	0.02336627	0.288	0.29	1	snd1			1.006944444	0.154545455
0.898552512	0.010496814	0.285	0.282	1	dars			0.989473684	0.109640832
0.944845584	0.029632237	0.383	0.389	1	nutf2l			1.015665796	0.043010753
0.945774542	0.015043064	0.248	0.255	1	syap1			1.028225806	0.038374718
0.948364144	-0.024880409	0.569	0.579	1	lsm12b			1.017574692	0.015384615
0.98205953	0.035232081	0.298	0.306	1	si:ch73-343l4.8			1.026845638	0.013888889
0.986438424	0.015707286	0.25	0.254	1	h2afva			1.016	0.002688172
0.991384073	-0.025136698	0.66	0.663	1	cct7
