# Supplementary material for: Tead1a Initiates Transcriptional Priming Through the TEAD1a/YAP‐Notch1‐Spi1/Cebpα Axis to Promote Neutrophil Fate
Source: Adv Sci (Weinh). 2025 Aug 28;12(41):e05441. doi: 10.1002/advs.202505441 (PMC12591127; doi:10.1002/advs.202505441)
Supplement: Supplementary file 3 — Supporting csv [file ADVS-12-e05441-s001.zip › Supplementary Data1 RNAseq of kidney marrow.csv]

Transcript_id	Gene_id	Gene_name	Gene_description	T1a_1	T1a_2	WT_1	WT_2	T1a	WT
rna7966	gene4711	si:ch211-5k11.8	si:ch211-5k11.8	32102.28	32213.48	42917.4	43896.14	32157.88	43406.77
rna7965	gene4710	ba1	ba1 globin	8587.72	10087.31	34365.3	35264.7	9337.515	34815
rna7964	gene4709	hbaa1	hemoglobin, alpha adult 1	75119.28	73051.25	28528.49	30950.71	74085.265	29739.6
gene47377	gene47377		-	35406.79	37119.77	24075.01	27187.75	36263.28	25631.38
gene47375	gene47375		-	24369.76	24455.5	23904	25863.85	24412.63	24883.925
rna7963	gene4708	ba1l	ba1 globin, like	11.62	9.49	17241.62	17400.89	10.555	17321.255
gene47372	gene47372		-	18508.5	18614.86	16082.93	16133.39	18561.68	16108.16
gene47379	gene47379		-	18720.26	18775.18	15891.05	16526.12	18747.72	16208.585
gene47378	gene47378		-	12995.47	12517.98	9271.15	9866.26	12756.725	9568.705
gene47391	gene47391		-	9959.08	9883.02	8444.56	9029.11	9921.05	8736.835
rna43379	gene26720	apoa2	apolipoprotein A-II	1580.1	1484.21	6031.94	4342.59	1532.155	5187.265
rna52783	gene31876	rps29	ribosomal protein S29	5274.16	5352.15	5857.36	6438.53	5313.155	6147.945
rna7961	gene4706	hbba2	hemoglobin, beta adult 2	16853.22	17131.89	5399.38	5156.17	16992.555	5277.775
rna53121	gene32086	rpl37	ribosomal protein L37	4466.53	4459.96	5354.17	5951.8	4463.245	5652.985
gene47381	gene47381		-	6203.57	6188.57	5301.83	5816.67	6196.07	5559.25
gene47383	gene47383		-	7159.18	7611.71	5280.06	5481.12	7385.445	5380.59
rna34601	gene21878	zgc:171772	zgc:171772	4792.34	4764.68	5271.8	5690.16	4778.51	5480.98
rna50316	gene30417	eef1a1l1	eukaryotic translation elongation factor 1 alpha 1, like 1	6025.2	5818.04	5254.51	5195.47	5921.62	5224.99
rna44643	gene27382	fabp10a	fatty acid binding protein 10a, liver basic	902.85	775.41	5069.84	3728.13	839.13	4398.985
rna7962	gene4707	hbaa2	hemoglobin, alpha adult 2	12880.28	13950.55	4964.87	4794.77	13415.415	4879.82
rna75085	gene47119	lyz	lysozyme	5290.94	5668.21	4737.86	6619.53	5479.575	5678.695
rna48322	gene29408	rpl35a	ribosomal protein L35a	4097.95	3940.19	4646.82	5082.24	4019.07	4864.53
rna7532	gene4461	actb2	actin, beta 2	5174.8	4962.54	4540.49	4617.97	5068.67	4579.23
rna63402	gene38141	LOC100003647	three-finger protein 5	1372.57	1582.71	4417.34	5866.38	1477.64	5141.86
rna40341	gene24981	rpl26	ribosomal protein L26	3902.1	3736.14	4347.28	4534.3	3819.12	4440.79
rna25888	gene17141	rpl34	ribosomal protein L34	3996.95	3889.64	4300.91	4564.6	3943.295	4432.755
rna57722	gene34765	rps21	ribosomal protein S21	3684.88	3570.76	4221.96	4563.79	3627.82	4392.875
rna30826	gene19832	tmsb4x	thymosin, beta 4 x	3374.78	3477.17	4130.19	4703.48	3425.975	4416.835
rna6155	gene3622	rps2	ribosomal protein S2, transcript variant X1	4010.67	3959.06	4040.18	4301.94	3984.865	4171.06
rna60089	gene35976	lyz	lysozyme	1434.01	1297.53	3910.96	5320.57	1365.77	4615.765
rna72915	gene45458	lyz	lysozyme	1434.01	1297.53	3910.96	5320.57	1365.77	4615.765
rna40359	gene24996	apoa1b	apolipoprotein A-Ib	588.01	658.39	3832.37	2572.09	623.2	3202.23
rna6950	gene4061	rpl23	ribosomal protein L23	3259.1	3175.94	3828.1	4029.08	3217.52	3928.59
rna40015	gene24789	lect2l	leukocyte cell-derived chemotaxin 2 like	1302.78	1339.06	3782.41	5591.52	1320.92	4686.965
rna48640	gene29567	rplp1	ribosomal protein, large, P1	3352.19	3427.31	3570.54	3749.47	3389.75	3660.005
rna23859	gene16084	rplp2l	ribosomal protein, large P2, like	3393.38	3320.13	3458.33	3562.83	3356.755	3510.58
gene47362	gene47362		-	4470.81	4529.22	3453.62	3606.53	4500.015	3530.075
rna26408	gene17444	rpl6	ribosomal protein L6, transcript variant 2	3423.77	3289.09	3445.64	3575.46	3356.43	3510.55
rna50485	gene30529	rpl14	ribosomal protein L14	3159.82	3123.66	3441.87	3623.02	3141.74	3532.445
rna17787	gene12856	rplp0	ribosomal protein, large, P0	3195.73	3125.53	3350.56	3437.94	3160.63	3394.25
rna44628	gene27371	rpl28	ribosomal protein L28	3036.03	2963.13	3325.49	3597.15	2999.58	3461.32
rna54346	gene32811	rpl23a	ribosomal protein L23a	3110.48	3178.61	3313.58	3379.12	3144.545	3346.35
rna37949	gene23654	rps24	ribosomal protein S24, transcript variant 1	2985.05	3041.94	3311.9	3797.49	3013.495	3554.695
rna21231	gene14643	rpsa	ribosomal protein SA	3341.67	3218.78	3292.07	3407.12	3280.225	3349.595
gene47366	gene47366		-	4187.07	4161.29	3280.34	3430.59	4174.18	3355.465
rna1273	gene671	tpt1	tumor protein, translationally-controlled 1	3050.23	2997.29	3204.21	3422.78	3023.76	3313.495
rna72355	gene45091	rpl32	ribosomal protein L32	2295.77	2406.17	3128.87	3461.49	2350.97	3295.18
rna8315	gene4928	rpl18a	ribosomal protein L18a	2992.43	2930.18	3128.15	3199.08	2961.305	3163.615
rna55609	gene33506	rpl36	ribosomal protein L36	2374.82	2348.84	3077.59	3456.26	2361.83	3266.925
rna53144	gene32105	rpl35	ribosomal protein L35	2754.92	2932.55	3068.79	3375.18	2843.735	3221.985
rna7280	gene4256	rps11	ribosomal protein S11	2661.12	2633.44	3056.67	3399.04	2647.28	3227.855
rna70567	gene43619	rps9	ribosomal protein S9	2794.79	3071.72	3052.87	3240.86	2933.255	3146.865
rna3686	gene2067	rps8a	ribosomal protein S8a	2565.74	2495.54	3008.93	3135.52	2530.64	3072.225
rna6676	gene3911	rpl27	ribosomal protein L27	2498.86	2444.01	2864.03	3115.94	2471.435	2989.985
rna39816	gene24694	slc25a5	solute carrier family 25 (mitochondrial carrier; adenine nucleotide translocator), member 5	3208.67	3111.22	2843.18	2892.52	3159.945	2867.85
rna23166	gene15621	rps10	ribosomal protein S10	2798.57	2744.71	2789.56	2900.08	2771.64	2844.82
rna50349	gene30439	rpl11	ribosomal protein L11	2280.59	2185.22	2764.2	3069.53	2232.905	2916.865
gene47389	gene47389		-	3618.32	3683.64	2715.67	2779.04	3650.98	2747.355
rna47101	gene28760	LOC795545	uncharacterized LOC795545	2321.6	2298.44	2687.63	3054.3	2310.02	2870.965
rna74645	gene46783	LOC795545	uncharacterized LOC795545	2321.6	2298.44	2687.63	3054.3	2310.02	2870.965
rna42172	gene26013	rps5	ribosomal protein S5	2528.17	2472.83	2668.89	2749.2	2500.5	2709.045
rna43078	gene26554	rpl18	ribosomal protein L18	2548.05	2477.95	2601.98	2745.72	2513	2673.85
rna36173	gene22683	rpl38	ribosomal protein L38	2164.94	1981.11	2601.53	2838.85	2073.025	2720.19
rna25563	gene16994	rps4x	ribosomal protein S4, X-linked	2792.54	2771.54	2564.89	2565.93	2782.04	2565.41
rna9717	gene5589	rps16	ribosomal protein S16	2543.04	2421.84	2559.13	2632.38	2482.44	2595.755
gene47384	gene47384		-	3351.59	3363.89	2480.53	2624.29	3357.74	2552.41
rna43385	gene26723	rps19	ribosomal protein S19	2288.59	2290.89	2477.83	2657.3	2289.74	2567.565
rna54784	gene32998	rps14	ribosomal protein S14	2235.03	2138.89	2451.71	2722.74	2186.96	2587.225
rna1630	gene863	rps6	ribosomal protein S6	2454.49	2365.96	2443.37	2576.96	2410.225	2510.165
rna59267	gene35525	pfn1	profilin 1	2084.2	2107.73	2387.82	2742.55	2095.965	2565.185
rna25126	gene16752	npsn	nephrosin, transcript variant 1	1166.9	1196.35	2360.54	2948.6	1181.625	2654.57
rna3800	gene2130	rpl7	ribosomal protein L7	2342.61	2333.51	2328.42	2533.62	2338.06	2431.02
rna3256	gene1845	tfa	transferrin-a	331.55	336.89	2318.15	1600.33	334.22	1959.24
rna4952	gene2786	uba52	ubiquitin A-52 residue ribosomal protein fusion product 1	2048.73	2065.9	2310.65	2586.19	2057.315	2448.42
rna53961	gene32581	rpl17	ribosomal protein L17, transcript variant 2	2330.79	2334.65	2261.84	2407.17	2332.72	2334.505
rna34518	gene21819	rps23	ribosomal protein S23	1903.97	1908.54	2235.92	2456.17	1906.255	2346.045
rna49014	gene29769	rps27.1	ribosomal protein S27, isoform 1	1853.45	1818.05	2229.71	2457.32	1835.75	2343.515
rna0	gene0	rpl24	ribosomal protein L24	2206.91	2169.96	2228.15	2398.49	2188.435	2313.32
rna71070	gene43995	LOC795545	uncharacterized LOC795545	334.49	326.73	2213.71	3323.22	330.61	2768.465
rna881	gene445	rpl9	ribosomal protein L9, transcript variant X2	1980.99	1949.88	2148.78	2311.89	1965.435	2230.335
rna28388	gene18611	ppiaa	peptidylprolyl isomerase Aa (cyclophilin A)	2288.63	2252.13	2109.95	2249.65	2270.38	2179.8
rna34072	gene21571	rpl22	ribosomal protein L22	1854.43	1876.73	2096.08	2284.48	1865.58	2190.28
rna60890	gene36423	zgc:114188	zgc:114188	1872.82	1839.25	2083.03	2114	1856.035	2098.515
rna32558	gene20750	rps25	ribosomal protein S25	1143.99	1074.69	2079.81	2129	1109.34	2104.405
rna26063	gene17233	rpl13	ribosomal protein L13, transcript variant X1	2128.18	2044.42	2037.44	2055.9	2086.3	2046.67
rna6070	gene3577	rpl19	ribosomal protein L19	1914.01	1898.44	2022.68	2195.23	1906.225	2108.955
rna49944	gene30264	rpl30	ribosomal protein L30	1655.02	1629.82	1986.41	2165.4	1642.42	2075.905
rna71478	gene44326	rpl30	ribosomal protein L30	1655.02	1629.82	1986.41	2165.4	1642.42	2075.905
rna27322	gene17901	rpl10a	ribosomal protein L10a	2033.54	2012.32	1968.21	2135.29	2022.93	2051.75
gene47388	gene47388		-	2728.74	2792.49	1955.44	1996.59	2760.615	1976.015
rna51779	gene31332	rps7	ribosomal protein S7	1711.72	1691.29	1935.08	2161.03	1701.505	2048.055
rna6548	gene3847	rps15a	ribosomal protein S15a	1748.61	1669.19	1919.94	2156.21	1708.9	2038.075
rna25676	gene17042	rps17	ribosomal protein S17	1692.99	1621.16	1884.74	2089.93	1657.075	1987.335
rna6670	gene3909	rpl3	ribosomal protein L3	1904.24	1816.18	1844.97	1876.91	1860.21	1860.94
rna27856	gene18275	sepp1a	selenoprotein P, plasma, 1a	2416.3	2363.82	1839.26	1969.37	2390.06	1904.315
rna47504	gene28973	rpl4	ribosomal protein L4	1842.01	1824.99	1833.31	1847.51	1833.5	1840.41
rna43818	gene26956	rps9	ribosomal protein S9	1639.99	1547.83	1727.33	1927.83	1593.91	1827.58
rna46919	gene28655	rps3	ribosomal protein S3	1688.68	1674.3	1726.93	1837.19	1681.49	1782.06
rna72827	gene45420	rpl21	ribosomal protein L21	1993.18	2006.4	1723.47	1684.14	1999.79	1703.805
rna39866	gene24709	rpl39	ribosomal protein L39	1595.1	1599.06	1715.16	1844.52	1597.08	1779.84
rna70114	gene43270	rpl39	ribosomal protein L39	1595.1	1599.06	1715.16	1844.52	1597.08	1779.84
rna56897	gene34263	vtg1	vitellogenin 1	6.36	8.67	1595.67	1023.33	7.515	1309.5
rna38979	gene24242	gnb2l1	guanine nucleotide binding protein (G protein), beta polypeptide 2-like 1	1664.46	1639.38	1593.16	1645.44	1651.92	1619.3
rna32955	gene21007	rpl29	ribosomal protein L29, transcript variant 1	1255.4	1285.91	1532.28	1627.93	1270.655	1580.105
rna21144	gene14604	rps27a	ribosomal protein S27a	1370.09	1333.94	1506.74	1561.35	1352.015	1534.045
rna66640	gene40716	rps27a	ribosomal protein S27a	1370.09	1333.94	1506.74	1561.35	1352.015	1534.045
rna25850	gene17115	rps20	ribosomal protein S20	1432.81	1355.92	1502.7	1679.43	1394.365	1591.065
rna23005	gene15526	rps26l	ribosomal protein S26, like	1318.77	1281.54	1500.34	1507.78	1300.155	1504.06
rna58015	gene34898	naca	nascent polypeptide-associated complex alpha subunit, transcript variant 2	1365.99	1377.77	1496.96	1610.91	1371.88	1553.935
rna9164	gene5341	b2m	beta-2-microglobulin, transcript variant 2	1358.59	1243.02	1466.44	1685.47	1300.805	1575.955
rna39366	gene24468	aldob	aldolase b, fructose-bisphosphate	1373.44	1365.86	1460.07	1366.08	1369.65	1413.075
rna33165	gene21108	rps15	ribosomal protein S15	1371.6	1309.25	1443.34	1583.02	1340.425	1513.18
rna68883	gene42370	rps15	ribosomal protein S15	1371.6	1309.25	1443.34	1583.02	1340.425	1513.18
rna52653	gene31802	hsp90ab1	heat shock protein 90, alpha (cytosolic), class B member 1	1628.52	1592.36	1440.99	1412.43	1610.44	1426.71
rna43349	gene26699	icn	ictacalcin	947.55	969.75	1431.82	2019.17	958.65	1725.495
rna23003	gene15525	rplp2	ribosomal protein, large P2, transcript variant X1	1188.96	1186.68	1421.4	1598.49	1187.82	1509.945
rna52787	gene31880	faua	Finkel-Biskis-Reilly murine sarcoma virus (FBR-MuSV) ubiquitously expressed a	1296.71	1308.1	1410.46	1519.66	1302.405	1465.06
rna56898	gene34263	vtg1	vitellogenin 1, transcript variant X1	3.15	5.67	1372.4	875.92	4.41	1124.16
rna43090	gene26561	gapdh	glyceraldehyde-3-phosphate dehydrogenase	1226.64	1212.29	1350.33	1203	1219.465	1276.665
rna3045	gene1735	rpl5a	ribosomal protein L5a	1268.92	1252.95	1306.9	1430.49	1260.935	1368.695
rna43377	gene26718	apoc1	apolipoprotein C-I, transcript variant 2	390.93	335.08	1288.29	989.58	363.005	1138.935
rna64712	gene39316	actb1	actin, beta 1	1495.03	1452.87	1272.36	1357.21	1473.95	1314.785
rna4843	gene2714	LOC103910140	CD59 glycoprotein-like	532.86	557.78	1257.6	1704.95	545.32	1481.275
rna49335	gene29950	rpl15	ribosomal protein L15	1119.8	1143.4	1253.12	1325.69	1131.6	1289.405
rna62551	gene37406	LOC103910031	60S ribosomal protein L6-like	797.86	789.61	1251.77	1283.42	793.735	1267.595
rna43358	gene26706	rps27.2	ribosomal protein S27, isoform 2	1202.07	1229.63	1241.36	1347.55	1215.85	1294.455
rna39256	gene24400	si:dkey-203a12.8	si:dkey-203a12.8	1304.53	1394.27	1221.53	1482.46	1349.4	1351.995
rna66879	gene40881	rpl5b	ribosomal protein L5b	1214.1	1215.46	1218.57	1229.75	1214.78	1224.16
rna75041	gene47093	rpl10	ribosomal protein L10	1513.09	1436.57	1211.94	1340.39	1474.83	1276.165
rna4983	gene2804	eef2b	eukaryotic translation elongation factor 2b	1405.74	1377.41	1197.15	1147.89	1391.575	1172.52
rna58756	gene35237	rps12	ribosomal protein S12, transcript variant 2	699.78	230.81	1189.11	2562.49	465.295	1875.8
rna72727	gene45338	rps12	ribosomal protein S12, transcript variant 2	1481.97	1927.52	1187.95	94.27	1704.745	641.11
rna23857	gene16082	fth1a	ferritin, heavy polypeptide 1a	1481.79	1484.59	1159.66	1231.1	1483.19	1195.38
rna21428	gene14727	atp5g3b	ATP synthase, H+ transporting, mitochondrial F0 complex, subunit c3 (subunit 9) b, transcript variant X1	1285.23	1320.35	1128.11	1178.56	1302.79	1153.335
rna19900	gene13965	ctsla	cathepsin La, transcript variant X1	1194.11	1265.04	1118.01	1155.95	1229.575	1136.98
rna38212	gene23789	lgmn	legumain	1094.08	1111.99	1099.66	1170.98	1103.035	1135.32
rna45789	gene28023	rpl13a	ribosomal protein L13a	993.55	955.3	1086.7	1176.8	974.425	1131.75
rna70908	gene43879	rpl13a	ribosomal protein L13a	993.55	955.3	1086.7	1176.8	974.425	1131.75
rna39251	gene24395	si:dkey-203a12.4	si:dkey-203a12.4	1211.85	1230.82	1083.1	1254.92	1221.335	1169.01
rna58556	gene35155	rps26	ribosomal protein S26	940.43	920.32	1081.93	1147.12	930.375	1114.525
rna30880	gene19865	rpl31	ribosomal protein L31	910.85	827.25	1053.24	1055.21	869.05	1054.225
rna21176	gene14619	tuba8l4	tubulin, alpha 8 like 4	1186.19	1164.24	1049.61	1022.04	1175.215	1035.825
rna30162	gene19510	rpl8	ribosomal protein L8	1074.03	1074.81	1041.43	1106.77	1074.42	1074.1
rna25127	gene16752	npsn	nephrosin, transcript variant 2	538.55	505.73	1032.15	1154.18	522.14	1093.165
rna39565	gene24586	eef1g	eukaryotic translation elongation factor 1 gamma	1061.91	1027.95	1029.09	1042.5	1044.93	1035.795
rna50466	gene30517	nme2b.1	NME/NM23 nucleoside diphosphate kinase 2b, tandem duplicate 1	992.72	969.82	997.82	1072.27	981.27	1035.045
rna293	gene156	actb1	actin, beta 1	665.23	643.61	984.71	950.19	654.42	967.45
rna24563	gene16509	rps13	ribosomal protein S13	935.55	928.17	966.43	987.06	931.86	976.745
rna67364	gene41263	rps13	ribosomal protein S13	935.55	928.17	966.43	987.06	931.86	976.745
rna1954	gene1011	prdx2	peroxiredoxin 2	1317.38	1308.63	951.01	1017.38	1313.005	984.195
rna37526	gene23456	srgn	serglycin	494.68	517.21	946.13	1199.89	505.945	1073.01
rna2796	gene1589	ptmab	prothymosin, alpha b	988.84	988.81	942.79	994.92	988.825	968.855
rna3612	gene2025	rps28	ribosomal protein S28	828.93	887.98	934.85	1031.71	858.455	983.28
rna19124	gene13536	rpl12	ribosomal protein L12	855.97	847.47	918.64	981.57	851.72	950.105
rna66243	gene40418	rpl12	ribosomal protein L12	855.97	847.47	918.64	981.57	851.72	950.105
rna73595	gene45968	rpl12	ribosomal protein L12	855.97	847.47	918.64	981.57	851.72	950.105
rna38870	gene24180	cd74a	CD74 molecule, major histocompatibility complex, class II invariant chain a	947.78	888.42	891.1	939.16	918.1	915.13
rna21558	gene14784	eef1b2	eukaryotic translation elongation factor 1 beta 2	849.6	834.35	888.34	934.92	841.975	911.63
rna38937	gene24223	tubb4b	tubulin, beta 4B class IVb	740.96	721.27	874.23	884.86	731.115	879.545
rna43347	gene26697	s100a10b	S100 calcium binding protein A10b	559.83	594.24	872.24	1062.4	577.035	967.32
rna36768	gene23087	wu:fj16a03	wu:fj16a03	198.57	146.76	855.93	682.82	172.665	769.375
rna44609	gene27358	hmgn2	high mobility group nucleosomal binding domain 2	936.08	981.38	851.3	939.12	958.73	895.21
rna46981	gene28692	mibp2	muscle-specific beta 1 integrin binding protein 2	911.32	912.55	834.36	937.49	911.935	885.925
rna32165	gene20538	hspa8	heat shock protein 8	942.86	950.42	808.48	823.42	946.64	815.95
rna28457	gene18643	ybx1	Y box binding protein 1, transcript variant 1	827.91	798.23	808.14	815.51	813.07	811.825
rna23085	gene15568	cox6c	cytochrome c oxidase subunit VIc	866.72	871.55	806.45	840.79	869.135	823.62
rna44792	gene27457	pabpc1a	poly(A) binding protein, cytoplasmic 1a, transcript variant X1	923	917.36	789.89	802.29	920.18	796.09
rna23024	gene15538	atp5e	ATP synthase, H+ transporting, mitochondrial F1 complex, epsilon subunit	821.53	793.24	783.4	826.22	807.385	804.81
rna19206	gene13573	btf3	basic transcription factor 3, transcript variant X1	686.46	691.55	780.17	825.15	689.005	802.66
rna33480	gene21276	atp5b	ATP synthase, H+ transporting, mitochondrial F1 complex, beta polypeptide	939	939.53	773.86	754.38	939.265	764.12
rna3762	gene2115	cahz	carbonic anhydrase	1328.39	1394.46	760.68	789.44	1361.425	775.06
rna27763	gene18226	si:ch211-103n10.5	si:ch211-103n10.5	1126.64	1200.82	758.66	793.2	1163.73	775.93
rna73986	gene46265	si:ch211-103n10.5	si:ch211-103n10.5	1126.64	1200.82	758.66	793.2	1163.73	775.93
rna1445	gene754	zgc:56493	zgc:56493	679.45	645.47	757.21	844.41	662.46	800.81
rna23026	gene15540	ahcy	adenosylhomocysteinase	745.68	745.27	750.07	671.05	745.475	710.56
rna34892	gene22056	rbp4	retinol binding protein 4, plasma	169.69	144.22	746.01	592.26	156.955	669.135
rna39692	gene24638	cfl1	cofilin 1	616.98	633.98	738.83	799.4	625.48	769.115
rna5048	gene2857	fcer1gl	Fc receptor, IgE, high affinity I, gamma polypeptide like	522.04	565.13	727.87	780.33	543.585	754.1
rna23856	gene16082	fth1a	ferritin, heavy polypeptide 1a, transcript variant X1	1069.56	1101.96	723.05	770.05	1085.76	746.55
rna32821	gene20931	ubc	ubiquitin C	929.86	902.01	713.9	715.04	915.935	714.47
rna61392	gene36731	ccl39.2	chemokine (C-C motif) ligand 39, duplicate 2, transcript variant X1	178.16	133.44	709.6	500.09	155.8	604.845
rna6355	gene3739	atp5g1	ATP synthase, H+ transporting, mitochondrial Fo complex, subunit C1 (subunit 9)	682.61	697.88	686.75	709.04	690.245	697.895
rna17864	gene12911	LOC110439800	cystatin-B-like, transcript variant X1	854.97	816.45	686.42	707.6	835.71	697.01
rna19968	gene13997	cox7c	cytochrome c oxidase, subunit VIIc	699.17	664.36	672.9	742.98	681.765	707.94
rna30146	gene19501	atp5o	ATP synthase, H+ transporting, mitochondrial F1 complex, O subunit	667.77	650	647.76	726.65	658.885	687.205
rna37970	gene23666	cxcl12a	chemokine (C-X-C motif) ligand 12a (stromal cell-derived factor 1)	744.96	744.82	644.21	627.89	744.89	636.05
rna22117	gene15084	atp1b1a	ATPase, Na+/K+ transporting, beta 1a polypeptide	748.9	775.85	643.86	714.38	762.375	679.12
rna32870	gene20951	ppiab	peptidylprolyl isomerase Ab (cyclophilin A)	716.14	685.45	642.32	674.72	700.795	658.52
rna60007	gene35927	rpl21	ribosomal protein L21	102.95	117.98	630.5	725.07	110.465	677.785
rna1359	gene714	hmgb2a	high mobility group box 2a	726.8	756.84	618.72	661.25	741.82	639.985
rna44420	gene27245	gapdhs	glyceraldehyde-3-phosphate dehydrogenase, spermatogenic	453.69	447.24	615.15	652.39	450.465	633.77
rna68730	gene42240	hspa8	heat shock protein 8	457.35	421.52	614.97	617.82	439.435	616.395
rna50311	gene30412	fabp3	fatty acid binding protein 3, muscle and heart	386.12	362.51	613.7	556.16	374.315	584.93
rna35341	gene22281	pvalb9	parvalbumin 9	817.56	863.85	603.79	657.08	840.705	630.435
rna69236	gene42644	pvalb9	parvalbumin 9	817.56	863.85	603.79	657.08	840.705	630.435
rna39254	gene24398	si:dkey-203a12.6	si:dkey-203a12.6	747.01	777.2	601.26	660.25	762.105	630.755
rna44463	gene27267	afp4	antifreeze protein type IV	236.95	217.24	595.89	466.44	227.095	531.165
rna43579	gene26824	cdh17	cadherin 17, LI cadherin (liver-intestine)	758.43	781.37	592.45	633.98	769.9	613.215
rna19149	gene13550	rpl7a	ribosomal protein L7a	476.25	431.62	591.97	605.77	453.935	598.87
rna43376	gene26718	apoc1	apolipoprotein C-I, transcript variant 1	235.48	213.03	580.53	451.16	224.255	515.845
rna56447	gene33972	gpx4a	glutathione peroxidase 4a, transcript variant 2	79.66	66.54	572.35	432.1	73.1	502.225
rna6242	gene3679	ndufa4l	NADH dehydrogenase (ubiquinone) 1 alpha subcomplex 4, like	707.29	745.58	570.12	610.12	726.435	590.12
rna53117	gene32082	atp5a1	ATP synthase, H+ transporting, mitochondrial F1 complex, alpha subunit 1, cardiac muscle	720.4	698.86	565.07	557.51	709.63	561.29
rna38895	gene24196	gstp1	glutathione S-transferase pi 1	592	588.36	557.53	570.85	590.18	564.19
rna35663	gene22443	glud1b	glutamate dehydrogenase 1b	451.89	460.63	551.52	532.72	456.26	542.12
rna9163	gene5341	b2m	beta-2-microglobulin, transcript variant 1	456.57	475	546.88	626.17	465.785	586.525
rna28863	gene18868	dbi	diazepam binding inhibitor (GABA receptor modulator, acyl-CoA binding protein), transcript variant 1	346.82	347.87	542.94	520.95	347.345	531.945
rna73266	gene45731	rps3a	ribosomal protein S3A	419.42	392.03	542.44	554.52	405.725	548.48
rna957	gene490	rps3a	ribosomal protein S3A	419.42	392.03	542.44	554.52	405.725	548.48
rna59268	gene35526	eno3	enolase 3, (beta, muscle)	404.16	430.29	539.62	515.44	417.225	527.53
rna27430	gene17974	atp5f1	ATP synthase, H+ transporting, mitochondrial Fo complex, subunit B1	595.48	598.23	539.58	567.8	596.855	553.69
rna60247	gene36050	eif5a	eukaryotic translation initiation factor 5A	442.66	457.11	535.12	515.43	449.885	525.275
rna17713	gene12823	zgc:158463	zgc:158463	204.25	285.12	533.23	275.66	244.685	404.445
rna60675	gene36274	crp3	C-reactive protein 3	79.9	84.82	531.02	385.87	82.36	458.445
rna47831	gene29136	cox4i1	cytochrome c oxidase subunit IV isoform 1	558.92	558.99	530.35	564.5	558.955	547.425
rna50463	gene30515	nme2b.2	NME/NM23 nucleoside diphosphate kinase 2b, tandem duplicate 2	584.28	587.51	527.64	519.81	585.895	523.725
rna52841	gene31915	bhmt	betaine-homocysteine methyltransferase	122.5	136.04	524.45	368.29	129.27	446.37
rna4842	gene2713	LOC103908620	CD59A glycoprotein-like	88.28	89.75	524.32	657.08	89.015	590.7
rna39249	gene24393	si:dkey-203a12.3	si:dkey-203a12.3	624.22	682.64	523.45	665.8	653.43	594.625
rna21440	gene14733	cycsb	cytochrome c, somatic b	234.35	239.35	512.88	561.15	236.85	537.015
rna60997	gene36495	slc25a3b	solute carrier family 25 (mitochondrial carrier; phosphate carrier), member 3b	605.19	597.27	509.76	524.75	601.23	517.255
rna4792	gene2681	eef1da	eukaryotic translation elongation factor 1 delta a (guanine nucleotide exchange protein)	382.32	375.6	503.87	502.42	378.96	503.145
rna53145	gene32106	uqcr10	ubiquinol-cytochrome c reductase, complex III subunit X	431.79	449.14	499.3	514.63	440.465	506.965
rna59868	gene35862	sec61g	Sec61 translocon gamma subunit	294.31	288.49	494.34	556.73	291.4	525.535
rna72794	gene45399	sec61g	Sec61 translocon gamma subunit	294.31	288.49	494.34	556.73	291.4	525.535
rna32733	gene20876	stc1l	stanniocalcin 1, like	556.18	513.6	492.85	528.95	534.89	510.9
rna2143	gene1126	mb	myoglobin, transcript variant X1	525.13	535.29	487.02	501.93	530.21	494.475
rna34451	gene21774	si:ch211-222l21.1	si:ch211-222l21.1	475.16	481.97	482.6	526.66	478.565	504.63
rna50236	gene30395	zgc:123103	zgc:123103	72.15	62.09	480.31	329.16	67.12	404.735
rna17814	gene12873	hpda	4-hydroxyphenylpyruvate dioxygenase a	64.61	71.64	479.15	338.41	68.125	408.78
rna7667	gene4538	h3f3a	H3 histone, family 3A	391.41	414.93	478.56	537.73	403.17	508.145
rna28112	gene18455	mhc2dab	major histocompatibility complex class II DAB gene	395.97	370.17	459.94	486.58	383.07	473.26
rna60910	gene36436	rsl24d1	ribosomal L24 domain containing 1	391.16	376.11	458.94	497.49	383.635	478.215
rna63437	gene38172	thrsp	thyroid hormone responsive	33.25	30.48	455.6	374.88	31.865	415.24
rna59125	gene35437	si:dkey-194e6.1	si:dkey-194e6.1	559.38	544.87	454.36	508.94	552.125	481.65
rna61122	gene36567	ppib	peptidylprolyl isomerase B (cyclophilin B)	421.2	423.99	452.47	430.84	422.595	441.655
rna18448	gene13214	rpl36a	ribosomal protein L36A	386.21	375.01	449.91	473.71	380.61	461.81
rna66061	gene40277	rpl36a	ribosomal protein L36A	386.21	375.01	449.91	473.71	380.61	461.81
rna54479	gene32874	cox8a	cytochrome c oxidase subunit VIIIA (ubiquitous)	444.84	457.58	443.89	470.12	451.21	457.005
rna361	gene201	si:dkeyp-75b4.10	si:dkeyp-75b4.10	435.18	434.7	442.15	527.48	434.94	484.815
rna1830	gene953	si:dkeyp-80c12.10	si:dkeyp-80c12.10	389.41	391.76	440.66	465.99	390.585	453.325
rna39388	gene24481	ran	RAN, member RAS oncogene family	392.35	383.72	440	448.4	388.035	444.2
rna6746	gene3945	cox6a2	cytochrome c oxidase subunit VIa polypeptide 2	610.78	602.55	439.58	478.59	606.665	459.085
rna40049	gene24807	uqcrq	ubiquinol-cytochrome c reductase, complex III subunit VII	442.85	333.09	439.11	530.85	387.97	484.98
rna27723	gene18198	tuba8l	tubulin, alpha 8 like	340.55	341.86	438.84	454.23	341.205	446.535
rna6234	gene3671	slc4a1a	solute carrier family 4 (anion exchanger), member 1a (Diego blood group)	693.8	710.12	438.36	429.42	701.96	433.89
rna8189	gene4863	pvalb1	parvalbumin 1, transcript variant X1	391.05	398.84	437.73	456.14	394.945	446.935
rna102	gene57	atp1a1a.4	ATPase, Na+/K+ transporting, alpha 1a polypeptide, tandem duplicate 4	760.27	760.2	436.48	464.06	760.235	450.27
rna63596	gene38313	ndufa13	NADH dehydrogenase (ubiquinone) 1 alpha subcomplex, 13	479.29	466.64	430.86	428.35	472.965	429.605
rna375	gene211	eif3f	eukaryotic translation initiation factor 3, subunit F	369.07	389.59	421.34	464.81	379.33	443.075
rna72180	gene44949	vtg1	vitellogenin 1	0.75	1.05	418.33	269.59	0.9	343.96
rna60762	gene36341	cox6b1	cytochrome c oxidase subunit VIb polypeptide 1	367.44	372.05	418.02	428.36	369.745	423.19
rna28458	gene18643	ybx1	Y box binding protein 1, transcript variant 2	423.47	420.92	415.4	416.39	422.195	415.895
rna50479	gene30524	si:ch73-359m17.9	si:ch73-359m17.9	704.61	683.65	412.19	407.7	694.13	409.945
rna9830	gene5622	atp5c1	ATP synthase, H+ transporting, mitochondrial F1 complex, gamma polypeptide 1, transcript variant 3	435.5	434.35	408.05	431.23	434.925	419.64
rna49918	gene30249	fabp11a	fatty acid binding protein 11a	284.14	291.77	402.17	441.62	287.955	421.895
rna7490	gene4435	aldoaa	aldolase a, fructose-bisphosphate, a	221.41	218.53	400.69	411.15	219.97	405.92
rna61656	gene36860	cpa5	carboxypeptidase A5	258.87	268.33	400.11	502.89	263.6	451.5
rna28206	gene18509	cox6a1	cytochrome c oxidase subunit VIa polypeptide 1	397.81	414.8	397.92	387.64	406.305	392.78
rna70231	gene43361	rbp2a	retinol binding protein 2a, cellular	100.53	98.5	390.13	320.93	99.515	355.53
rna64984	gene39502	rps3a	ribosomal protein S3A	439.87	446.01	382.78	482.51	442.94	432.645
rna30888	gene19873	actr3	ARP3 actin related protein 3 homolog	371.4	364.82	382.4	395.21	368.11	388.805
rna48897	gene29712	mhc1uba	major histocompatibility complex class I UBA	318.54	308.74	380.64	346.28	313.64	363.46
rna8188	gene4862	pvalb4	parvalbumin 4	296.68	305.03	380.09	364.86	300.855	372.475
rna32954	gene21007	rpl29	ribosomal protein L29, transcript variant 2	312.38	328.66	376.76	388.35	320.52	382.555
rna23083	gene15566	ywhaba	tyrosine 3-monooxygenase/tryptophan 5-monooxygenase activation protein, beta polypeptide a	380.16	387.12	375.88	375.07	383.64	375.475
rna57327	gene34535	fetub	fetuin B	66.11	75.9	375.08	246.65	71.005	310.865
rna50376	gene30454	uqcrb	ubiquinol-cytochrome c reductase binding protein	426.5	390.77	372.12	408.88	408.635	390.5
rna33286	gene21167	uox	urate oxidase	57.6	48.57	371.26	281.89	53.085	326.575
rna72184	gene44953	vtg4	vitellogenin 4	0.94	1.58	370.93	238.44	1.26	304.685
rna62122	gene37144	cox5aa	cytochrome c oxidase subunit Vaa	410.2	414.12	368.65	425.82	412.16	397.235
rna48596	gene29537	gstr	glutathione S-transferase rho	431.5	424.88	364.26	380.64	428.19	372.45
rna7540	gene4467	arpc1b	actin related protein 2/3 complex, subunit 1B	340.67	354.03	364.22	412.88	347.35	388.55
rna51193	gene30959	zgc:193541	zgc:193541, transcript variant X1	398.44	398.96	363.89	410.14	398.7	387.015
rna43380	gene26721	apoc2	apolipoprotein C-II, transcript variant 1	48.63	45.22	363.28	248.31	46.925	305.795
rna37317	gene23363	vdac2	voltage-dependent anion channel 2	427.5	423.31	355.31	355.78	425.405	355.545
rna31900	gene20448	sod1	superoxide dismutase 1, soluble	357.1	340.84	354.66	353.59	348.97	354.125
rna32723	gene20870	zgc:86599	zgc:86599	458.05	439.71	354.23	380.56	448.88	367.395
rna49652	gene30115	txnipa	thioredoxin interacting protein a	260.37	265.22	353.8	378.71	262.795	366.255
rna28674	gene18759	tubb2b	tubulin, beta 2b	352.64	349.56	352.32	349.82	351.1	351.07
rna26167	gene17291	myl12.1	myosin, light chain 12, genome duplicate 1	315.41	318.2	349.69	364.19	316.805	356.94
rna7746	gene4579	atp5h	ATP synthase, H+ transporting, mitochondrial Fo complex, subunit d	377.17	389.2	349.61	391.94	383.185	370.775
rna80	gene43	atp5j	ATP synthase, H+ transporting, mitochondrial Fo complex, subunit F6, transcript variant X3	386.35	376.99	347.88	403.64	381.67	375.76
rna56939	gene34300	zgc:171717	zgc:171717	2.21	4.23	347.76	110.35	3.22	229.055
rna50465	gene30517	nme2b.1	NME/NM23 nucleoside diphosphate kinase 2b, tandem duplicate 1, transcript variant X1	302.78	321.4	347.41	336.8	312.09	342.105
rna39167	gene24346	tmsb1	thymosin beta 1	174.36	179.31	346.62	422.55	176.835	384.585
rna39250	gene24394	si:dkey-77g12.4	si:dkey-77g12.4	365.97	380.34	344.46	413.82	373.155	379.14
rna44744	gene27433	pklr	pyruvate kinase, liver and RBC	66.87	65.27	342.39	234.63	66.07	288.51
rna47246	gene28827	cotl1	coactosin-like F-actin binding protein 1	301.74	303.11	341.46	374.51	302.425	357.985
rna54894	gene33057	cox7b	cytochrome c oxidase subunit VIIb	316.78	308.09	336.91	376.98	312.435	356.945
rna54785	gene32999	cd74b	CD74 molecule, major histocompatibility complex, class II invariant chain b	337.4	332.08	335.21	373.63	334.74	354.42
rna39255	gene24399	si:dkey-203a12.7	si:dkey-203a12.7	326.45	345.92	334.64	403.37	336.185	369.005
rna56931	gene34293	si:ch211-226h8.4	si:ch211-226h8.4	2.17	3.38	333.75	83	2.775	208.375
rna50045	gene30305	ndufs5	NADH dehydrogenase (ubiquinone) Fe-S protein 5	349.89	334.89	333.33	332.37	342.39	332.85
rna19388	gene13660	apoa1a	apolipoprotein A-Ia	59.06	63.54	333.06	215.18	61.3	274.12
rna8988	gene5250	hsp90b1	heat shock protein 90, beta (grp94), member 1	125.35	128.22	332.41	302.09	126.785	317.25
rna1907	gene986	mdh1aa	malate dehydrogenase 1Aa, NAD (soluble), transcript variant 1	389.06	384.84	332.36	328.83	386.95	330.595
rna1908	gene986	mdh1aa	malate dehydrogenase 1Aa, NAD (soluble), transcript variant 1	389.06	384.84	332.36	328.83	386.95	330.595
rna60242	gene36049	rpl22l1	ribosomal protein L22-like 1, transcript variant 1	254.4	270.49	329.94	336.82	262.445	333.38
rna38635	gene24006	cox5b2	cytochrome c oxidase subunit Vb 2	422.81	435.84	329.44	348.33	429.325	338.885
rna39241	gene24389	si:dkey-77g12.1	si:dkey-77g12.1	241.38	245.79	328.83	360.99	243.585	344.91
rna5070	gene2876	cirbpa	cold inducible RNA binding protein a	275.45	281.01	328.11	326.92	278.23	327.515
rna65633	gene39966	coro1a	coronin, actin binding protein, 1A	111.39	7.47	327.89	315.69	59.43	321.79
rna48549	gene29506	atpif1a	ATPase inhibitory factor 1a	346.17	365.13	326.59	316.11	355.65	321.35
rna56504	gene33997	cirbpb	cold inducible RNA binding protein b, transcript variant 1	323.62	339.75	325.24	335.85	331.685	330.545
rna56517	gene34002	bsg	basigin, transcript variant 2	387.87	378.38	322.48	333.37	383.125	327.925
rna39991	gene24776	elovl6	ELOVL fatty acid elongase 6	25.76	26.32	321.76	215.34	26.04	268.55
rna39242	gene24390	si:dkey-203a12.2	si:dkey-203a12.2	329.78	368.11	320.93	411.92	348.945	366.425
rna702	gene361	si:dkey-167i21.2	si:dkey-167i21.2	5.94	8.81	320.83	198.72	7.375	259.775
rna8831	gene5181	si:ch1073-67j19.1	si:ch1073-67j19.1	112.12	117.99	320.45	437.64	115.055	379.045
rna55683	gene33536	calr3a	calreticulin 3a	173.82	171.81	320.06	301.22	172.815	310.64
rna72181	gene44950	vtg5	vitellogenin 5	1.47	1.42	319.99	208.37	1.445	264.18
rna23019	gene15534	ctsz	cathepsin Z	302.18	305.48	319.72	349.62	303.83	334.67
rna40044	gene24805	hnrnpa0l	heterogeneous nuclear ribonucleoprotein A0, like	249.38	251.06	318.96	313.27	250.22	316.115
rna29797	gene19331	itm2bb	integral membrane protein 2Bb	316.99	309.3	316.5	363.14	313.145	339.82
rna56957	gene34317	LOC110437821	rhamnose-binding lectin-like	74.58	62.58	314.4	186.13	68.58	250.265
rna28113	gene18456	si:busm1-266f07.2	si:busm1-266f07.2	319.05	304.29	314.07	333.73	311.67	323.9
rna59286	gene35541	hmgb2b	high mobility group box 2b	386.99	383.63	312.49	321.54	385.31	317.015
rna58158	gene34980	tktb	transketolase b	292.3	274.13	311.36	290.6	283.215	300.98
rna54008	gene32612	atp5ia	ATP synthase, H+ transporting, mitochondrial Fo complex, subunit Ea	295.73	286.02	309.26	326.48	290.875	317.87
rna3628	gene2035	ifi30	interferon, gamma-inducible protein 30	394.46	392.33	308.16	331.88	393.395	320.02
rna65153	gene39631	ifi30	interferon, gamma-inducible protein 30	394.46	392.33	308.16	331.88	393.395	320.02
rna30882	gene19867	lcp1	lymphocyte cytosolic protein 1 (L-plastin)	271.99	266.89	307.95	325.05	269.44	316.5
rna56613	gene34052	oaz1a	ornithine decarboxylase antizyme 1a	295.49	292.12	305.01	332.28	293.805	318.645
rna24154	gene16284	si:ch73-335l21.4	si:ch73-335l21.4	632.14	613.17	304.84	287.48	622.655	296.16
rna30654	gene19704	arpc2	actin related protein 2/3 complex, subunit 2	258.28	256.16	304.84	339.94	257.22	322.39
rna61284	gene36661	zgc:110339	zgc:110339	332.24	333.92	303.08	329.24	333.08	316.16
rna35633	gene22424	calm2b	calmodulin 2b, (phosphorylase kinase, delta)	290.6	300.16	300.36	333.19	295.38	316.775
rna54399	gene32840	calm3b	calmodulin 3b (phosphorylase kinase, delta)	242.39	248.07	300.17	314.06	245.23	307.115
rna46662	gene28495	cox7a2a	cytochrome c oxidase subunit VIIa polypeptide 2a (liver)	264.83	249.53	298.84	330.54	257.18	314.69
rna366	gene204	fgb	fibrinogen beta chain	41.85	44.93	298.76	206.01	43.39	252.385		��ά����ԭ
rna19379	gene13654	si:ch211-139a5.9	si:ch211-139a5.9	436.06	417.81	298.49	351.89	426.935	325.19
rna66355	gene40501	si:ch211-139a5.9	si:ch211-139a5.9	436.06	417.81	298.49	351.89	426.935	325.19
rna32256	gene20584	mdh2	malate dehydrogenase 2, NAD (mitochondrial)	315.97	318.32	296.47	304.09	317.145	300.28
rna72387	gene45118	krt8	keratin 8	387.35	384.46	294.95	308.24	385.905	301.595
rna20465	gene14248	sepw1	selenoprotein W, 1	263.63	257.25	293.74	345.06	260.44	319.4
rna56239	gene33857	ftcd	formimidoyltransferase cyclodeaminase	523.44	536.86	293.2	322.98	530.15	308.09
rna54895	gene33058	pgk1	phosphoglycerate kinase 1	165.02	163.65	292.24	301.13	164.335	296.685
rna9409	gene5470	ldhba	lactate dehydrogenase Ba	323.29	319.88	290.99	300.69	321.585	295.84
rna27278	gene17876	ppdpfa	pancreatic progenitor cell differentiation and proliferation factor a	208.97	203.31	290	321.94	206.14	305.97
rna18997	gene13469	atp5l	ATP synthase, H+ transporting, mitochondrial F0 complex, subunit g	333.06	312.55	289.53	298.42	322.805	293.975
rna43367	gene26712	apoa4b.1	apolipoprotein A-IV b, tandem duplicate 1	28.63	26.96	288.81	218.07	27.795	253.44
rna53030	gene32038	nsa2	NSA2 ribosome biogenesis homolog (S. cerevisiae)	315.25	317.83	288.26	297.04	316.54	292.65
rna50048	gene30307	ak2	adenylate kinase 2, transcript variant X1	281.08	270.47	288.12	294.79	275.775	291.455
rna48840	gene29679	krt91	keratin 91	113.13	116.43	287.7	358.81	114.78	323.255
rna44130	gene27096	eif3ea	eukaryotic translation initiation factor 3, subunit E, a	337.54	336.65	286.71	300	337.095	293.355
rna5209	gene2971	ndufa6	NADH dehydrogenase (ubiquinone) 1 alpha subcomplex, 6	282.64	292.14	285.05	299.12	287.39	292.085
rna61281	gene36658	cox8b	cytochrome c oxidase subunit 8b	334.62	339.47	282.2	281.91	337.045	282.055
rna25524	gene16975	hypk	huntingtin interacting protein K	198.65	200.85	280.24	300.1	199.75	290.17
rna3478	gene1960	agxtb	alanine-glyoxylate aminotransferase b	151.57	151.98	280.09	247.37	151.775	263.73
rna17861	gene12908	LOC101886910	cystatin-A5-like	183.54	191.79	277.85	359.38	187.665	318.615
rna58802	gene35258	cd63	CD63 molecule	264.1	269.84	277.07	322.53	266.97	299.8
rna72738	gene45348	cd63	CD63 molecule	264.1	269.84	277.07	322.53	266.97	299.8
rna49815	gene30201	eif3i	eukaryotic translation initiation factor 3, subunit I	301.12	301.38	275.91	282.99	301.25	279.45
rna22376	gene15200	serbp1a	SERPINE1 mRNA binding protein 1a	292.9	283.87	274.65	271.84	288.385	273.245
rna17806	gene12868	hspa5	heat shock protein 5	77.48	78.34	274.47	240.94	77.91	257.705
rna72207	gene44977	zgc:171717	zgc:171717	2.21	4.23	272.81	329.27	3.22	301.04
rna50011	gene30297	ndrg1a	N-myc downstream regulated 1a, transcript variant 2	558.76	546.11	272.26	283.04	552.435	277.65
rna32654	gene20829	pcna	proliferating cell nuclear antigen	248.07	252.8	268.17	285.58	250.435	276.875
rna47730	gene29081	idh2	isocitrate dehydrogenase 2 (NADP+), mitochondrial	311.31	313.54	267.72	294.45	312.425	281.085
rna75411	gene47360	mt-rnr2	l-rRNA	314.82	325.39	266.02	249.77	320.105	257.895
rna56905	gene34270	vtg6	vitellogenin 6	2.72	4.25	265.42	174.79	3.485	220.105
rna4966	gene2793	gpx4b	glutathione peroxidase 4b, transcript variant 1	266.4	258.04	265.15	287.25	262.22	276.2
rna36846	gene23124	psap	prosaposin, transcript variant 2	341.62	323.27	264.91	264.01	332.445	264.46
rna48174	gene29333	zgc:158427	zgc:158427	555.45	490.49	264.67	265.82	522.97	265.245
rna2720	gene1558	zgc:92744	zgc:92744	134.08	135.95	263.58	237.84	135.015	250.71
rna3030	gene1724	ahsg2	alpha-2-HS-glycoprotein 2	77.9	65.81	262.48	193.1	71.855	227.79
rna32841	gene20941	h2afvb	H2A histone family, member Vb	312.65	312.41	260.11	270.03	312.53	265.07
rna55831	gene33618	rnasel2	ribonuclease like 2	63.41	39.96	258.99	202.96	51.685	230.975
rna48314	gene29401	eif3m	eukaryotic translation initiation factor 3, subunit M	236.39	231.88	258.71	271.15	234.135	264.93
rna55090	gene33186	cct6a	chaperonin containing TCP1, subunit 6A (zeta 1)	245.35	246.37	257.41	272.76	245.86	265.085
rna17973	gene12971	atp5ib	ATP synthase, H+ transporting, mitochondrial Fo complex, subunit Eb	305.02	306.4	256.66	293.06	305.71	274.86
rna43414	gene26735	ywhabl	tyrosine 3-monooxygenase/tryptophan 5-monooxygenase activation protein, beta polypeptide like, transcript variant X1	220.48	224.27	252.58	261.26	222.375	256.92
rna58060	gene34917	ssr4	signal sequence receptor, delta	140.31	146.91	251.57	260.7	143.61	256.135
rna56505	gene33997	cirbpb	cold inducible RNA binding protein b, transcript variant 2	267.07	278.29	251.02	254.57	272.68	252.795
rna75409	gene47358	mt-rnr1	s-rRNA	241.03	248.94	250.32	242	244.985	246.16
rna21079	gene14569	uqcrh	ubiquinol-cytochrome c reductase hinge protein	237.14	227.07	249.92	255.29	232.105	252.605
rna55042	gene33162	pomp	proteasome maturation protein	231.21	235.64	249.75	272.27	233.425	261.01
rna30209	gene19516	mao	monoamine oxidase	386.49	381.26	249.08	230.41	383.875	239.745
rna48337	gene29417	blvrb	biliverdin reductase B	354.71	360.51	248.52	267.28	357.61	257.9
rna30123	gene19488	hpx	hemopexin	43.45	31.64	246.96	161.18	37.545	204.07
rna22110	gene15080	rpl5b	ribosomal protein L5b	78.67	66.33	245.88	242.22	72.5	244.05
rna60646	gene36260	h3f3d	H3 histone, family 3D	232.28	229.93	245.26	250.25	231.105	247.755
rna31265	gene20060	mpx	myeloid-specific peroxidase, transcript variant 1	163.79	160.92	244.93	274.67	162.355	259.8
rna53652	gene32310	arpc3	actin related protein 2/3 complex, subunit 3	187.99	190.51	243.5	269.95	189.25	256.725
rna57281	gene34500	ncl	nucleolin, transcript variant X1	125.31	209.15	242.03	184.49	167.23	213.26
rna48841	gene29680	eif1b	eukaryotic translation initiation factor 1B	247.88	241.68	240.48	240.89	244.78	240.685
rna32668	gene20835	anxa4	annexin A4	261.38	274.38	239.9	263.94	267.88	251.92
rna6657	gene3899	rac2	ras-related C3 botulinum toxin substrate 2 (rho family, small GTP binding protein Rac2)	165.14	163.08	237.78	269.77	164.11	253.775
rna22654	gene15348	tspo	translocator protein	314.75	302.85	236.86	232	308.8	234.43
rna17862	gene12909	cst14b.2	cystatin 14b, tandem duplicate 2	250.27	260.72	235.5	277.2	255.495	256.35
rna53020	gene32029	hnrnpabb	heterogeneous nuclear ribonucleoprotein A/Bb	161.61	158.26	232.8	223.54	159.935	228.17
rna466	gene261	clta	clathrin, light chain A, transcript variant X2	260.8	258.05	232.37	235.86	259.425	234.115
rna50233	gene30392	psmb4	proteasome subunit beta 4	222.82	228.76	232.27	239.02	225.79	235.645
rna26232	gene17328	cbln8	cerebellin 8	34	21.56	231.9	174.02	27.78	202.96
rna5016	gene2836	si:ch1073-325m22.2	si:ch1073-325m22.2	235.81	237.85	230	255.15	236.83	242.575
rna44820	gene27477	actc1b	actin, alpha, cardiac muscle 1b	299.54	311.33	229.45	225.61	305.435	227.53
rna23030	gene15542	eif2s2	eukaryotic translation initiation factor 2, subunit 2 beta	181.51	180.58	229.12	221.88	181.045	225.5
rna45858	gene28067	si:ch211-214p16.1	si:ch211-214p16.1	215.18	226.34	228.58	244.34	220.76	236.46
rna6820	gene3987	zgc:92066	zgc:92066	159.13	140.01	228.29	253.58	149.57	240.935
rna48518	gene29485	taldo1	transaldolase 1	172.29	178.17	227.91	232.1	175.23	230.005
rna42749	gene26357	ddc	dopa decarboxylase	470.12	451.18	225.14	205.42	460.65	215.28
rna28600	gene18722	b2ml	beta-2-microglobulin, like	227.31	229.3	224.46	241.51	228.305	232.985
rna28385	gene18607	ywhabb	tyrosine 3-monooxygenase/tryptophan 5-monooxygenase activation protein, beta polypeptide b	200.11	196.76	223.18	227.01	198.435	225.095
rna50137	gene30345	grn1	granulin 1	175.3	184.58	222.5	245.53	179.94	234.015
rna22013	gene15035	hdlbpa	high density lipoprotein binding protein a	180.66	187.36	221.95	206.11	184.01	214.03
rna23269	gene15671	snrpb	small nuclear ribonucleoprotein polypeptides B and B1	179.69	178.65	221.24	222.29	179.17	221.765
rna52700	gene31832	eef1db	eukaryotic translation elongation factor 1 delta b (guanine nucleotide exchange protein), transcript variant 2	230.52	223.74	220.8	232.1	227.13	226.45
rna7938	gene4694	eif3g	eukaryotic translation initiation factor 3, subunit G	212.39	208.28	220.64	221.07	210.335	220.855
rna1525	gene800	suclg1	succinate-CoA ligase, alpha subunit	199.66	197.8	218.42	212.98	198.73	215.7
rna62156	gene37167	pdia3	protein disulfide isomerase family A, member 3	160.62	162.77	217.54	208.59	161.695	213.065
rna36552	gene22959	ndufb8	NADH dehydrogenase (ubiquinone) 1 beta subcomplex, 8	228.02	209.65	217.41	222.58	218.835	219.995
rna62399	gene37302	slc5a12	solute carrier family 5 (sodium/monocarboxylate cotransporter), member 12	326.11	319.28	216.66	229.69	322.695	223.175
rna39416	gene24497	ccng1	cyclin G1, transcript variant X1	177.31	183.25	215.93	208.68	180.28	212.305
rna71606	gene44448	prdx6	peroxiredoxin 6	229.34	222.11	215.81	219.79	225.725	217.8
rna42484	gene26209	h3f3b.1	H3 histone, family 3B.1	144.03	136.42	215.73	214.11	140.225	214.92
rna6055	gene3568	atp6v0ca	ATPase, H+ transporting, lysosomal, V0 subunit ca, transcript variant 2	288.94	290.61	215.37	215.07	289.775	215.22
rna56511	gene33999	atp5d	ATP synthase, H+ transporting, mitochondrial F1 complex, delta subunit	199.08	208.58	214.3	199.59	203.83	206.945
rna58643	gene35193	pgd	phosphogluconate dehydrogenase	58.87	64.93	213.69	193.55	61.9	203.62
rna6659	gene3901	eif3d	eukaryotic translation initiation factor 3, subunit D	211.42	218.83	213.46	205.71	215.125	209.585
rna31294	gene20075	sub1a	SUB1 homolog, transcriptional regulator a, transcript variant 2	212.28	228.68	212.69	235.46	220.48	224.075
rna34278	gene21678	gpx1a	glutathione peroxidase 1a	231.47	228.72	212.56	221.91	230.095	217.235
rna69167	gene42581	gpx1a	glutathione peroxidase 1a	231.47	228.72	212.56	221.91	230.095	217.235
rna56899	gene34264	vtg5	vitellogenin 5	3.89	4.75	212.52	139.87	4.32	176.195
rna18187	gene13098	xbp1	X-box binding protein 1	122.84	132.43	212.34	218.78	127.635	215.56
rna28912	gene18900	atp5g3a	ATP synthase, H+ transporting, mitochondrial Fo complex, subunit C3 (subunit 9), genome duplicate a	180.55	184.97	212.31	218.9	182.76	215.605
rna74371	gene46563	cfd	complement factor D (adipsin)	164.5	146.69	212.1	290.01	155.595	251.055
rna45184	gene27713	psma3	proteasome subunit alpha 3	202.26	183.62	212.07	216.02	192.94	214.045
rna74920	gene47002	vtg2	vitellogenin 2, transcript variant 1	1.36	1.87	211.79	156.57	1.615	184.18
rna62941	gene37737	LOC100332229	histone H2A, sperm-like	2.76	5.64	211	155.65	4.2	183.325
rna43725	gene26916	cct3	chaperonin containing TCP1, subunit 3 (gamma)	190.38	195.4	210.22	215.59	192.89	212.905
rna3683	gene2065	acadm	acyl-CoA dehydrogenase, C-4 to C-12 straight chain	230.76	230.15	209.99	210.25	230.455	210.12
rna74546	gene46702	tpi1b	triosephosphate isomerase 1b	109.02	104.87	208.92	171.18	106.945	190.05
rna103	gene58	atp1a1a.1	ATPase, Na+/K+ transporting, alpha 1a polypeptide, tandem duplicate 1	132.25	130.65	207.76	218	131.45	212.88
rna23038	gene15547	romo1	reactive oxygen species modulator 1	207.94	205.1	207.63	211.59	206.52	209.61
rna49173	gene29857	tpm3	tropomyosin 3, transcript variant 2	147.95	146.94	207.11	210.51	147.445	208.81
rna66361	gene40507	apoa1a	apolipoprotein A-Ia	28.29	23.91	206.92	171.63	26.1	189.275
rna51980	gene31417	ivns1abpa	influenza virus NS1A binding protein a	302.25	301.67	206.15	220.91	301.96	213.53
rna42928	gene26463	cox6b2	cytochrome c oxidase subunit VIb polypeptide 2, transcript variant 2	230.27	220.81	205.6	215.11	225.54	210.355
rna29159	gene19033	cxcr4b	chemokine (C-X-C motif), receptor 4b	106.93	113.65	205.28	237.12	110.29	221.2
rna55889	gene33654	zgc:92041	zgc:92041	74.47	74.57	204.66	159.71	74.52	182.185
rna21373	gene14709	itm2ba	integral membrane protein 2Ba	184.01	177.61	202.51	208.4	180.81	205.455
rna3670	gene2056	eif5a2	eukaryotic translation initiation factor 5A2	177.91	179.33	202.43	198.42	178.62	200.425
rna52624	gene31790	LOC100535765	uncharacterized LOC100535765	205.81	218.04	201.75	193.34	211.925	197.545
rna2049	gene1070	cct4	chaperonin containing TCP1, subunit 4 (delta)	189.54	181.45	201.21	210.8	185.495	206.005
rna18958	gene13448	timm8b	translocase of inner mitochondrial membrane 8 homolog B (yeast)	109.09	119.63	200.37	194.98	114.36	197.675
rna49186	gene29862	ssr2	signal sequence receptor, beta	116.12	112.9	200.37	193.63	114.51	197
rna51093	gene30906	psma8	proteasome subunit alpha 8	192.83	178.98	199.74	207.52	185.905	203.63
rna46157	gene28229	ctsba	cathepsin Ba	245.43	253.21	199.27	192.72	249.32	195.995
rna22030	gene15042	agxta	alanine-glyoxylate aminotransferase a	133.2	128.28	198.3	166.6	130.74	182.45
rna53520	gene32243	setb	SET nuclear proto-oncogene b	146.59	142.43	197.61	199.78	144.51	198.695
rna25904	gene17147	cct7	chaperonin containing TCP1, subunit 7 (eta)	171.4	167.16	197.5	204.26	169.28	200.88
rna36716	gene23053	psmb1	proteasome subunit beta 1	204.67	202.38	197.43	210.59	203.525	204.01
rna3041	gene1731	scinlb	scinderin like b	155.93	167.33	195.59	232.05	161.63	213.82
rna53139	gene32100	ccni	cyclin I	237.53	235.68	194.62	202.97	236.605	198.795
rna68587	gene42147	npm1a	nucleophosmin 1a (nucleolar phosphoprotein B23, numatrin)	116.93	118	194.19	171.45	117.465	182.82
rna62431	gene37315	gpia	glucose-6-phosphate isomerase a	133.94	134.61	194.12	205.86	134.275	199.99
rna56909	gene34273	vtg2	vitellogenin 2, transcript variant 1	1.36	1.87	194.1	114.47	1.615	154.285
rna35346	gene22284	pvalb2	parvalbumin 2	382.79	391.82	193.05	226.51	387.305	209.78
rna69240	gene42647	pvalb2	parvalbumin 2	382.79	391.82	193.05	226.51	387.305	209.78
rna27836	gene18263	slc20a1a	solute carrier family 20, member 1a, transcript variant X1	103.24	102.41	192.89	207.33	102.825	200.11
rna61137	gene36574	psma4	proteasome subunit alpha 4	188.52	198.92	192.64	196.14	193.72	194.39
rna57658	gene34730	ptges3b	prostaglandin E synthase 3b (cytosolic)	122.16	133.53	192.53	198.51	127.845	195.52
rna34699	gene21936	sult2st1	sulfotransferase family 2, cytosolic sulfotransferase 1	150.89	156.15	192.06	227.79	153.52	209.925
rna61048	gene36524	tmem258	transmembrane protein 258	186.43	185.65	191.45	210	186.04	200.725
rna23035	gene15545	cyc1	cytochrome c-1	206.19	208.85	191.35	192.43	207.52	191.89
rna34931	gene22076	g6pca.2	glucose-6-phosphatase a, catalytic subunit, tandem duplicate 2	46.91	49.47	191.27	191.71	48.19	191.49
rna19902	gene13965	ctsla	cathepsin La	215.3	162.28	191.23	234.68	188.79	212.955
rna38982	gene24244	hnrnpaba	heterogeneous nuclear ribonucleoprotein A/Ba	152.27	159.21	191.15	190.41	155.74	190.78
rna34377	gene21723	snrpe	small nuclear ribonucleoprotein polypeptide E	129.98	134.48	190.43	199.03	132.23	194.73
rna35343	gene22282	pvalb3	parvalbumin 3	112.93	110.66	190.13	181.7	111.795	185.915
rna69237	gene42645	pvalb3	parvalbumin 3	112.93	110.66	190.13	181.7	111.795	185.915
rna20971	gene14512	atf4a	activating transcription factor 4a, transcript variant X1	211.31	209.85	189.98	187.94	210.58	188.96
rna8618	gene5070	ndufa5	NADH dehydrogenase (ubiquinone) 1 alpha subcomplex, 5	207.61	224.59	189.66	243.49	216.1	216.575
rna27737	gene18207	cebpb	CCAAT/enhancer binding protein (C/EBP), beta	108.56	108.24	189.61	200.32	108.4	194.965
rna2858	gene1622	prdx1	peroxiredoxin 1	150.78	154.34	189.41	202.56	152.56	195.985
rna6157	gene3623	ndufb10	NADH dehydrogenase (ubiquinone) 1 beta subcomplex, 10	176.31	193.94	188.64	199.69	185.125	194.165
rna34819	gene22014	eif3c	eukaryotic translation initiation factor 3, subunit C, transcript variant X1	213.38	211.15	186.87	181.96	212.265	184.415
rna54392	gene32834	prdx5	peroxiredoxin 5	143.93	147.96	186.54	213.74	145.945	200.14
rna59822	gene35836	cct5	chaperonin containing TCP1, subunit 5 (epsilon)	177.32	173.56	186.5	192.33	175.44	189.415
rna4578	gene2557	LOC100004199	uncharacterized LOC100004199	240.09	238.62	185.51	187.26	239.355	186.385
rna1069	gene546	anp32b	acidic (leucine-rich) nuclear phosphoprotein 32 family, member B	189.95	185.61	183.86	176.2	187.78	180.03
rna47586	gene29018	pnp6	purine nucleoside phosphorylase 6	246.85	234.08	183.82	188.74	240.465	186.28
rna60244	gene36050	eif5a	eukaryotic translation initiation factor 5A, transcript variant X1	157.24	150.61	182.72	188.69	153.925	185.705
rna1011	gene512	fgg	fibrinogen gamma chain	29.42	23.31	182.51	131.43	26.365	156.97
rna22375	gene15200	serbp1a	SERPINE1 mRNA binding protein 1a, transcript variant X1	201.17	203.25	182.16	182.9	202.21	182.53
rna42482	gene26208	si:ch1073-429i10.3	si:ch1073-429i10.3, transcript variant X1	123.39	120.02	181.84	177.53	121.705	179.685
rna17676	gene12805	cct2	chaperonin containing TCP1, subunit 2 (beta)	197.24	184.68	181.59	175.27	190.96	178.43
rna26061	gene17231	kars	lysyl-tRNA synthetase, transcript variant 2	157.94	155.1	180.09	181.25	156.52	180.67
rna3002	gene1710	ap2m1a	adaptor-related protein complex 2, mu 1 subunit, a, transcript variant 2	212.18	215.64	179.9	182.96	213.91	181.43
rna57987	gene34886	ppdpfb	pancreatic progenitor cell differentiation and proliferation factor b	174.15	183.51	179.54	193.39	178.83	186.465
rna20428	gene14224	ncf1	neutrophil cytosolic factor 1	82.41	78.18	179.32	226.66	80.295	202.99
rna39253	gene24397	si:dkey-203a12.5	si:dkey-203a12.5	230.57	253.94	178.85	212.72	242.255	195.785
rna46501	gene28405	aldh6a1	aldehyde dehydrogenase 6 family, member A1	248.09	247.29	178.85	169.91	247.69	174.38
rna29487	gene19184	cox17	COX17 cytochrome c oxidase copper chaperone	90.87	96.3	178.22	204.55	93.585	191.385
rna31390	gene20137	ambp	alpha-1-microglobulin/bikunin precursor	27.54	24.94	177.65	130.89	26.24	154.27
rna46736	gene28536	odc1	ornithine decarboxylase 1	140.15	143.5	177.39	182.59	141.825	179.99
rna42481	gene26207	eif3k	eukaryotic translation initiation factor 3, subunit K	135.74	135.55	177.03	177.56	135.645	177.295
rna58597	gene35173	zgc:153867	zgc:153867	156.37	156.7	175.51	183.41	156.535	179.46
rna21680	gene14836	psmb3	proteasome subunit beta 3	155.41	162.88	175.25	198.64	159.145	186.945
rna36548	gene22957	scd	stearoyl-CoA desaturase (delta-9-desaturase)	24.39	28.51	174.19	126.54	26.45	150.365
rna31544	gene20217	aldh7a1	aldehyde dehydrogenase 7 family, member A1	181.79	184.71	173.67	166.06	183.25	169.865
rna20554	gene14295	edf1	endothelial differentiation-related factor 1	168.88	154.03	173.42	175.9	161.455	174.66
rna44464	gene27268	rbm8a	RNA binding motif protein 8A	160.93	159.28	173.4	171.45	160.105	172.425
rna60308	gene36080	cox4i1l	cytochrome c oxidase subunit IV isoform 1, like	202.29	218.81	173.21	189.84	210.55	181.525
rna38799	gene24116	pmt	phosphoethanolamine methyltransferase, transcript variant X2	98.87	94.4	172.76	162.58	96.635	167.67
rna54481	gene32876	epdl2	ependymin-like 2	189.79	192.82	169.84	202.58	191.305	186.21
rna24872	gene16657	anp32a	acidic (leucine-rich) nuclear phosphoprotein 32 family, member A	173.21	173.06	169.35	180.21	173.135	174.78
rna7564	gene4481	eif3ba	eukaryotic translation initiation factor 3, subunit Ba	188.22	184.39	169.32	170.03	186.305	169.675
rna26416	gene17450	seta	SET nuclear proto-oncogene a	139.67	145.69	169.07	181.5	142.68	175.285
rna24161	gene16289	ponzr1	plac8 onzin related protein 1	173.07	172.37	168.86	189.96	172.72	179.41
rna70200	gene43331	hnrnpa0b	heterogeneous nuclear ribonucleoprotein A0b	151.21	159.6	168.78	168.44	155.405	168.61
rna62289	gene37227	anxa2a	annexin A2a	104.81	106.59	167.76	191.13	105.7	179.445
rna37396	gene23406	si:ch211-270n8.1	si:ch211-270n8.1	8.41	7.94	167.51	139.66	8.175	153.585
rna69732	gene43026	si:ch211-270n8.1	si:ch211-270n8.1	8.41	7.94	167.51	139.66	8.175	153.585
rna26406	gene17443	dynll1	dynein, light chain, LC8-type 1, transcript variant X1	140.48	132.97	167.34	175.88	136.725	171.61
rna197	gene98	tuba8l2	tubulin, alpha 8 like 2	155.04	150.55	166.18	167.14	152.795	166.66
rna44805	gene27465	LOC792958	nuclear receptor coactivator 7-like	99.67	106.51	164.73	195.02	103.09	179.875
rna57482	gene34633	tcp1	t-complex 1	156.96	152.17	164.69	169.24	154.565	166.965
rna29092	gene18993	zgc:171776	zgc:171776	1.6	1.8	164.63	105.2	1.7	134.915
rna27819	gene18254	gstt1a	glutathione S-transferase theta 1a	194.61	201.3	164.33	159.13	197.955	161.73
rna67959	gene41675	gstt1a	glutathione S-transferase theta 1a	194.61	201.3	164.33	159.13	197.955	161.73
rna55226	gene33258	skp1	S-phase kinase-associated protein 1	168.75	163.96	163.56	176.39	166.355	169.975
rna50602	gene30593	leg1.1	liver-enriched gene 1, tandem duplicate 1	47.75	55.71	163.54	110.08	51.73	136.81
rna46421	gene28360	npc2	Niemann-Pick disease, type C2	148.76	147.46	162.96	176.17	148.11	169.565
rna21218	gene14638	pa2g4a	proliferation-associated 2G4, a	123.7	126.29	162.74	162.24	124.995	162.49
rna47104	gene28763	LOC100535167	uncharacterized LOC100535167	54.91	48.28	162.37	253.15	51.595	207.76
rna71071	gene43996	LOC100535167	uncharacterized LOC100535167	54.91	48.28	162.37	253.15	51.595	207.76
rna74648	gene46786	LOC100535167	uncharacterized LOC100535167	54.91	48.28	162.37	253.15	51.595	207.76
rna31888	gene20441	cct8	chaperonin containing TCP1, subunit 8 (theta)	136.65	141.05	161.76	160.12	138.85	160.94
rna72222	gene44992	si:ch211-250e5.16	si:ch211-250e5.16	2.4	3.7	161.73	105.94	3.05	133.835
rna46872	gene28618	dhdhl	dihydrodiol dehydrogenase (dimeric), like	228.04	224.9	161.41	166.54	226.47	163.975
rna44429	gene27253	si:dkey-33i11.9	si:dkey-33i11.9	191.55	190.29	161.29	172.85	190.92	167.07
rna51106	gene30914	eif5	eukaryotic translation initiation factor 5, transcript variant X1	177.62	175.37	161.12	157.25	176.495	159.185
rna55163	gene33233	ndufa2	NADH dehydrogenase (ubiquinone) 1 alpha subcomplex, 2	145.96	162.73	160.3	157.5	154.345	158.9
rna70234	gene43363	si:ch73-281n10.2	si:ch73-281n10.2	167.46	176.18	159.8	156.81	171.82	158.305
rna44546	gene27320	eif3ha	eukaryotic translation initiation factor 3, subunit H, a	136.46	133.72	159.42	162.68	135.09	161.05
rna56507	gene33997	cirbpb	cold inducible RNA binding protein b, transcript variant 6	157.45	160.81	159.39	143.48	159.13	151.435
rna5972	gene3522	tspan35	tetraspanin 35	164.61	178.05	159.37	160.06	171.33	159.715
rna6474	gene3804	ddx5	DEAD (Asp-Glu-Ala-Asp) box helicase 5, transcript variant 1	107.72	118.68	159.09	163.98	113.2	161.535
rna25389	gene16906	uqcrfs1	ubiquinol-cytochrome c reductase, Rieske iron-sulfur polypeptide 1	135.51	143.24	158.57	168.66	139.375	163.615
rna19239	gene13587	fbp1b	fructose-1,6-bisphosphatase 1b	104.39	98.5	158.09	135.46	101.445	146.775
rna66298	gene40457	fbp1b	fructose-1,6-bisphosphatase 1b	104.39	98.5	158.09	135.46	101.445	146.775
rna65878	gene40130	gdi2	GDP dissociation inhibitor 2	255.21	256.64	158.06	161.81	255.925	159.935
rna50017	gene30302	zgc:91910	zgc:91910	122.1	126.73	157.79	161.02	124.415	159.405
rna52650	gene31800	eif2s1b	eukaryotic translation initiation factor 2, subunit 1 alpha b	153.64	142.16	157.44	162.96	147.9	160.2
rna39289	gene24422	canx	calnexin	153.11	154.26	156.66	150.73	153.685	153.695
rna51693	gene31286	chac1	ChaC, cation transport regulator homolog 1 (E. coli)	71.85	76.3	156.5	144.42	74.075	150.46
rna43596	gene26838	sec61b	Sec61 translocon beta subunit	98.53	105.72	156.33	144.55	102.125	150.44
rna32940	gene20995	timp4.2	TIMP metallopeptidase inhibitor 4, tandem duplicate 2	145.94	148.53	156.26	177.77	147.235	167.015
rna7190	gene4181	arf2a	ADP-ribosylation factor 2a	156.05	151.09	155.71	160.84	153.57	158.275
rna35532	gene22393	capgb	capping protein (actin filament), gelsolin-like b	112.71	120.11	155.58	175.99	116.41	165.785
rna43438	gene26752	try	trypsin	85.5	86.43	155.34	133.46	85.965	144.4
rna2570	gene1470	LOC101886255	alanine aminotransferase 2-like	244.84	255.33	155.05	158.22	250.085	156.635
rna4834	gene2709	dad1	defender against cell death 1	121.74	115.57	154.93	169.15	118.655	162.04
rna47348	gene28883	ctsd	cathepsin D	240.98	242.76	154.85	159.77	241.87	157.31
rna55279	gene33289	sdhb	succinate dehydrogenase complex, subunit B, iron sulfur (Ip)	168.63	159.3	154.73	169.54	163.965	162.135
rna73418	gene45836	mylpfa	myosin light chain, phosphorylatable, fast skeletal muscle a	78.19	78.57	154.08	139.41	78.38	146.745
rna59601	gene35724	tmem14ca	transmembrane protein 14Ca	168.85	172.9	153.53	159.52	170.875	156.525
rna38014	gene23685	pgam1a	phosphoglycerate mutase 1a	80.75	77.7	153.48	158.59	79.225	156.035
rna54396	gene32838	banf1	barrier to autointegration factor 1	121.01	124.68	153.18	168.11	122.845	160.645
rna30720	gene19766	dhrs9	dehydrogenase/reductase (SDR family) member 9	228.44	235.54	153.14	153.27	231.99	153.205
rna49782	gene30183	ndufs6	NADH dehydrogenase (ubiquinone) Fe-S protein 6	151.72	150.23	152.66	157.61	150.975	155.135
rna50053	gene30309	ptp4a2b	protein tyrosine phosphatase type IVA, member 2b, transcript variant 2	124.8	127.25	152.55	153.59	126.025	153.07
rna60453	gene36141	zgc:56676	zgc:56676, transcript variant X1	108.55	102.56	152.53	147.53	105.555	150.03
rna29093	gene18994	si:ch1073-75o15.3	si:ch1073-75o15.3	1.54	2.28	151.92	97.06	1.91	124.49
rna58863	gene35295	snrpg	small nuclear ribonucleoprotein polypeptide G, transcript variant 2	110.88	121.16	151.81	146.56	116.02	149.185
rna40132	gene24856	tomm5	translocase of outer mitochondrial membrane 5 homolog (yeast)	96.63	95.24	151.75	162.29	95.935	157.02
rna40852	gene25288	zgc:162730	zgc:162730	114.46	116.79	151.68	151.74	115.625	151.71
rna2212	gene1187	c3a.1	complement component c3a, duplicate 1	17.13	18.2	151.37	99.44	17.665	125.405
rna46612	gene28471	gnmt	glycine N-methyltransferase	192.79	186.82	150.72	138.94	189.805	144.83
rna30768	gene19797	dap1b	death associated protein 1b, transcript variant X1	219.49	211.33	150.68	127.47	215.41	139.075
rna67221	gene41153	snrpf	small nuclear ribonucleoprotein polypeptide F	102.44	100.73	150.66	154.64	101.585	152.65
rna4422	gene2486	gtpbp4	GTP binding protein 4	158.92	154.76	150.6	155.41	156.84	153.005
rna33129	gene21088	spcs1	signal peptidase complex subunit 1	117.5	119.89	149.67	164.62	118.695	157.145
rna20287	gene14153	atp6v1g1	ATPase, H+ transporting, lysosomal, V1 subunit G1	150.95	161.26	148.78	143.38	156.105	146.08
rna22684	gene15366	h1fx	H1 histone family, member X	178.27	188.3	148.64	152.45	183.285	150.545
rna2722	gene1560	gpt2l	glutamic pyruvate transaminase (alanine aminotransferase) 2, like	168.71	183.25	147.97	149.06	175.98	148.515
rna62531	gene37389	psma1	proteasome subunit alpha 1	152.34	147.55	147.89	147.15	149.945	147.52
rna57567	gene34681	cnbpa	CCHC-type zinc finger, nucleic acid binding protein a, transcript variant 2	110.3	111.62	147.84	142.57	110.96	145.205
rna240	gene121	mylz3	myosin, light polypeptide 3, skeletal muscle	184.99	186.07	147.56	152.88	185.53	150.22
rna53231	gene32141	tbca	tubulin cofactor a	127.16	125.83	147.45	151.34	126.495	149.395
rna7524	gene4457	atp5j2	ATP synthase, H+ transporting, mitochondrial Fo complex, subunit F2	164.56	168.51	147.31	141.61	166.535	144.46
rna56945	gene34306	si:ch73-189n23.1	si:ch73-189n23.1	1.36	3.5	147.06	92.55	2.43	119.805
rna72211	gene44981	si:ch73-189n23.1	si:ch73-189n23.1	1.36	3.5	147.06	92.55	2.43	119.805
rna57248	gene34481	pfn2	profilin 2	141.07	141.41	146.89	144.02	141.24	145.455
rna27424	gene17970	gstm.1	glutathione S-transferase mu, tandem duplicate 1	137.4	146.67	145.9	145.01	142.035	145.455
rna59858	gene35855	pdia4	protein disulfide isomerase family A, member 4	49.65	51.48	145.58	130.46	50.565	138.02
rna70201	gene43332	hnrnpa0l	heterogeneous nuclear ribonucleoprotein A0, like	127.54	122.76	144.99	141.71	125.15	143.35
rna2659	gene1525	higd1a	HIG1 hypoxia inducible domain family, member 1A	44.34	49.02	144.86	153.56	46.68	149.21		���������塢ȱ����֬��л
rna40697	gene25203	nop53	NOP53 ribosome biogenesis factor	136.32	135.86	144.86	137.01	136.09	140.935
rna43374	gene26717	apoeb	apolipoprotein Eb, transcript variant X1	40.91	37.79	144.8	103.29	39.35	124.045
rna54289	gene32776	sms	spermine synthase	93.23	96.2	144.01	175.36	94.715	159.685
rna51892	gene31375	fam84a	family with sequence similarity 84, member A	298.3	292.5	143.93	137.82	295.4	140.875
rna59962	gene35904	cst14a.2	cystatin 14a, tandem duplicate 2	101.35	100.08	143.85	152.09	100.715	147.97
rna28581	gene18708	LOC110437731	beta-microseminoprotein-like	90.48	85.57	143.53	139.71	88.025	141.62
rna24357	gene16410	txn	thioredoxin	63.49	60.09	143.48	136.61	61.79	140.045
rna4405	gene2476	apom	apolipoprotein M	39.6	41.45	142.25	102.21	40.525	122.23
rna40099	gene24834	mid1ip1l	MID1 interacting protein 1, like	39.65	45.37	142.18	136.15	42.51	139.165
rna35096	gene22146	uqcrc2b	ubiquinol-cytochrome c reductase core protein IIb	144.18	146.55	141.08	142.73	145.365	141.905
rna50321	gene30422	LOC100151049	lysosomal-associated protein transmembrane 5	130.63	125.96	140.56	160.65	128.295	150.605
rna20811	gene14421	aldh2.2	aldehyde dehydrogenase 2 family (mitochondrial), tandem duplicate 2	174.84	167.52	140.53	132.47	171.18	136.5
rna21913	gene14972	uqcrc1	ubiquinol-cytochrome c reductase core protein I	142.52	141.31	140.49	138.94	141.915	139.715
rna55715	gene33555	mibp	muscle-specific beta 1 integrin binding protein, transcript variant 1	76.97	83.8	140.25	134.21	80.385	137.23
rna31075	gene19971	tmed2	transmembrane p24 trafficking protein 2	98.9	102.96	140.12	149.81	100.93	144.965
rna6847	gene4002	si:dkey-16p21.8	si:dkey-16p21.8, transcript variant X1	176.62	169.15	139.92	126.29	172.885	133.105
rna72188	gene44958	vtg2	vitellogenin 2, transcript variant 1	0.22	0.47	139.78	93.52	0.345	116.65
rna59078	gene35411	g0s2	G0/G1 switch 2	49.07	51.25	139.69	147.29	50.16	143.49
rna45625	gene27907	slc22a7b.1	solute carrier family 22 (organic anion transporter), member 7b, tandem duplicate 1	126.62	127.09	139.67	152.26	126.855	145.965
rna6758	gene3954	arl6ip1	ADP-ribosylation factor-like 6 interacting protein 1	141.74	142.45	139.46	138.66	142.095	139.06
rna43527	gene26800	prss59.1	protease, serine, 59, tandem duplicate 1	73.05	72.82	138.77	112.22	72.935	125.495
rna40880	gene25306	slc5a2	solute carrier family 5 (sodium/glucose cotransporter), member 2	145.7	144.85	137.87	152.05	145.275	144.96
rna9458	gene5484	pah	phenylalanine hydroxylase	211.16	192.83	137.84	135.41	201.995	136.625
rna38453	gene23904	eif3s6ip	eukaryotic translation initiation factor 3, subunit 6 interacting protein	147.59	145.37	137.43	137.51	146.48	137.47
rna43160	gene26591	slc6a19b	solute carrier family 6 (neutral amino acid transporter), member 19b	168.03	168.72	137.22	170.05	168.375	153.635
rna66761	gene40789	si:dkey-10p5.7	si:dkey-10p5.7	78.57	76.89	136.54	166.73	77.73	151.635
rna27178	gene17827	alas2	aminolevulinate, delta-, synthase 2	213.68	218.65	136.35	143.8	216.165	140.075
rna67758	gene41501	alas2	aminolevulinate, delta-, synthase 2	213.68	218.65	136.35	143.8	216.165	140.075
rna63363	gene38101	commd10	COMM domain containing 10	144.05	67.95	135.6	73.97	106	104.785
rna6059	gene3571	lasp1	LIM and SH3 protein 1	123.99	123.09	135.35	145.36	123.54	140.355
rna51899	gene31381	erh	enhancer of rudimentary homolog (Drosophila)	116.7	118.62	135.09	148.59	117.66	141.84
rna25306	gene16839	dnaja2	DnaJ (Hsp40) homolog, subfamily A, member 2	122.56	122.85	134.95	129.17	122.705	132.06
rna2197	gene1173	ndufb7	NADH dehydrogenase (ubiquinone) 1 beta subcomplex, 7, transcript variant X1	124.81	122.33	134.65	136.97	123.57	135.81
rna19319	gene13631	tagln2	transgelin 2	99.2	102.91	134.55	134.43	101.055	134.49
rna39171	gene24349	hspa9	heat shock protein 9	86.55	86.54	134.55	127.54	86.545	131.045
rna60869	gene36404	vapa	VAMP (vesicle-associated membrane protein)-associated protein A	117.91	117.95	134.17	138.55	117.93	136.36
rna69645	gene42955	prdx3	peroxiredoxin 3	114.28	116.53	134.05	137.79	115.405	135.92
rna73625	gene45988	vcp	valosin containing protein	137.58	132.64	133.6	139.53	135.11	136.565
rna59577	gene35712	zgc:56095	zgc:56095	133.48	130.27	133.3	136.07	131.875	134.685
rna30094	gene19469	hspd1	heat shock 60 protein 1	77.91	79.81	133.17	129.03	78.86	131.1
rna52906	gene31954	nars	asparaginyl-tRNA synthetase	120.92	117.93	133.03	128.15	119.425	130.59
rna17831	gene12887	c1qbp	complement component 1, q subcomponent binding protein	100.82	104.16	132.84	131.28	102.49	132.06
rna58134	gene34968	rpl10	ribosomal protein L10	0.29	0	132.52	128.53	0.145	130.525
rna72496	gene45193	rpl10	ribosomal protein L10	0.29	0	132.52	128.53	0.145	130.525
rna2983	gene1696	cope	coatomer protein complex, subunit epsilon	99.72	105.94	132.42	133.81	102.83	133.115
rna4323	gene2429	rbp2b	retinol binding protein 2b, cellular	25.92	16.35	132.15	97.42	21.135	114.785
rna65225	gene39688	rbp2b	retinol binding protein 2b, cellular	25.92	16.35	132.15	97.42	21.135	114.785
rna31264	gene20060	mpx	myeloid-specific peroxidase, transcript variant 2	103.58	112.71	131.81	145.09	108.145	138.45
rna24531	gene16493	eif4a1a	eukaryotic translation initiation factor 4A1A	80.9	80.86	131.52	135.53	80.88	133.525
rna28536	gene18685	fkbp1aa	FK506 binding protein 1Aa, transcript variant 2	142.61	149.35	131.4	143.78	145.98	137.59
rna19313	gene13625	h3f3c	H3 histone, family 3C	215.36	217.26	131.3	124.98	216.31	128.14
rna6792	gene3975	zgc:171779	zgc:171779	1.54	3.1	131.19	83.3	2.32	107.245
rna18601	gene13284	eif4a1b	eukaryotic translation initiation factor 4A1B	143.62	141.09	131.03	135	142.355	133.015
rna66107	gene40316	eif4a1b	eukaryotic translation initiation factor 4A1B	143.62	141.09	131.03	135	142.355	133.015
rna49783	gene30184	mrpl36	mitochondrial ribosomal protein L36	96.82	101.71	130.76	131.45	99.265	131.105
rna6459	gene3792	rbx1	ring-box 1, E3 ubiquitin protein ligase	109.5	105.49	130.55	139.23	107.495	134.89
rna53445	gene32217	glrx	glutaredoxin (thioltransferase)	120.53	118.48	130.49	143.99	119.505	137.24
rna30095	gene19470	hspe1	heat shock 10 protein 1, transcript variant 1	76.88	80.12	130.35	132.27	78.5	131.31
rna25067	gene16729	cebpa	CCAAT/enhancer binding protein (C/EBP), alpha	88.18	85.96	130.2	136.2	87.07	133.2
rna32393	gene20662	hmgb1a	high mobility group box 1a	101.07	96.76	130.06	126.87	98.915	128.465
rna7159	gene4164	gspt1l	G1 to S phase transition 1, like	108.69	111.73	129.93	126.28	110.21	128.105
rna3734	gene2094	urod	uroporphyrinogen decarboxylase	182.21	187.97	129.59	131.41	185.09	130.5
rna30769	gene19797	dap1b	death associated protein 1b	195.27	186.81	128.06	126.44	191.04	127.25
rna32555	gene20748	si:ch73-1a9.3	si:ch73-1a9.3	178.63	177.96	127.47	135.81	178.295	131.64
rna39546	gene24575	tmed9	transmembrane p24 trafficking protein 9, transcript variant X1	67.32	72.75	127.13	126.85	70.035	126.99
rna48576	gene29522	mcl1a	MCL1, BCL2 family apoptosis regulator a	128.58	127.73	126.84	130.86	128.155	128.85
rna67745	gene41491	magoh	mago homolog, exon junction complex core component	82.05	83.36	126.43	113.68	82.705	120.055
rna49213	gene29879	ywhaz	tyrosine 3-monooxygenase/tryptophan 5-monooxygenase activation protein, zeta polypeptide	101.02	104.67	126.36	135.84	102.845	131.1
rna58428	gene35101	pa2g4b	proliferation-associated 2G4, b	102.12	101	125.84	117.33	101.56	121.585
rna74142	gene46375	hnrpdl	heterogeneous nuclear ribonucleoprotein D-like, transcript variant 1	91.41	106.81	125.09	122.82	99.11	123.955
rna52060	gene31453	sf3b6	splicing factor 3b, subunit 6	96.65	102.07	124.77	128.96	99.36	126.865
rna7539	gene4466	arpc1a	actin related protein 2/3 complex, subunit 1A	107.38	106.38	124.37	131.55	106.88	127.96
rna38508	gene23928	khdrbs1a	KH domain containing, RNA binding, signal transduction associated 1a, transcript variant X2	91.7	103.55	124.04	143.87	97.625	133.955
rna9465	gene5489	nrip2	nuclear receptor interacting protein 2	179.37	168.13	124.02	139.63	173.75	131.825
rna48103	gene29298	caprin1b	cell cycle associated protein 1b	145.65	142.96	123.79	122.4	144.305	123.095
rna6136	gene3610	aclya	ATP citrate lyase a	61.11	57.57	123.54	95.21	59.34	109.375
rna50016	gene30301	si:rp71-45k5.4	si:rp71-45k5.4	100.76	103.29	123.52	128.05	102.025	125.785
rna1042	gene531	ndufb6	NADH dehydrogenase (ubiquinone) 1 beta subcomplex, 6	132.92	135.56	123.3	131.19	134.24	127.245
rna42693	gene26321	ndufb9	NADH dehydrogenase (ubiquinone) 1 beta subcomplex, 9	127.6	126.6	123.13	123.99	127.1	123.56
rna70432	gene43513	ndufb9	NADH dehydrogenase (ubiquinone) 1 beta subcomplex, 9	127.6	126.6	123.13	123.99	127.1	123.56
rna38239	gene23799	srsf5a	serine/arginine-rich splicing factor 5a	141.63	136.07	122.83	134.68	138.85	128.755
rna50950	gene30819	serpina1l	serine (or cysteine) proteinase inhibitor, clade A (alpha-1 antiproteinase, antitrypsin), member 1, like	17.14	18.6	122.01	78.49	17.87	100.25
rna25572	gene17000	got2b	glutamic-oxaloacetic transaminase 2b, mitochondrial	78.29	84.97	121.94	116.24	81.63	119.09
rna45245	gene27752	nfkbiab	nuclear factor of kappa light polypeptide gene enhancer in B-cells inhibitor, alpha b	86.32	85.21	121.77	131.6	85.765	126.685
rna31484	gene20191	scpp8	secretory calcium-binding phosphoprotein 8	55.15	59.75	121.2	131.83	57.45	126.515
rna2029	gene1057	ucp1	uncoupling protein 1	100.66	99.14	120.93	91.19	99.9	106.06
rna17849	gene12899	prdx4	peroxiredoxin 4	91.85	91.01	120.93	129.83	91.43	125.38
rna38148	gene23751	cfl1l	cofilin 1 (non-muscle), like	63.19	67.13	120.9	140.8	65.16	130.85
rna51814	gene31344	sod2	superoxide dismutase 2, mitochondrial	118.58	119.01	120.87	121.53	118.795	121.2
rna51121	gene30922	tdh	L-threonine dehydrogenase, transcript variant X1	47.36	52.14	120.74	124.85	49.75	122.795
rna74416	gene46596	fb06f03	high-mobility group nucleosome binding domain 1-like	67.4	65.28	120.74	120.35	66.34	120.545
rna8114	gene4818	arhgdia	Rho GDP dissociation inhibitor (GDI) alpha	130.58	129.18	120.69	121.08	129.88	120.885
rna56113	gene33776	pdhb	pyruvate dehydrogenase (lipoamide) beta	123.34	120.96	120.45	124.2	122.15	122.325
rna37378	gene23394	eif3s10	eukaryotic translation initiation factor 3, subunit 10 (theta)	143.87	149.09	120.41	116.44	146.48	118.425
rna46939	gene28670	serp1	stress-associated endoplasmic reticulum protein 1	28.72	29.63	120.38	109.97	29.175	115.175		���ڼ��Ը��׵���֢��Ӧ
rna47418	gene28924	mt2	metallothionein 2	166.39	159.77	119.95	104.85	163.08	112.4
rna71182	gene44086	mt2	metallothionein 2	166.39	159.77	119.95	104.85	163.08	112.4
rna35169	gene22182	psme2	proteasome activator subunit 2	107.06	110.05	119.92	127.15	108.555	123.535
rna35327	gene22272	papss2b	3'-phosphoadenosine 5'-phosphosulfate synthase 2b	47.22	44.86	119.66	138.57	46.04	129.115
rna55883	gene33650	gpd1b	glycerol-3-phosphate dehydrogenase 1b	91.63	96.28	119.47	121.04	93.955	120.255
rna70203	gene43334	uqcrq	ubiquinol-cytochrome c reductase, complex III subunit VII	88.19	190.27	119.42	70.36	139.23	94.89
rna37115	gene23295	adh8a	alcohol dehydrogenase 8a	13.96	99.7	119.19	70.41	56.83	94.8
rna34593	gene21871	tomm20b	translocase of outer mitochondrial membrane 20b	123.95	126.33	119.16	118.28	125.14	118.72
rna69675	gene42978	adh8a	alcohol dehydrogenase 8a	87.54	8.12	119.06	115.1	47.83	117.08
rna61124	gene36569	snx1a	sorting nexin 1a	142.87	142.78	118.94	118.91	142.825	118.925
rna27287	gene17880	mapre1a	microtubule-associated protein, RP/EB family, member 1a, transcript variant 2	74.06	77.94	118.87	126.3	76	122.585
rna32570	gene20756	stt3a	STT3A, subunit of the oligosaccharyltransferase complex (catalytic)	112.94	108.31	118.85	114.02	110.625	116.435
rna60083	gene35971	hgd	homogentisate 1,2-dioxygenase	41.1	43.8	118.8	87.9	42.45	103.35
rna21446	gene14739	sumo3a	small ubiquitin-like modifier 3a	107.84	107.82	118.65	115.78	107.83	117.215
rna44585	gene27345	etfb	electron-transfer-flavoprotein, beta polypeptide	110.93	112.62	118.39	116.81	111.775	117.6
rna52609	gene31782	cox7a2b	cytochrome c oxidase subunit VIIa polypeptide 2b (liver)	105.3	112.75	118.37	122.83	109.025	120.6
rna38158	gene23758	cst3	cystatin C (amyloid angiopathy and cerebral hemorrhage)	115.11	119.42	118.29	131.96	117.265	125.125
rna60041	gene35951	dap	death-associated protein	97.86	105.13	118.07	110.21	101.495	114.14
rna50070	gene30322	ilf2	interleukin enhancer binding factor 2	106.36	101.21	117.47	122.41	103.785	119.94
rna59834	gene35843	ptgdsb.1	prostaglandin D2 synthase b, tandem duplicate 1	26.62	27.54	117.34	142.52	27.08	129.93
rna18985	gene13460	h2afx	H2A histone family, member X	113.12	114.24	116.65	101.31	113.68	108.98
rna58860	gene35292	cs	citrate synthase	121.89	128.45	116.19	118.68	125.17	117.435
rna43873	gene26990	me1	malic enzyme 1, NADP(+)-dependent, cytosolic	19.65	16.71	115.81	87.63	18.18	101.72
rna52798	gene31888	zp2.1	zona pellucida glycoprotein 2, tandem duplicate 1	1.05	1.09	115.64	70.55	1.07	93.095
rna36714	gene23051	pno1	partner of NOB1 homolog	106.86	110.07	115.4	111.9	108.465	113.65
rna52277	gene31569	cx32.3	connexin 32.3	70.77	70.07	115.28	120.95	70.42	118.115
rna8113	gene4817	alyref	Aly/REF export factor	95.31	96.44	115.2	121.67	95.875	118.435
rna54328	gene32801	cldnd	claudin d	1.48	2.16	115.17	81.69	1.82	98.43
rna60992	gene36491	metap2b	methionyl aminopeptidase 2b	110.91	113.83	115.12	116.77	112.37	115.945
rna45788	gene28022	atpif1b	ATPase inhibitory factor 1b	112.61	106.03	115.03	115.84	109.32	115.435
rna70907	gene43878	atpif1b	ATPase inhibitory factor 1b	112.61	106.03	115.03	115.84	109.32	115.435
rna35077	gene22137	psmc5	proteasome 26S subunit, ATPase 5	105.67	116.31	114.17	123.7	110.99	118.935
rna58364	gene35067	ddost	dolichyl-diphosphooligosaccharide--protein glycosyltransferase subunit (non-catalytic)	92.92	90.63	114.02	110.69	91.775	112.355
rna31760	gene20355	npm1a	nucleophosmin 1a (nucleolar phosphoprotein B23, numatrin)	61.81	59.72	113.77	129.57	60.765	121.67
rna8434	gene4997	nap1l1	nucleosome assembly protein 1-like 1	105.52	97.78	113.76	104.66	101.65	109.21
rna59261	gene35521	psmb6	proteasome subunit beta 6	106.63	113.79	113.54	119.42	110.21	116.48
rna49042	gene29786	ndufv1	NADH dehydrogenase (ubiquinone) flavoprotein 1	135.03	132.91	113.14	111.46	133.97	112.3
rna32899	gene20970	alas1	aminolevulinate, delta-, synthase 1	134.07	129.96	112.93	113.65	132.015	113.29
rna45438	gene27821	dio2	deiodinase, iodothyronine, type II	85.3	80.68	112.24	100.5	82.99	106.37
rna33096	gene21067	sarnp	SAP domain containing ribonucleoprotein	106.55	106.57	112.03	122.19	106.56	117.11
rna22610	gene15325	sec61a1	Sec61 translocon alpha 1 subunit	84.41	84.6	112.02	103.56	84.505	107.79
rna49710	gene30149	csnk2b	casein kinase 2, beta polypeptide, transcript variant X1	106.34	106.52	111.87	107.55	106.43	109.71
rna69986	gene43210	tsc22d3	TSC22 domain family, member 3, transcript variant 1	98.17	99.48	111.76	111.36	98.825	111.56
rna18472	gene13228	hmgn7	high mobility group nucleosomal binding domain 7	139.73	141.75	111.47	115.35	140.74	113.41
rna29695	gene19282	ndufa10	NADH dehydrogenase (ubiquinone) 1 alpha subcomplex, 10	117.83	115.26	111.22	113.16	116.545	112.19
rna47999	gene29246	ssr3	signal sequence receptor, gamma	53.46	55.2	111.15	114.27	54.33	112.71
rna71358	gene44228	ssr3	signal sequence receptor, gamma	53.46	55.2	111.15	114.27	54.33	112.71
rna38510	gene23929	chp1	calcineurin-like EF-hand protein 1	118.47	118.23	111.02	123.59	118.35	117.305
rna14582	gene10014	LOC101885394	uncharacterized LOC101885394	34.15	0	110.97	54.03	17.075	82.5
rna26062	gene17232	gcshb	glycine cleavage system protein H (aminomethyl carrier), b	90.76	84.45	110.86	110.07	87.605	110.465
rna50429	gene30486	psmb2	proteasome subunit beta 2	108.83	106.07	110.78	122.36	107.45	116.57
rna22683	gene15365	arpc4	actin related protein 2/3 complex, subunit 4	82.84	82.72	110.71	124.25	82.78	117.48
rna31197	gene20030	reep5	receptor accessory protein 5	78.08	72.25	110.66	117.84	75.165	114.25
rna34277	gene21677	brk1	BRICK1, SCAR/WAVE actin-nucleating complex subunit	95.13	98.62	110.56	112.91	96.875	111.735
rna34600	gene21877	eif4a3	eukaryotic translation initiation factor 4A3	89.58	85.41	110.47	101.56	87.495	106.015
rna33366	gene21205	krt94	keratin 94	104.95	101.82	110.36	129.86	103.385	120.11
rna65349	gene39785	ddx39ab	DEAD (Asp-Glu-Ala-Asp) box polypeptide 39Ab	103.38	107.44	110.36	108.36	105.41	109.36
rna24082	gene16238	ndufs2	NADH dehydrogenase (ubiquinone) Fe-S protein 2	123.77	125.8	110.2	111.41	124.785	110.805
rna39531	gene24563	g3bp1	GTPase activating protein (SH3 domain) binding protein 1	53.09	53.58	109.91	104.76	53.335	107.335
rna43346	gene26696	krtcap2	keratinocyte associated protein 2	73.21	74.19	109.91	111.6	73.7	110.755
rna2723	gene1560	gpt2l	glutamic pyruvate transaminase (alanine aminotransferase) 2, like, transcript variant X1	177	170.3	109.85	110.09	173.65	109.97
rna48263	gene29383	psmd8	proteasome 26S subunit, non-ATPase 8	83.75	88.4	109.76	112.56	86.075	111.16
rna39532	gene24564	sparc	secreted protein, acidic, cysteine-rich (osteonectin)	175.23	178.16	109.44	126.04	176.695	117.74
rna60102	gene35982	eif1axb	eukaryotic translation initiation factor 1A, X-linked, b	11.76	9	109.35	111.48	10.38	110.415
rna6751	gene3949	tceb2	transcription elongation factor B (SIII), polypeptide 2	109.75	111.11	109.28	109.33	110.43	109.305
rna26919	gene17697	gas5	growth arrest-specific 5, transcript variant X1	51.88	47.33	109.23	110.17	49.605	109.7
rna38981	gene24244	hnrnpaba	heterogeneous nuclear ribonucleoprotein A/Ba, transcript variant X1	93.8	96.41	109.18	105.42	95.105	107.3
rna62047	gene37103	dldh	dihydrolipoamide dehydrogenase	129.99	133.31	109.06	112.32	131.65	110.69
rna71476	gene44324	hrsp12	heat-responsive protein 12, transcript variant 2	155.95	157.54	109	119.1	156.745	114.05
rna48642	gene29569	snrpd1	small nuclear ribonucleoprotein D1 polypeptide	77.57	73.08	108.98	108.65	75.325	108.815
rna29020	gene18952	pdzk1	PDZ domain containing 1	169.54	169.7	108.79	117.89	169.62	113.34
rna45328	gene27792	fabp7a	fatty acid binding protein 7, brain, a	32.01	29.33	108.79	79.19	30.67	93.99
rna49259	gene29906	sh3bgrl3	SH3 domain binding glutamate-rich protein like 3	90.56	95.44	108.78	125.2	93	116.99
rna28201	gene18505	prkab1b	protein kinase, AMP-activated, beta 1 non-catalytic subunit, b, transcript variant 2	95.47	94.55	108.68	109.51	95.01	109.095
rna40794	gene25259	ndufc2	NADH dehydrogenase (ubiquinone) 1, subcomplex unknown, 2	114.27	105.17	108.34	114.12	109.72	111.23
rna2866	gene1627	gng5	guanine nucleotide binding protein (G protein), gamma 5	83.34	90.99	108.3	114.72	87.165	111.51
rna72221	gene44991	LOC100331909	D-galactoside-specific lectin-like	4.14	4.97	107.76	67.66	4.555	87.71
rna55317	gene33317	capzb	capping protein (actin filament) muscle Z-line, beta, transcript variant X2	102.32	104.05	107.48	113.28	103.185	110.38
rna26825	gene17660	ndufb11	NADH dehydrogenase (ubiquinone) 1 beta subcomplex, 11	103.77	106.38	107.44	123.2	105.075	115.32
rna58022	gene34903	chia.6	chitinase, acidic.6	45.78	47.46	107.34	105.06	46.62	106.2
rna787	gene393	grhprb	glyoxylate reductase/hydroxypyruvate reductase b, transcript variant X1	78.75	78.52	107.32	85.79	78.635	96.555
rna52799	gene31889	zp2.5	zona pellucida glycoprotein 2, tandem duplicate 5	1.15	2.05	107.27	67.43	1.6	87.35
rna66737	gene40770	p4hb	prolyl 4-hydroxylase, beta polypeptide	54.6	54.19	107.05	93.72	54.395	100.385
rna33550	gene21314	rpn2	ribophorin II	108.31	110.77	106.99	106.95	109.54	106.97
rna29493	gene19187	sap18	Sin3A-associated protein	75.72	79.19	106.85	102.02	77.455	104.435
rna69451	gene42813	fasn	fatty acid synthase, transcript variant X3	29.18	32.63	106.53	87.81	30.905	97.17
rna18138	gene13074	h2afva	H2A histone family, member Va	104.26	104.01	106.27	116.3	104.135	111.285
rna35097	gene22147	snu13b	SNU13 homolog, small nuclear ribonucleoprotein b (U4/U6.U5)	60.03	63.61	106.14	102.93	61.82	104.535
rna64724	gene39328	ndufab1a	NADH dehydrogenase (ubiquinone) 1, alpha/beta subcomplex, 1a	71.32	76.09	106.02	106.13	73.705	106.075
rna48927	gene29722	sdha	succinate dehydrogenase complex, subunit A, flavoprotein (Fp)	122.97	119.19	105.95	106.07	121.08	106.01
rna32458	gene20705	ucp2	uncoupling protein 2	94.72	88.71	105.68	108.88	91.715	107.28
rna62258	gene37217	etfa	electron-transfer-flavoprotein, alpha polypeptide	98.54	98.72	105.05	105.07	98.63	105.06
rna7521	gene4455	bud31	BUD31 homolog (S. cerevisiae)	80.13	85.78	104.88	100.88	82.955	102.88
rna61941	gene37016	ldha	lactate dehydrogenase A4	43.21	44.15	104.87	116.25	43.68	110.56
rna6120	gene3602	rab5c	RAB5C, member RAS oncogene family	115.8	117.44	104.8	105.81	116.62	105.305
rna51859	gene31359	cd164	CD164 molecule, sialomucin	192.16	187.39	104.77	102.03	189.775	103.4
rna4459	gene2505	crema	cAMP responsive element modulator a, transcript variant X3	49.67	54.06	104.72	116.91	51.865	110.815
rna24349	gene16407	nedd8	neural precursor cell expressed, developmentally down-regulated 8	98.07	93.57	104.71	109.14	95.82	106.925
rna4911	gene2758	ndufv2	NADH dehydrogenase (ubiquinone) flavoprotein 2	119.8	111.1	104.48	109.58	115.45	107.03
rna9387	gene5455	btg1	B-cell translocation gene 1, anti-proliferative	158.97	155.16	104.18	103.04	157.065	103.61
rna71121	gene44036	cotl1	coactosin-like F-actin binding protein 1	145.69	118.4	104.1	138.66	132.045	121.38
rna58047	gene34908	mfsd4ab	major facilitator superfamily domain containing 4Ab	123.52	125.27	104.01	93.36	124.395	98.685
rna4933	gene2774	calr3b	calreticulin 3b	50.9	54.47	103.93	99.2	52.685	101.565
rna50601	gene30592	leg1.2	liver-enriched gene 1, tandem duplicate 2	9.59	9.06	103.89	69.73	9.325	86.81
rna21951	gene14998	glulb	glutamate-ammonia ligase (glutamine synthase) b	79.08	77.26	103.85	106.63	78.17	105.24
rna51200	gene30961	ckbb	creatine kinase, brain b	64.24	60.7	103.64	96.2	62.47	99.92
rna57759	gene34779	krt18	keratin 18	119.47	117.77	103.54	108.32	118.62	105.93
rna72388	gene45119	krt18	keratin 18	119.47	117.77	103.54	108.32	118.62	105.93
rna22448	gene15247	cth	cystathionase (cystathionine gamma-lyase)	61.9	62.48	103.39	104.53	62.19	103.96
rna24707	gene16580	tpma	alpha-tropomyosin	140.12	142.04	103.26	104.31	141.08	103.785
rna58851	gene35288	bin2a	bridging integrator 2a	113.32	113.95	103.24	107.95	113.635	105.595
rna25872	gene17132	ostc	oligosaccharyltransferase complex subunit	66.83	62.26	103.2	113.1	64.545	108.15
rna74919	gene47002	vtg2	vitellogenin 2, transcript variant 2	1.77	5.72	103.13	62.57	3.745	82.85
rna34408	gene21748	cdc42	cell division cycle 42, transcript variant 1	87.89	87.66	102.84	102.35	87.775	102.595
rna26103	gene17253	gabarapb	GABA(A) receptor-associated protein b	137.28	143.26	102.81	101.51	140.27	102.16
rna3446	gene1938	cyp7a1	cytochrome P450, family 7, subfamily A, polypeptide 1	122.62	115.34	102.2	92.31	118.98	97.255
rna30770	gene19798	LOC101885164	death-associated protein-like 1-B	164.77	166.76	102.2	98.18	165.765	100.19
rna43702	gene26905	mcl1b	MCL1, BCL2 family apoptosis regulator b	55.35	58.17	101.88	109.77	56.76	105.825
rna35963	gene22573	srsf2a	serine/arginine-rich splicing factor 2a	80.1	75.1	101.87	95.72	77.6	98.795
rna2995	gene1705	selt1a	selenoprotein T, 1a	105.94	111.07	101.83	104.95	108.505	103.39
rna37942	gene23651	eif4ebp2	eukaryotic translation initiation factor 4E binding protein 2	106.57	113.43	101.74	106.67	110	104.205
rna56123	gene33782	wu:fb55g09	wu:fb55g09	129.49	124.68	101.69	115.02	127.085	108.355
rna6851	gene4005	prmt1	protein arginine methyltransferase 1	66.59	67.53	101.59	102.24	67.06	101.915
rna53097	gene32073	si:dkey-102g19.3	si:dkey-102g19.3, transcript variant X1	58.89	55.92	101.32	110.61	57.405	105.965
rna39004	gene24254	hars	histidyl-tRNA synthetase, transcript variant 2	79.38	80.4	101.29	101.85	79.89	101.57
rna33153	gene21106	gamt	guanidinoacetate N-methyltransferase	52.11	52.96	100.98	77.25	52.535	89.115
rna49824	gene30207	agr2	anterior gradient 2	59.48	64.98	100.87	130.67	62.23	115.77
rna3456	gene1945	15-Sep	selenoprotein 15	94.19	102.91	100.76	117.07	98.55	108.915
rna44547	gene27321	rad21a	RAD21 cohesin complex component a	138.57	138.17	100.68	102.48	138.37	101.58
rna70584	gene43629	pnrc2	proline-rich nuclear receptor coactivator 2	104.91	104.18	100.43	104.69	104.545	102.56
rna29124	gene19006	u2af1	U2 small nuclear RNA auxiliary factor 1	95.17	99.39	100.36	102.77	97.28	101.565
rna7519	gene4453	shmt1	serine hydroxymethyltransferase 1 (soluble)	80.49	85.5	100.34	97.6	82.995	98.97
rna50482	gene30527	si:ch73-359m17.5	si:ch73-359m17.5	78.63	79.82	100.33	158.61	79.225	129.47
rna63748	gene38427	cdo1	cysteine dioxygenase, type I	23.05	21.07	100.23	69.36	22.06	84.795
rna30098	gene19471	mob4	MOB family member 4, phocein	97.73	95.88	99.85	106.28	96.805	103.065
rna5029	gene2845	sf3a2	splicing factor 3a, subunit 2	99.75	102.2	99.46	96.36	100.975	97.91
rna74299	gene46504	aco2	aconitase 2, mitochondrial	139.38	144.45	99.32	110.34	141.915	104.83
rna55769	gene33587	cox14	COX14 cytochrome c oxidase assembly factor	63.61	61.14	99.12	110.45	62.375	104.785
rna27465	gene17996	rhoab	ras homolog gene family, member Ab	86.99	89.84	99	104.18	88.415	101.59
rna36499	gene22926	fam53b	family with sequence similarity 53, member B	112.19	105.52	98.93	98.47	108.855	98.7
rna22139	gene15098	ptmaa	prothymosin, alpha a	74.4	74.04	98.92	108.77	74.22	103.845
rna66897	gene40896	ptmaa	prothymosin, alpha a	74.4	74.04	98.92	108.77	74.22	103.845
rna75354	gene47316	ptmaa	prothymosin, alpha a	74.4	74.04	98.92	108.77	74.22	103.845
rna42719	gene26336	sri	sorcin	67.22	66.53	98.51	117.73	66.875	108.12
rna59126	gene35437	si:dkey-194e6.1	si:dkey-194e6.1, transcript variant X1	134.51	147.93	98.11	110.53	141.22	104.32
rna18693	gene13326	anxa1a	annexin A1a	86.63	83.45	98.07	117.65	85.04	107.86
rna21559	gene14785	ndufs1	NADH dehydrogenase (ubiquinone) Fe-S protein 1	112.16	108.4	97.95	94.27	110.28	96.11
rna53526	gene32246	snrpd3l	small nuclear ribonucleoprotein D3 polypeptide, like	76.4	80.09	97.61	111.63	78.245	104.62
rna61060	gene36528	fads2	fatty acid desaturase 2	26.82	25.59	97.29	76.81	26.205	87.05
rna35640	gene22430	cox7a3	cytochrome c oxidase subunit VIIa polypeptide 3	82.22	81.77	97.07	92.29	81.995	94.68
rna69352	gene42726	cox7a3	cytochrome c oxidase subunit VIIa polypeptide 3	82.22	81.77	97.07	92.29	81.995	94.68
rna5465	gene3166	sumo2b	small ubiquitin-like modifier 2b	103.21	107.16	97.06	97.25	105.185	97.155
rna67052	gene41020	krt4	keratin 4	21.92	20.44	96.52	124.67	21.18	110.595
rna51960	gene31407	zp3a.1	zona pellucida glycoprotein 3a, tandem duplicate 1	0.79	1.45	96.35	61.92	1.12	79.135
rna50439	gene30495	rrm2	ribonucleotide reductase M2 polypeptide	34.04	34.53	96.13	83.47	34.285	89.8
rna51758	gene31319	ywhaqa	tyrosine 3-monooxygenase/tryptophan 5-monooxygenase activation protein, theta polypeptide a	77.83	76.71	96.12	97.47	77.27	96.795
rna56448	gene33973	polr2eb	polymerase (RNA) II (DNA directed) polypeptide E, b	67.28	70.71	95.91	104.58	68.995	100.245
rna18818	gene13378	histh1l	histone H1 like	213.16	222.92	95.8	94.19	218.04	94.995
rna52776	gene31871	zgc:171670	zgc:171670, transcript variant X1	0.8	2.07	95.71	63.19	1.435	79.45
rna48898	gene29713	psmb8a	proteasome subunit beta 8A	81.02	77.39	95.55	96.58	79.205	96.065
rna25120	gene16747	ndufs3	NADH dehydrogenase (ubiquinone) Fe-S protein 3, (NADH-coenzyme Q reductase)	90.74	88.34	95.33	104.68	89.54	100.005
rna53262	gene32165	psmb7	proteasome subunit beta 7	90.78	96.3	95.26	95.43	93.54	95.345
rna34472	gene21790	park7	parkinson protein 7	77.43	76.86	95.18	86.93	77.145	91.055
rna1638	gene870	ddx39aa	DEAD (Asp-Glu-Ala-Asp) box polypeptide 39Aa	83.97	80.9	95.16	93.64	82.435	94.4
rna54404	gene32845	fkbp2	FK506 binding protein 2	66.76	69.79	95	96.25	68.275	95.625
rna65080	gene39585	si:dkey-27h10.2	si:dkey-27h10.2, transcript variant X4	54.61	54.31	94.92	123.13	54.46	109.025
rna54892	gene33055	pgrmc1	progesterone receptor membrane component 1	96.79	97.9	94.9	102.14	97.345	98.52
rna33700	gene21397	psmd6	proteasome 26S subunit, non-ATPase 6	90.4	88.64	94.88	90.9	89.52	92.89
rna2198	gene1173	ndufb7	NADH dehydrogenase (ubiquinone) 1 beta subcomplex, 7	108.14	100.48	94.61	103.7	104.31	99.155
rna41568	gene25708	zgc:152863	zgc:152863	243.23	219.43	94.54	91.38	231.33	92.96
rna37586	gene23486	rab1ab	RAB1A, member RAS oncogene family b	84.72	86.51	94.43	98.96	85.615	96.695
rna43694	gene26900	ctss2.1	cathepsin S, ortholog2, tandem duplicate 1	36.37	38.68	94.4	95.89	37.525	95.145
rna51832	gene31349	pdia6	protein disulfide isomerase family A, member 6	39.8	39.44	94.37	80.2	39.62	87.285
rna28857	gene18864	marco	macrophage receptor with collagenous structure, transcript variant X1	167.25	171.74	94.12	94.48	169.495	94.3
rna61571	gene36811	ndufa9a	NADH dehydrogenase (ubiquinone) 1 alpha subcomplex, 9a	108.55	108.26	94.03	100.63	108.405	97.33
rna33472	gene21273	elovl1b	ELOVL fatty acid elongase 1b, transcript variant 2	93.27	100.85	93.91	104.83	97.06	99.37
rna36942	gene23181	epcam	epithelial cell adhesion molecule	61.54	61.46	93.84	82.55	61.5	88.195
rna74362	gene46554	epcam	epithelial cell adhesion molecule	61.54	61.46	93.84	82.55	61.5	88.195
rna44330	gene27206	si:dkey-7j14.6	si:dkey-7j14.6	95.22	99.36	93.63	98.83	97.29	96.23
rna44277	gene27183	fbl	fibrillarin	51.96	61.81	93.55	92.98	56.885	93.265
rna2772	gene1586	si:ch211-162e15.3	si:ch211-162e15.3	71.34	68.59	93.33	90.46	69.965	91.895
rna39535	gene24566	atox1	antioxidant 1 copper chaperone	93.8	101.22	93.18	102.16	97.51	97.67
rna1601	gene846	ndufs8a	NADH dehydrogenase (ubiquinone) Fe-S protein 8a	100.46	106.07	93.13	97.69	103.265	95.41
rna8653	gene5089	atp6v1e1b	ATPase, H+ transporting, lysosomal, V1 subunit E1b	97.12	98.23	93.11	102.58	97.675	97.845
rna53461	gene32225	nop56	NOP56 ribonucleoprotein homolog, transcript variant 1	77.21	77.4	93.1	99.28	77.305	96.19
rna33152	gene21105	ndufs7	NADH dehydrogenase (ubiquinone) Fe-S protein 7, (NADH-coenzyme Q reductase)	101.84	103.86	92.96	109.37	102.85	101.165
rna25570	gene16998	leap2	liver-expressed antimicrobial peptide 2	32.37	43.29	92.82	114.24	37.83	103.53
rna33213	gene21137	lsm4	LSM4 homolog, U6 small nuclear RNA and mRNA degradation associated	79.77	82.53	92.76	98.58	81.15	95.67
rna70225	gene43355	adh5	alcohol dehydrogenase 5	132.27	126.99	92.71	92.57	129.63	92.64
rna38366	gene23864	got1	glutamic-oxaloacetic transaminase 1, soluble, transcript variant X1	85.32	89.83	92.42	89.59	87.575	91.005
rna40342	gene24982	atp6v0e1	ATPase, H+ transporting, lysosomal V0 subunit e1	73.94	87.66	92.42	98.88	80.8	95.65
rna32546	gene20743	tmprss2	transmembrane protease, serine 2	162.08	156.2	92.15	101.51	159.14	96.83
rna29193	gene19055	ehhadh	enoyl-CoA, hydratase/3-hydroxyacyl CoA dehydrogenase	168.35	160.98	92	88.27	164.665	90.135
rna27699	gene18185	rhocb	ras homolog family member Cb	69.23	64.85	91.88	91.49	67.04	91.685
rna47843	gene29146	cyba	cytochrome b-245, alpha polypeptide	63.81	62.69	91.66	103.24	63.25	97.45
rna2550	gene1458	znfl2a	zinc finger-like gene 2a	134.97	132.4	91.59	91.68	133.685	91.635
rna41747	gene25788	si:ch211-207n23.2	si:ch211-207n23.2	202.45	178.77	91.39	104.16	190.61	97.775
rna51085	gene30900	si:dkey-5n18.1	si:dkey-5n18.1	80.28	78.46	91.38	97.99	79.37	94.685
rna8431	gene4997	nap1l1	nucleosome assembly protein 1-like 1, transcript variant X2	94.98	96.43	91.36	92.83	95.705	92.095
rna38761	gene24092	slc34a1a	solute carrier family 34 (type II sodium/phosphate cotransporter), member 1a	106.59	109.83	91.18	95.58	108.21	93.38
rna74393	gene46581	srgn	serglycin	52.06	57.32	91.11	104.39	54.69	97.75
rna58872	gene35301	sars	seryl-tRNA synthetase	66.17	70.35	90.91	92.33	68.26	91.62
rna33122	gene21083	rpn1	ribophorin I	73.15	72.46	90.72	85.25	72.805	87.985
rna67054	gene41022	zgc:77517	zgc:77517	42.86	42.17	90.59	97.89	42.515	94.24
rna51958	gene31406	zp3a.2	zona pellucida glycoprotein 3a, tandem duplicate 2	0.86	1.32	90.54	60.44	1.09	75.49
rna27746	gene18215	slc13a3	solute carrier family 13 (sodium-dependent dicarboxylate transporter), member 3	154.43	146.78	90.48	94.94	150.605	92.71
rna28819	gene18847	bzw1b	basic leucine zipper and W2 domains 1b, transcript variant X1	44.49	51.43	90.43	85.62	47.96	88.025
rna42917	gene26456	tpi1b	triosephosphate isomerase 1b	113.47	118.61	90.42	132.74	116.04	111.58
rna52549	gene31748	rab10	RAB10, member RAS oncogene family	90.36	88.11	90.18	88.02	89.235	89.1
rna7076	gene4126	ndufab1b	NADH dehydrogenase (ubiquinone) 1, alpha/beta subcomplex, 1b, transcript variant 1	94.42	99.32	89.78	90.43	96.87	90.105
rna53245	gene32149	ch25hl2	cholesterol 25-hydroxylase like 2	70.42	67.2	89.6	95.25	68.81	92.425
rna3026	gene1721	cmpk	cytidylate kinase	52.56	54.27	89.46	83.39	53.415	86.425
rna24342	gene16400	mrpl52	mitochondrial ribosomal protein L52	51.25	49.19	89.45	90.03	50.22	89.74
rna6650	gene3893	lgals2a	lectin, galactoside-binding, soluble, 2a	90.25	87.32	89.37	97.06	88.785	93.215
rna30153	gene19505	si:ch211-125e6.13	si:ch211-125e6.13	0.18	0.61	89.33	63.04	0.395	76.185
rna26824	gene17659	rhoaa	ras homolog gene family, member Aa	96.15	97.11	89.3	93.79	96.63	91.545
rna55190	gene33254	vdac1	voltage-dependent anion channel 1	98.34	102.93	89.29	91.46	100.635	90.375
rna28535	gene18685	fkbp1aa	FK506 binding protein 1Aa, transcript variant 1	114.25	96.45	88.96	104.82	105.35	96.89
rna26400	gene17438	vdac3	voltage-dependent anion channel 3	102.47	101.31	88.77	92.9	101.89	90.835
rna25141	gene16761	f2	coagulation factor II (thrombin), transcript variant X1	34.46	32.23	88.55	65.9	33.345	77.225
rna36418	gene22875	bccip	BRCA2 and CDKN1A interacting protein	72.31	72.6	88.55	93.78	72.455	91.165
rna59422	gene35632	cyb5a	cytochrome b5 type A (microsomal), transcript variant X1	62.37	64.48	88.2	80.23	63.425	84.215
rna63360	gene38098	psmd2	proteasome 26S subunit, non-ATPase 2	106.91	98.27	88.19	88.09	102.59	88.14
rna59217	gene35492	abce1	ATP-binding cassette, sub-family E (OABP), member 1	69.01	64.73	87.88	87.03	66.87	87.455
rna58960	gene35349	copz1	coatomer protein complex, subunit zeta 1	66.27	64.04	87.74	93.89	65.155	90.815
rna31061	gene19962	ube2l3a	ubiquitin-conjugating enzyme E2L 3a	69.37	78.28	87.67	81.71	73.825	84.69
rna47736	gene29085	ctsh	cathepsin H	121.75	124.76	87.66	87.87	123.255	87.765
rna19207	gene13573	btf3	basic transcription factor 3, transcript variant X3	81.56	86	87.55	101.06	83.78	94.305
rna40936	gene25347	zgc:92630	zgc:92630	40.65	35.73	87.49	67.76	38.19	77.625
rna41479	gene25655	ckmb	creatine kinase, muscle b, transcript variant X1	70.69	74.89	87.44	75.57	72.79	81.505
rna23869	gene16091	polr2l	polymerase (RNA) II (DNA directed) polypeptide L	17.59	23.75	87.4	77.76	20.67	82.58
rna21005	gene14531	txnrd1	thioredoxin reductase 1	73.71	73.94	87.39	85.12	73.825	86.255
rna72172	gene44941	cfhl4	complement factor H like 4	8.39	7.01	87.19	61.13	7.7	74.16
rna52306	gene31588	slc22a2	solute carrier family 22 (organic cation transporter), member 2	199.37	192.3	87.14	80.27	195.835	83.705
rna34421	gene21753	vamp3	vesicle-associated membrane protein 3 (cellubrevin), transcript variant X1	103.55	104.29	86.71	92.89	103.92	89.8
rna47256	gene28835	hsbp1b	heat shock factor binding protein 1b	67.31	75.73	86.48	97.52	71.52	92
rna35239	gene22218	hexim1	hexamethylene bis-acetamide inducible 1	89.95	94.03	86.46	81.05	91.99	83.755
rna58305	gene35046	eno1a	enolase 1a, (alpha)	45.11	44.46	86.35	98.58	44.785	92.465
rna72585	gene45244	eno1a	enolase 1a, (alpha)	45.11	44.46	86.35	98.58	44.785	92.465
rna18137	gene13074	h2afva	H2A histone family, member Va, transcript variant X1	62.12	72.03	86.24	84.68	67.075	85.46
rna25131	gene16755	psmc3	proteasome 26S subunit, ATPase 3, transcript variant X1	69.56	67.86	85.94	81.34	68.71	83.64
rna6478	gene3806	kpna2	karyopherin alpha 2 (RAG cohort 1, importin alpha 1)	76.43	70.7	85.93	72.89	73.565	79.41
rna7108	gene4140	scpep1	serine carboxypeptidase 1	98.21	94.9	85.91	85.72	96.555	85.815
rna29542	gene19207	zgc:162944	zgc:162944	0	0	85.89	63.65	0	74.77
rna21864	gene14945	psmd12	proteasome 26S subunit, non-ATPase 12	62.63	64.41	85.87	88.17	63.52	87.02
rna24388	gene16430	si:ch211-226l4.6	si:ch211-226l4.6	2.73	2.03	85.79	52.08	2.38	68.935
rna65789	gene40073	lta4h	leukotriene A4 hydrolase	75.28	78.49	85.68	91.59	76.885	88.635
rna44350	gene27216	mrpl32	mitochondrial ribosomal protein L32	67.18	68.02	85.57	92	67.6	88.785
rna24729	gene16595	serf2	small EDRK-rich factor 2	87.57	89.9	85.24	92.56	88.735	88.9
rna49362	gene29959	cbx3a	chromobox homolog 3a (HP1 gamma homolog, Drosophila)	73.86	73.82	85.24	91.03	73.84	88.135
rna1389	gene724	spcs3	signal peptidase complex subunit 3	54.42	53.49	85.24	88.86	53.955	87.05
rna21421	gene14723	ola1	Obg-like ATPase 1, transcript variant 1	81.61	82.62	85.23	77.68	82.115	81.455
rna60517	gene36187	ube2v2	ubiquitin-conjugating enzyme E2 variant 2	79.26	80.89	85.05	90.84	80.075	87.945
rna74918	gene47001	vtg7	vitellogenin 7	1.14	1.28	84.86	45.58	1.21	65.22
rna61280	gene36657	psmd13	proteasome 26S subunit, non-ATPase 13	72.63	76.86	84.79	92.38	74.745	88.585
rna25847	gene17112	sdr16c5b	short chain dehydrogenase/reductase family 16C, member 5b	61.92	59.73	84.75	76.82	60.825	80.785
rna17851	gene12901	sat1a.2	spermidine/spermine N1-acetyltransferase 1a, duplicate 2	56.14	59	84.68	88.92	57.57	86.8
rna60407	gene36120	abcd3a	ATP-binding cassette, sub-family D (ALD), member 3a	103.06	100.15	84.4	77.72	101.605	81.06
rna34164	gene21615	wdr83os	WD repeat domain 83 opposite strand	63.29	70.46	84.32	91.1	66.875	87.71
rna46149	gene28224	ywhaqb	tyrosine 3-monooxygenase/tryptophan 5-monooxygenase activation protein, theta polypeptide b	80.13	80.56	84.29	87.9	80.345	86.095
rna7697	gene4557	prkcsh	protein kinase C substrate 80K-H	70.62	70.8	84.19	84.86	70.71	84.525
rna8306	gene4923	si:ch211-51e12.7	si:ch211-51e12.7	65.17	64.14	84.06	80.86	64.655	82.46
rna7803	gene4618	mrpl12	mitochondrial ribosomal protein L12	60.93	66.43	83.96	78.67	63.68	81.315
rna29907	gene19392	fdx1	ferredoxin 1	46	50.73	83.94	72.88	48.365	78.41
rna68348	gene41963	fdx1	ferredoxin 1	46	50.73	83.94	72.88	48.365	78.41
rna2588	gene1481	LOC101882185	alanine aminotransferase 2-like	134.93	145.9	83.89	86.41	140.415	85.15
rna5595	gene3243	cyp2k22	cytochrome P450, family 2, subfamily K, polypeptide 22	12.35	11.99	83.86	84.44	12.17	84.15
rna22680	gene15362	slc26a6l	solute carrier family 26, member 6, like	62.85	63.78	83.66	99.54	63.315	91.6
rna67035	gene41005	eif4bb	eukaryotic translation initiation factor 4Bb	24.7	24.07	83.59	77.1	24.385	80.345
rna36677	gene23030	degs1	delta(4)-desaturase, sphingolipid 1	82.05	76.96	83.57	86.33	79.505	84.95
rna20732	gene14393	h1m	linker histone H1M, transcript variant X1	0.65	0.83	83.54	77.2	0.74	80.37
rna45889	gene28082	mrpl57	mitochondrial ribosomal protein L57	52.77	52.19	83.5	78.49	52.48	80.995
rna54679	gene32935	nhp2	NHP2 ribonucleoprotein homolog (yeast)	48.19	50.96	83.41	78.75	49.575	81.08
rna57234	gene34472	hoga1	4-hydroxy-2-oxoglutarate aldolase 1	96.67	99.01	83.33	89	97.84	86.165
rna60574	gene36214	arf2b	ADP-ribosylation factor 2b	88.71	88.28	83.22	90.21	88.495	86.715
rna21378	gene14711	sucla2	succinate-CoA ligase, ADP-forming, beta subunit	67.84	68.57	82.9	83.44	68.205	83.17
rna38452	gene23903	zgc:153073	zgc:153073	73.97	77.45	82.71	91.57	75.71	87.14
rna27024	gene17749	cpox	coproporphyrinogen oxidase	98.27	98.31	82.64	79.83	98.29	81.235
rna48692	gene29593	tomm7	translocase of outer mitochondrial membrane 7 homolog (yeast)	75.37	66.49	82.6	88.42	70.93	85.51
rna33199	gene21128	ndufa11	NADH dehydrogenase (ubiquinone) 1 alpha subcomplex, 11	87.52	79.73	82.44	110.85	83.625	96.645
rna1986	gene1035	acy3.2	aspartoacylase (aminocyclase) 3, tandem duplicate 2	87.32	93.83	82.41	72.51	90.575	77.46
rna56908	gene34273	vtg2	vitellogenin 2, transcript variant 2	1.77	0	82.4	59.77	0.885	71.085
rna21001	gene14528	lgals2b	lectin, galactoside-binding, soluble, 2b	50.06	56.98	82.31	101.09	53.52	91.7
rna50784	gene30692	igfbp1a	insulin-like growth factor binding protein 1a	61.5	65.25	82.12	92.64	63.375	87.38
rna33467	gene21271	btf3l4	basic transcription factor 3-like 4	63.59	58.46	82.06	82.62	61.025	82.34
rna51875	gene31366	snx3	sorting nexin 3	88.64	84.87	82.06	85.99	86.755	84.025
rna23233	gene15652	ctsa	cathepsin A	107.56	109.11	82.02	89.07	108.335	85.545
rna52794	gene31884	zp2.2	zona pellucida glycoprotein 2, tandem duplicate 2	1.06	1.86	81.83	53.68	1.46	67.755
rna33006	gene21033	hnrnpa1a	heterogeneous nuclear ribonucleoprotein A1a, transcript variant X6	71.02	90.73	81.76	74.11	80.875	77.935
rna52112	gene31479	rpl7l1	ribosomal protein L7-like 1	44.98	42	81.64	82.04	43.49	81.84
rna54074	gene32656	cbr1l	carbonyl reductase 1-like	96.14	98.14	81.58	84.67	97.14	83.125
rna57758	gene34778	krt8	keratin 8	29.48	27.23	81.45	72.57	28.355	77.01
rna54970	gene33114	aldocb	aldolase C, fructose-bisphosphate, b	39.88	39.5	81.16	83.71	39.69	82.435
rna5907	gene3493	tufm	Tu translation elongation factor, mitochondrial	63.36	64.64	81.09	83.67	64	82.38
rna20186	gene14109	ccnb1	cyclin B1	43.67	44.75	81.01	70.73	44.21	75.87
rna28808	gene18838	pcbp2	poly(rC) binding protein 2	91.75	92.26	80.94	86.91	92.005	83.925
rna44915	gene27553	hao1	hydroxyacid oxidase (glycolate oxidase) 1	67.91	72.66	80.9	69.11	70.285	75.005
rna43852	gene26974	rwdd1	RWD domain containing 1	61.92	66.77	80.88	76.16	64.345	78.52
rna43219	gene26627	skap2	src kinase associated phosphoprotein 2	47.09	49.8	80.81	100.07	48.445	90.44
rna72660	gene45303	zgc:153867	zgc:153867	81.34	81.85	80.67	90.01	81.595	85.34
rna50456	gene30509	kpnb1	karyopherin (importin) beta 1	85.71	81.66	80.65	79.43	83.685	80.04
rna20972	gene14512	atf4a	activating transcription factor 4a	92.25	88.53	80.64	91.12	90.39	85.88
rna59185	gene35472	myl9a	myosin, light chain 9a, regulatory	126.62	133.49	80.63	94.86	130.055	87.745
rna22969	gene15503	capza1a	capping protein (actin filament) muscle Z-line, alpha 1a	81.47	79.32	80.6	80.69	80.395	80.645
rna32924	gene20986	cnbpb	CCHC-type zinc finger, nucleic acid binding protein b	83.89	84.24	80.55	86.24	84.065	83.395
rna6791	gene3974	limd2	LIM domain containing 2	57.6	54.26	80.52	83.02	55.93	81.77
rna20333	gene14180	ppp2r1ba	protein phosphatase 2, regulatory subunit A, beta a	82.13	82.43	80.49	78.34	82.28	79.415
rna18227	gene13124	ranbp1	RAN binding protein 1	62.32	65.94	80.46	79.94	64.13	80.2
rna68825	gene42318	LOC110438871	high mobility group protein B1-like	126.21	127.66	80.4	93.15	126.935	86.775
rna26630	gene17556	bcap31	B-cell receptor-associated protein 31	70.26	68.58	80.33	77.29	69.42	78.81
rna71214	gene44112	rab11a	RAB11a, member RAS oncogene family	86.76	86.51	80.31	78.97	86.635	79.64
rna72043	gene44819	si:dkey-78l4.14	si:dkey-78l4.14	42.48	43.84	80.18	82.53	43.16	81.355
rna19099	gene13524	c9	complement component 9	10.18	11.45	79.91	51.53	10.815	65.72
rna36879	gene23142	tuba4l	tubulin, alpha 4 like	5.11	6.28	79.39	55.87	5.695	67.63
rna59945	gene35893	gars	glycyl-tRNA synthetase	63.37	63.77	79.26	77.98	63.57	78.62
rna58956	gene35347	hnrnpa1b	heterogeneous nuclear ribonucleoprotein A1b	35.47	30.39	79.25	79.63	32.93	79.44
rna46990	gene28698	cyp1a	cytochrome P450, family 1, subfamily A	149.63	140.26	79.23	84.69	144.945	81.96
rna37941	gene23650	ppa1b	pyrophosphatase (inorganic) 1b	57.47	56.52	79.09	77.59	56.995	78.34
rna53364	gene32194	agxt2	alanine--glyoxylate aminotransferase 2	159.25	159.26	78.74	75.44	159.255	77.09
rna38521	gene23935	mgst3b	microsomal glutathione S-transferase 3b	93.82	90.4	78.64	88.43	92.11	83.535
rna25002	gene16697	hsd11b2	hydroxysteroid (11-beta) dehydrogenase 2	94.95	92.27	78.61	81.25	93.61	79.93
rna1914	gene989	dpy30	dpy-30 histone methyltransferase complex regulatory subunit, transcript variant 1	82.9	69.12	78.53	87.67	76.01	83.1
rna69281	gene42680	hbz	hemoglobin subunit zeta	76.26	75.36	78.5	94.34	75.81	86.42
rna26762	gene17620	ccdc124	coiled-coil domain containing 124	73.83	73.37	78.34	78.43	73.6	78.385
rna46869	gene28616	pkma	pyruvate kinase, muscle, a, transcript variant X1	55.82	53.6	78.3	86	54.71	82.15
rna23090	gene15571	eif6	eukaryotic translation initiation factor 6	49.34	51.64	78.15	80.79	50.49	79.47
rna22127	gene15092	ndufb5	NADH dehydrogenase (ubiquinone) 1 beta subcomplex 5	73.69	75.18	78.01	82.13	74.435	80.07
rna66892	gene40891	ndufb5	NADH dehydrogenase (ubiquinone) 1 beta subcomplex 5	73.69	75.18	78.01	82.13	74.435	80.07
rna26053	gene17229	psmd7	proteasome 26S subunit, non-ATPase 7	61.62	62.9	77.95	78.15	62.26	78.05
rna24502	gene16478	ap1s1	adaptor-related protein complex 1, sigma 1 subunit, transcript variant 1	69.16	75.05	77.93	82.82	72.105	80.375
rna2770	gene1585	tfr1a	transferrin receptor 1a, transcript variant X1	93.23	102.12	77.84	75.3	97.675	76.57
rna33334	gene21185	psmd14	proteasome 26S subunit, non-ATPase 14	69.99	65.54	77.72	78.47	67.765	78.095
rna62024	gene37088	idh3a	isocitrate dehydrogenase 3 (NAD+) alpha	55.67	58.86	77.52	72.94	57.265	75.23
rna40043	gene24804	hnrnpa0b	heterogeneous nuclear ribonucleoprotein A0b	47.03	44.37	77.51	80.91	45.7	79.21
rna27837	gene18263	slc20a1a	solute carrier family 20, member 1a	37.68	39.09	77.44	86.66	38.385	82.05
rna67969	gene41684	slc20a1a	solute carrier family 20, member 1a	37.68	39.09	77.44	86.66	38.385	82.05
rna56278	gene33879	bzw1a	basic leucine zipper and W2 domains 1a	55.38	57.3	77.39	73.91	56.34	75.65
rna46982	gene28693	bloc1s6	biogenesis of lysosomal organelles complex-1, subunit 6, pallidin	89.7	92.1	77.26	74.91	90.9	76.085
rna31267	gene20062	mat2aa	methionine adenosyltransferase II, alpha a	50.36	46.59	77.17	76.73	48.475	76.95
rna28845	gene18858	ndufb3	NADH dehydrogenase (ubiquinone) 1 beta subcomplex, 3	91.57	87.84	77.11	75.09	89.705	76.1
rna39354	gene24457	lygl1	lysozyme g-like 1	72.18	71.6	76.99	75.45	71.89	76.22
rna33671	gene21382	id1	inhibitor of DNA binding 1	101.52	101.66	76.92	83.34	101.59	80.13
rna19293	gene13619	nccrp1	non-specific cytotoxic cell receptor protein 1	46.19	47.31	76.78	84.28	46.75	80.53
rna66324	gene40479	nccrp1	non-specific cytotoxic cell receptor protein 1	46.19	47.31	76.78	84.28	46.75	80.53
rna71034	gene43963	dlst	dihydrolipoamide S-succinyltransferase	42.61	44.3	76.76	80.92	43.455	78.84
rna24847	gene16646	cd81a	CD81 molecule a	107.88	110.49	76.74	77.14	109.185	76.94
rna22779	gene15412	gpx1b	glutathione peroxidase 1b	49.28	48.69	76.71	90	48.985	83.355
rna21010	gene14534	chchd6b	coiled-coil-helix-coiled-coil-helix domain containing 6b	72.16	71.46	76.7	81.13	71.81	78.915
rna27106	gene17793	mknk2b	MAP kinase interacting serine/threonine kinase 2b	81.74	75.54	76.68	83.26	78.64	79.97
rna52896	gene31945	rad23b	RAD23 homolog B, nucleotide excision repair protein	79.57	81.59	76.67	77.13	80.58	76.9
rna43695	gene26901	ctss2.2	cathepsin S, ortholog 2, tandem duplicate 2	106.71	101.83	76.58	83.86	104.27	80.22
rna44233	gene27165	psmc4	proteasome 26S subunit, ATPase 4	64.1	65.14	76.58	84.16	64.62	80.37
rna34642	gene21901	srsf11	serine/arginine-rich splicing factor 11	53.89	52.37	76.49	71.97	53.13	74.23
rna1933	gene1000	actr2a	ARP2 actin related protein 2a homolog	67.95	70.25	76.48	85.75	69.1	81.115
rna24275	gene16364	rbm4.3	RNA binding motif protein 4.3	65.37	68.18	76.36	70.99	66.775	73.675
rna6135	gene3609	cnp	2',3'-cyclic nucleotide 3' phosphodiesterase, transcript variant X1	48.52	51.92	76.33	70.51	50.22	73.42
rna65214	gene39677	psmb5	proteasome subunit beta 5	55.72	59.21	76.17	82.72	57.465	79.445
rna51974	gene31415	arpc5b	actin related protein 2/3 complex, subunit 5B	64.43	64.99	76.12	79.99	64.71	78.055
rna27502	gene18015	prkar2aa	protein kinase, cAMP-dependent, regulatory, type II, alpha A	60.72	60.04	75.89	79.65	60.38	77.77
rna46297	gene28290	hadhab	hydroxyacyl-CoA dehydrogenase/3-ketoacyl-CoA thiolase/enoyl-CoA hydratase (trifunctional protein), alpha subunit b	77.19	80.38	75.65	76.37	78.785	76.01
rna74021	gene46294	txndc9	thioredoxin domain containing 9, transcript variant 1	70.53	73.18	75.49	74.23	71.855	74.86
rna53985	gene32597	nnt	nicotinamide nucleotide transhydrogenase	110.46	108.29	75.21	73.06	109.375	74.135
rna40608	gene25150	spcs2	signal peptidase complex subunit 2	53	55.08	75.13	80.21	54.04	77.67
rna56388	gene33947	pdzk1ip1	PDZK1 interacting protein 1	141.88	147.53	75.07	80.76	144.705	77.915
rna46038	gene28154	zgc:194392	zgc:194392	104.15	104.52	75.05	71.59	104.335	73.32
rna60634	gene36252	h1f0	H1 histone family, member 0	147.79	149.53	74.99	77.64	148.66	76.315
rna34001	gene21535	dynlrb1	dynein, light chain, roadblock-type 1	66.34	63.19	74.98	78.69	64.765	76.835
rna55151	gene33222	si:dkey-229d11.5	si:dkey-229d11.5	0.33	0.64	74.98	50.05	0.485	62.515
rna5403	gene3126	myh9b	myosin, heavy chain 9b, non-muscle, transcript variant X1	98.39	95.76	74.96	76.94	97.075	75.95
rna49868	gene30222	rbbp4	retinoblastoma binding protein 4	54.27	54.82	74.92	73.16	54.545	74.04
rna19874	gene13955	mccc2	methylcrotonoyl-CoA carboxylase 2 (beta)	69.6	69.21	74.87	70.46	69.405	72.665
rna72214	gene44984	si:ch211-12h2.6	si:ch211-12h2.6	2.04	2.38	74.8	49.67	2.21	62.235
rna48546	gene29503	dnajc8	DnaJ (Hsp40) homolog, subfamily C, member 8	65.33	64.15	74.75	68.2	64.74	71.475
rna58596	gene35173	zgc:153867	zgc:153867, transcript variant X3	85.96	88.5	74.72	81.19	87.23	77.955
rna48223	gene29362	rnf7	ring finger protein 7	70.68	71.21	74.65	84.35	70.945	79.5
rna44891	gene27535	zp3	zona pellucida glycoprotein 3	0.68	1.01	74.54	47.4	0.845	60.97
rna58955	gene35346	cbx5	chromobox homolog 5 (HP1 alpha homolog, Drosophila)	63.83	65.76	74.54	74.04	64.795	74.29
rna9564	gene5534	rap1b	RAP1B, member of RAS oncogene family	63.19	62.15	74.5	76.27	62.67	75.385
rna49208	gene29875	polr2k	polymerase (RNA) II (DNA directed) polypeptide K	49.66	51.96	74.49	64.25	50.81	69.37
rna23178	gene15626	snrpc	small nuclear ribonucleoprotein polypeptide C	60.43	55.65	74.47	69.18	58.04	71.825
rna23015	gene15532	npepl1	aminopeptidase-like 1	72.6	68.59	74.43	75.44	70.595	74.935
rna59669	gene35750	zgc:171750	zgc:171750	0.63	1.11	74.41	45.88	0.87	60.145
rna60148	gene36003	slc51a	solute carrier family 51, alpha subunit	68.32	63.94	74.28	66.02	66.13	70.15
rna39273	gene24410	prelid1a	PRELI domain containing 1a	53.73	55.86	74.27	81.68	54.795	77.975
rna58685	gene35206	aurkaip1	aurora kinase A interacting protein 1	43.36	42.38	74.27	70.22	42.87	72.245
rna6048	gene3563	jpt2	Jupiter microtubule associated homolog 2	78.07	78.52	74.21	75.93	78.295	75.07
rna40270	gene24935	mif	macrophage migration inhibitory factor	65.23	77.42	74.08	78.24	71.325	76.16
rna56907	gene34272	vtg7	vitellogenin 7	1.16	2.25	74.05	54.6	1.705	64.325
rna53365	gene32195	dnajc21	DnaJ (Hsp40) homolog, subfamily C, member 21	49.52	55.16	73.98	70.85	52.34	72.415
rna34261	gene21665	gnai2a	guanine nucleotide binding protein (G protein), alpha inhibiting activity polypeptide 2a	68.55	70.5	73.92	78.06	69.525	75.99
rna44858	gene27512	siva1	SIVA1, apoptosis-inducing factor	10.96	15.28	73.83	61.39	13.12	67.61
rna41880	gene25860	hmgb1b	high mobility group box 1b	76.98	76.96	73.81	72.89	76.97	73.35
rna55228	gene33259	zgc:56064	zgc:56064, transcript variant X1	61.43	93.04	73.79	78.57	77.235	76.18
rna20175	gene14101	alad	aminolevulinate dehydratase	87.22	83.74	73.7	82.35	85.48	78.025
rna54935	gene33086	hnf1bb	HNF1 homeobox Bb	124.36	121.19	73.54	79.03	122.775	76.285
rna65583	gene39935	atf4b	activating transcription factor 4b	55.86	58.1	73.52	69.33	56.98	71.425
rna49303	gene29932	cited4a	Cbp/p300-interacting transactivator, with Glu/Asp-rich carboxy-terminal domain, 4a	48.92	48.98	73.45	79.9	48.95	76.675
rna49271	gene29914	nudc	nudC nuclear distribution protein	49.51	47.71	73.4	74.68	48.61	74.04
rna19280	gene13610	capns1a	calpain, small subunit 1 a	69.94	70.11	73.36	77.65	70.025	75.505
rna59665	gene35747	si:ch211-146l10.7	si:ch211-146l10.7	0.23	0.71	73.32	48.53	0.47	60.925
rna18119	gene13063	ube2l3b	ubiquitin-conjugating enzyme E2L 3b, transcript variant X1	56.37	56.13	73	72.77	56.25	72.885
rna37600	gene23494	echs1	enoyl CoA hydratase, short chain, 1, mitochondrial	86.09	88.33	72.99	79.33	87.21	76.16
rna37363	gene23383	mat1a	methionine adenosyltransferase I, alpha	99.8	98	72.83	59.2	98.9	66.015
rna65982	gene40215	atp5ib	ATP synthase, H+ transporting, mitochondrial Fo complex, subunit Eb	94.13	88.25	72.81	75.48	91.19	74.145
rna40505	gene25081	taf15	TAF15 RNA polymerase II, TATA box binding protein (TBP)-associated factor	61.37	64.39	72.76	68.97	62.88	70.865
rna36792	gene23101	ncoa4	nuclear receptor coactivator 4	70.21	68.8	72.72	71.54	69.505	72.13
rna50853	gene30730	zfp36l1b	zinc finger protein 36, C3H type-like 1b	66.3	68	72.71	70.19	67.15	71.45
rna44888	gene27532	si:dkey-248g15.3	si:dkey-248g15.3	9.96	9.24	72.69	102.25	9.6	87.47
rna2069	gene1085	smdt1b	single-pass membrane protein with aspartate-rich tail 1b	68.15	75.45	72.62	89.51	71.8	81.065
rna50944	gene30816	glrx5	glutaredoxin 5 homolog (S. cerevisiae)	74.2	72.89	72.62	71.77	73.545	72.195
rna43378	gene26719	apoc4	apolipoprotein C-IV	9.68	5.62	72.55	58.25	7.65	65.4
rna34296	gene21686	psma5	proteasome subunit alpha 5	64.54	60.14	72.52	79.45	62.34	75.985
rna5974	gene3524	gadd45gip1	growth arrest and DNA-damage-inducible, gamma interacting protein 1	59.98	56.28	72.52	72.21	58.13	72.365
rna69176	gene42589	psma5	proteasome subunit alpha 5	64.54	60.14	72.52	79.45	62.34	75.985
rna18314	gene13165	si:ch211-191d15.2	si:ch211-191d15.2	73.64	69.68	72.44	74.71	71.66	73.575
rna3314	gene1861	glula	glutamate-ammonia ligase (glutamine synthase) a	69.54	72.26	72.38	80.05	70.9	76.215
rna56956	gene34316	si:dkeyp-98a7.5	si:dkeyp-98a7.5	9.96	13.59	72.3	43.7	11.775	58
rna18649	gene13305	ewsr1b	EWS RNA-binding protein 1b, transcript variant X1	78.75	84.94	72.14	65.64	81.845	68.89
rna8307	gene4924	mrps10	mitochondrial ribosomal protein S10	55.04	51.86	72.14	73.07	53.45	72.605
rna74140	gene46373	si:ch73-234b20.5	si:ch73-234b20.5	100.94	100.69	72.04	77.28	100.815	74.66
rna9291	gene5408	psmc2	proteasome 26S subunit, ATPase 2	69.78	71.32	71.91	73.16	70.55	72.535
rna2610	gene1498	polr2d	polymerase (RNA) II (DNA directed) polypeptide D	61.3	56.3	71.86	71.15	58.8	71.505
rna29203	gene19061	sumo3b	small ubiquitin-like modifier 3b	59.21	58.61	71.56	74.54	58.91	73.05
rna30239	gene19529	mpc2	mitochondrial pyruvate carrier 2	70.99	76.19	71.35	72.51	73.59	71.93
rna58054	gene34912	hsd17b10	hydroxysteroid (17-beta) dehydrogenase 10	76.81	81.54	71.28	73.24	79.175	72.26
rna49061	gene29799	si:ch211-288g17.3	si:ch211-288g17.3	75.78	75.64	71.16	68.69	75.71	69.925
rna58523	gene35138	ptges3a	prostaglandin E synthase 3a (cytosolic)	38.41	41.04	71.13	64.26	39.725	67.695
rna54708	gene32950	rrm1	ribonucleotide reductase M1 polypeptide	69.55	71.39	71.01	66.88	70.47	68.945
rna5393	gene3117	LOC100331639	myosin-9-like	78.63	80.46	70.88	67.84	79.545	69.36
rna42619	gene26296	rpa2	replication protein A2	72.07	72.07	70.85	80.16	72.07	75.505
rna22449	gene15248	nit2	nitrilase family, member 2	104.23	108.01	70.84	76.61	106.12	73.725
rna17850	gene12900	sat1a.1	spermidine/spermine N1-acetyltransferase 1a, duplicate 1	114.14	119.42	70.67	77.62	116.78	74.145
rna55587	gene33492	aqp12	aquaporin 12	6.77	8.43	70.67	47.86	7.6	59.265
rna56160	gene33806	timm13	translocase of inner mitochondrial membrane 13 homolog (yeast)	41.43	43.65	70.56	70.52	42.54	70.54
rna58781	gene35245	myb	v-myb avian myeloblastosis viral oncogene homolog, transcript variant 2	52.98	51.62	70.45	89.88	52.3	80.165
rna27458	gene17992	taf10	TAF10 RNA polymerase II, TATA box binding protein (TBP)-associated factor	66.3	63.25	70.3	71.2	64.775	70.75
rna26665	gene17578	bcas2	BCAS2, pre-mRNA processing factor	60.91	62.86	70.29	75.42	61.885	72.855
rna36650	gene23021	ddx21	DEAD (Asp-Glu-Ala-Asp) box helicase 21	75.16	75.84	70.25	69.69	75.5	69.97
rna42327	gene26101	actn4	actinin, alpha 4, transcript variant X4	69.93	69.46	70.07	70.18	69.695	70.125
rna55335	gene33327	srsf3b	serine/arginine-rich splicing factor 3b, transcript variant 2	34.86	38.88	70.05	64.82	36.87	67.435
rna2867	gene1628	zp3b	zona pellucida glycoprotein 3b	1.24	1.07	70.01	45.58	1.155	57.795
rna51078	gene30895	calm1b	calmodulin 1b	55.56	55.46	69.99	84.46	55.51	77.225
rna55126	gene33205	hspa4a	heat shock protein 4a	27.97	28.38	69.99	68.34	28.175	69.165
rna18425	gene13202	msna	moesin a	71.91	74.06	69.96	69.9	72.985	69.93
rna27704	gene18190	capza1b	capping protein (actin filament) muscle Z-line, alpha 1b	55.1	58.87	69.78	76.11	56.985	72.945
rna67075	gene41035	pfdn5	prefoldin 5	29.74	28.93	69.72	81.82	29.335	75.77
rna45545	gene27873	slc16a9a	solute carrier family 16, member 9a	38.53	37.48	69.64	70.59	38.005	70.115
rna47752	gene29092	sec11a	SEC11 homolog A, signal peptidase complex subunit	33.31	34.23	69.47	75.26	33.77	72.365
rna21089	gene14576	ssb	Sjogren syndrome antigen B (autoantigen La)	46.28	44.91	69.42	67.78	45.595	68.6
rna22247	gene15132	pgm1	phosphoglucomutase 1	28.5	28.15	69.41	56.22	28.325	62.815
rna50133	gene30341	illr4	immune-related, lectin-like receptor 4	21.45	23.15	69.36	82.67	22.3	76.015
rna5923	gene3500	farsa	phenylalanyl-tRNA synthetase, alpha subunit	54.33	54.45	69.36	64.1	54.39	66.73
rna39886	gene24723	mcts1	malignant T cell amplified sequence 1	43.85	41.97	69.32	67.73	42.91	68.525
rna17301	gene12565	slco1f4	solute carrier organic anion transporter family, member 1F4	157.88	148.11	69.3	75.54	152.995	72.42
rna70630	gene43669	eif3ea	eukaryotic translation initiation factor 3, subunit E, a	44.38	42.19	69.26	78.87	43.285	74.065
rna59738	gene35796	psme1	proteasome activator subunit 1	73.1	72.74	69.24	77.22	72.92	73.23
rna72783	gene45388	psme1	proteasome activator subunit 1	73.1	72.74	69.24	77.22	72.92	73.23
rna50459	gene30511	psmd3	proteasome 26S subunit, non-ATPase 3	70.47	67.82	69.15	66.68	69.145	67.915
rna55175	gene33244	fundc2	fun14 domain containing 2, transcript variant X1	85.18	84.75	69.08	79.46	84.965	74.27
rna42689	gene26318	ctnnb1	catenin (cadherin-associated protein), beta 1	83.6	80.02	69.01	65.87	81.81	67.44
rna25130	gene16754	mtch2	mitochondrial carrier homolog 2	71.92	68.63	68.91	68.94	70.275	68.925
rna44349	gene27215	psma2	proteasome subunit alpha 2	66.89	60.67	68.89	75.81	63.78	72.35
rna55750	gene33581	tma7	translation machinery associated 7 homolog	59.55	59.44	68.83	74.23	59.495	71.53
rna50223	gene30386	anp32e	acidic (leucine-rich) nuclear phosphoprotein 32 family, member E	77.29	78.84	68.81	72.33	78.065	70.57
rna54378	gene32826	adssl	adenylosuccinate synthase, like	66.19	64.01	68.79	65.62	65.1	67.205
rna70165	gene43308	elovl6	ELOVL fatty acid elongase 6	9.37	9.92	68.69	59.98	9.645	64.335
rna49022	gene29775	mrps21	mitochondrial ribosomal protein S21	47.59	45.4	68.67	61.62	46.495	65.145
rna73315	gene45769	lrpap1	low density lipoprotein receptor-related protein associated protein 1	61.51	61.45	68.66	72.8	61.48	70.73
rna28481	gene18655	ndufa7	NADH dehydrogenase (ubiquinone) 1 alpha subcomplex, 7	68.92	69.45	68.53	83.39	69.185	75.96
rna62183	gene37183	tnni2a.3	troponin I type 2a (skeletal, fast), tandem duplicate 3	72.34	80.15	68.42	67.1	76.245	67.76
rna71818	gene44623	idh3b	isocitrate dehydrogenase 3 (NAD+) beta	94.29	90.64	68.39	69.32	92.465	68.855
rna3142	gene1782	ebna1bp2	EBNA1 binding protein 2	33.78	35.33	68.23	64.57	34.555	66.4
rna35664	gene22444	si:dkey-193p11.2	si:dkey-193p11.2	18.69	21.35	68.12	88.78	20.02	78.45
rna46969	gene28684	dut	deoxyuridine triphosphatase, transcript variant X1	60.03	59.05	68.05	73.69	59.54	70.87
rna2797	gene1590	phb2a	prohibitin 2a, transcript variant X1	61.46	54.79	68.04	68.04	58.125	68.04
rna22313	gene15157	nasp	nuclear autoantigenic sperm protein (histone-binding)	2.24	3.53	67.98	42.38	2.885	55.18
rna74266	gene46479	suclg2	succinate-CoA ligase, GDP-forming, beta subunit, transcript variant X1	79.84	82.94	67.83	63.34	81.39	65.585
rna24759	gene16610	sord	sorbitol dehydrogenase	52.05	54.52	67.79	57.68	53.285	62.735
rna5215	gene2975	wbp2nl	WBP2 N-terminal like	70.62	71	67.67	67.12	70.81	67.395
rna22653	gene15347	uqcc2	ubiquinol-cytochrome c reductase complex assembly factor 2	47.97	54.32	67.6	77.49	51.145	72.545
rna38504	gene23928	khdrbs1a	KH domain containing, RNA binding, signal transduction associated 1a, transcript variant X3	80.6	71.81	67.6	67.7	76.205	67.65
rna51835	gene31351	apobb.1	apolipoprotein Bb, tandem duplicate 1, transcript variant X1	9.87	10.46	67.57	43.61	10.165	55.59
rna31356	gene20118	ndufa8	NADH dehydrogenase (ubiquinone) 1 alpha subcomplex, 8	70.52	65.58	67.53	70.76	68.05	69.145
rna68488	gene42066	ndufa8	NADH dehydrogenase (ubiquinone) 1 alpha subcomplex, 8	70.52	65.58	67.53	70.76	68.05	69.145
rna58776	gene35242	sgk1	serum/glucocorticoid regulated kinase 1	43.91	48.48	67.5	70.06	46.195	68.78
rna45180	gene27711	timm9	translocase of inner mitochondrial membrane 9 homolog	34.26	36.64	67.48	59.41	35.45	63.445
rna3830	gene2159	tceb1b	transcription elongation factor B (SIII), polypeptide 1b	58.87	66.73	67.47	73.93	62.8	70.7
rna9762	gene5605	ndufb2	NADH dehydrogenase (ubiquinone) 1 beta subcomplex, 2, transcript variant 2	59.69	63.67	67.43	62.09	61.68	64.76
rna74300	gene46505	phf5a	PHD finger protein 5A	41.85	55.86	67.28	73.38	48.855	70.33
rna48183	gene29339	snrpd2	small nuclear ribonucleoprotein D2 polypeptide	47.76	46.58	67.21	70.31	47.17	68.76
rna71416	gene44266	snrpd2	small nuclear ribonucleoprotein D2 polypeptide	47.76	46.58	67.21	70.31	47.17	68.76
rna28253	gene18540	zgc:152830	zgc:152830	90.9	92.77	67.17	65.85	91.835	66.51
rna34700	gene21936	sult2st1	sulfotransferase family 2, cytosolic sulfotransferase 1, transcript variant X1	204.9	189.76	67.13	59.2	197.33	63.165
rna26151	gene17285	tyms	thymidylate synthetase	60.55	57.77	67.11	64.45	59.16	65.78
rna6038	gene3556	phb	prohibitin	38.51	38.07	67.11	57.42	38.29	62.265
rna2850	gene1617	scp2a	sterol carrier protein 2a, transcript variant X1	17.9	13.13	66.84	51.71	15.515	59.275
rna17598	gene12762	zgc:92791	zgc:92791, transcript variant 1	68.44	66.95	66.79	66.7	67.695	66.745
rna8726	gene5122	mrps18a	mitochondrial ribosomal protein S18A	50.06	48.56	66.71	63.05	49.31	64.88
rna52903	gene31952	oaz1b	ornithine decarboxylase antizyme 1b	4.33	4.12	66.66	71.11	4.225	68.885
rna45865	gene28071	ppp1cb	protein phosphatase 1, catalytic subunit, beta isozyme	76.02	76.16	66.65	69.22	76.09	67.935
rna69122	gene42543	timm17a	translocase of inner mitochondrial membrane 17 homolog A (yeast)	25.51	25.51	66.62	65.52	25.51	66.07
rna53616	gene32286	chchd10	coiled-coil-helix-coiled-coil-helix domain containing 10	38.82	40.65	66.5	62.74	39.735	64.62
rna57439	gene34603	rhoac	ras homolog gene family, member Ac	74.11	77.21	66.5	73.68	75.66	70.09
rna71258	gene44151	got2a	glutamic-oxaloacetic transaminase 2a, mitochondrial	63.9	64.59	66.5	62.89	64.245	64.695
rna71814	gene44619	chchd10	coiled-coil-helix-coiled-coil-helix domain containing 10	38.82	40.65	66.5	62.74	39.735	64.62
rna18802	gene13367	zgc:64051	zgc:64051	52.84	55.43	66.49	73.76	54.135	70.125
rna31394	gene20141	ak3	adenylate kinase 3	61.99	63.53	66.44	69.68	62.76	68.06
rna48996	gene29759	LOC108180146	uncharacterized LOC108180146	43.64	43.02	66.44	60.01	43.33	63.225
rna51274	gene30995	zar1	zygote arrest 1	0.72	1.22	66.23	45.99	0.97	56.11
rna52384	gene31635	laptm4a	lysosomal protein transmembrane 4 alpha	78.47	75.35	66.11	67.63	76.91	66.87
rna8613	gene5068	coa6	cytochrome c oxidase assembly factor 6	48.48	44.67	66.11	71.47	46.575	68.79
rna33452	gene21260	rbb4l	retinoblastoma binding protein 4, like	56.94	58.94	66.1	68.91	57.94	67.505
rna7075	gene4126	ndufab1b	NADH dehydrogenase (ubiquinone) 1, alpha/beta subcomplex, 1b, transcript variant 2	36.12	40.24	66.1	70.64	38.18	68.37
rna49813	gene30200	hdac1	histone deacetylase 1, transcript variant X1	60.78	59.83	66.09	66.52	60.305	66.305
rna66077	gene40292	hmgn7	high mobility group nucleosomal binding domain 7	55.01	51.96	66.04	82.26	53.485	74.15
rna38509	gene23928	khdrbs1a	KH domain containing, RNA binding, signal transduction associated 1a	66.12	55.41	66	64.45	60.765	65.225
rna35244	gene22221	nmt1b	N-myristoyltransferase 1b	86.38	88.21	65.99	62.85	87.295	64.42
rna56438	gene33968	rab11ba	RAB11B, member RAS oncogene family, a	58.69	66.39	65.93	77.43	62.54	71.68
rna71460	gene44309	zgc:111986	zgc:111986	91.63	94.03	65.92	73.3	92.83	69.61
rna51810	gene31342	acat2	acetyl-CoA acetyltransferase 2	17.81	17.65	65.88	51.62	17.73	58.75
rna48899	gene29714	psmb10	proteasome subunit beta 10	58.18	53.76	65.85	76	55.97	70.925
rna46820	gene28588	gatm	glycine amidinotransferase (L-arginine:glycine amidinotransferase)	13.33	17.79	65.84	41.25	15.56	53.545
rna58059	gene34916	sps2	selenophosphate synthetase 2	60.52	62.03	65.82	64.42	61.275	65.12
rna63711	gene38419	psmd2	proteasome 26S subunit, non-ATPase 2	70.06	70.03	65.79	66.69	70.045	66.24
rna43206	gene26619	hibadhb	3-hydroxyisobutyrate dehydrogenase b	72.16	75.58	65.72	73.86	73.87	69.79
rna49393	gene29979	clic1	chloride intracellular channel 1	57.54	58.76	65.69	70.1	58.15	67.895
rna36579	gene22973	ppifb	peptidylprolyl isomerase Fb	60.39	62.54	65.65	66.54	61.465	66.095
rna72924	gene45464	eif1axb	eukaryotic translation initiation factor 1A, X-linked, b	124.18	133.27	65.61	65.25	128.725	65.43
rna3442	gene1935	rab2a	RAB2A, member RAS oncogene family	53.77	54.69	65.51	62.78	54.23	64.145
rna54869	gene33042	nop16	NOP16 nucleolar protein homolog (yeast)	38.81	40.39	65.5	66.1	39.6	65.8
rna143	gene75	kpnb3	karyopherin (importin) beta 3, transcript variant X1	53.93	51.63	65.38	58.99	52.78	62.185
rna71931	gene44722	zgc:158446	zgc:158446	44.15	46.79	65.37	81.64	45.47	73.505
rna49951	gene30268	azin1b	antizyme inhibitor 1b	81.23	85.93	65.35	65.1	83.58	65.225
rna71482	gene44330	azin1b	antizyme inhibitor 1b	81.23	85.93	65.35	65.1	83.58	65.225
rna59618	gene35729	elovl2	ELOVL fatty acid elongase 2	13.91	16.21	65.31	51.66	15.06	58.485
rna59737	gene35795	pck2	phosphoenolpyruvate carboxykinase 2 (mitochondrial)	34.52	39.86	65.31	68.21	37.19	66.76
rna29791	gene19327	esd	esterase D/formylglutathione hydrolase	59.45	59.68	65.28	63.27	59.565	64.275
rna58193	gene34997	uba1	ubiquitin-like modifier activating enzyme 1	53.89	56.09	65	65.94	54.99	65.47
rna1981	gene1032	si:ch211-217k17.7	si:ch211-217k17.7	38.38	41.37	64.89	62.03	39.875	63.46
rna39884	gene24721	lamp2	lysosomal-associated membrane protein 2	55.63	55.62	64.84	63.15	55.625	63.995
rna52786	gene31879	arf6a	ADP-ribosylation factor 6a	58.98	60.3	64.74	67.96	59.64	66.35
rna57996	gene34888	tpd52l2b	tumor protein D52-like 2b, transcript variant 1	66.02	67.87	64.66	64.22	66.945	64.44
rna32800	gene20917	denr	density-regulated protein	52.35	53.61	64.57	65.39	52.98	64.98
rna1498	gene779	paip2b	poly(A) binding protein interacting protein 2B	65.14	63.46	64.54	65.51	64.3	65.025
rna25866	gene17128	chmp5b	charged multivesicular body protein 5b	68.07	68.57	64.49	67.19	68.32	65.84
rna38152	gene23753	snx5	sorting nexin 5	65.22	67.68	64.46	69.96	66.45	67.21
rna46548	gene28431	arf6b	ADP-ribosylation factor 6b	54.69	58.19	64.43	64.66	56.44	64.545
rna52118	gene31483	abracl	ABRA C-terminal like	48.85	48.23	64.42	72.05	48.54	68.235
rna57502	gene34645	c23h20orf24	c23h20orf24 homolog (H. sapiens)	22.23	23.36	64.36	55.84	22.795	60.1
rna2679	gene1535	aqp1a.1	aquaporin 1a (Colton blood group), tandem duplicate 1	86.51	93.14	64.33	68.41	89.825	66.37
rna29091	gene18992	LOC564755	L-rhamnose-binding lectin CSL3	0.58	1.74	64.29	46.66	1.16	55.475
rna34791	gene21998	lsm12b	LSM12 homolog b	54.5	52.38	64.22	62.74	53.44	63.48
rna65002	gene39516	fgg	fibrinogen gamma chain	10.46	8.93	64.16	45.63	9.695	54.895
rna59670	gene35751	si:ch211-146l10.8	si:ch211-146l10.8	0.43	0.59	64.15	46.08	0.51	55.115
rna54446	gene32862	cfb	complement factor B, transcript variant X1	0	2.53	64.13	45.41	1.265	54.77
rna37609	gene23500	adam8a	ADAM metallopeptidase domain 8a	37.15	38.55	64.11	75.83	37.85	69.97
rna55155	gene33226	dkc1	dyskeratosis congenita 1, dyskerin	38.91	39.09	64.09	60.11	39	62.1
rna73525	gene45914	atp5ib	ATP synthase, H+ transporting, mitochondrial Fo complex, subunit Eb	15.07	20.08	64.08	70.37	17.575	67.225
rna54813	gene33011	hmgb3b	high mobility group box 3b	43.94	43.76	64.07	61.06	43.85	62.565
rna56955	gene34315	si:ch211-250e5.3	si:ch211-250e5.3	2.58	3.05	63.83	42.23	2.815	53.03
rna33203	gene21132	gadd45ba	growth arrest and DNA-damage-inducible, beta a	27.73	24.94	63.79	62.3	26.335	63.045
rna57192	gene34455	lsm3	LSM3 homolog, U6 small nuclear RNA and mRNA degradation associated	46.99	54.75	63.75	68.45	50.87	66.1
rna66695	gene40749	zgc:92027	zgc:92027	51.85	51.79	63.7	68.61	51.82	66.155
rna22608	gene15323	uroc1	urocanate hydratase 1	98.51	97.78	63.69	57.38	98.145	60.535
rna850	gene432	anxa5b	annexin A5b	53.8	56.32	63.66	67.82	55.06	65.74
rna73269	gene45734	qdprb2	quinoid dihydropteridine reductase b2	0.36	0.44	63.66	39.59	0.4	51.625
rna54169	gene32717	c1qc	complement component 1, q subcomponent, C chain	77.37	75.78	63.64	61.17	76.575	62.405
rna71905	gene44698	c1qc	complement component 1, q subcomponent, C chain	77.37	75.78	63.64	61.17	76.575	62.405
rna24998	gene16694	ctrb1	chymotrypsinogen B1	31.59	28.39	63.61	49.19	29.99	56.4
rna67544	gene41356	ctrb1	chymotrypsinogen B1	31.59	28.39	63.61	49.19	29.99	56.4
rna45455	gene27825	slirp	SRA stem-loop interacting RNA binding protein	50.17	47.83	63.59	72.05	49	67.82
rna30151	gene19504	si:ch211-125e6.12	si:ch211-125e6.12	0	0	63.56	44.97	0	54.265
rna62305	gene37238	zgc:136826	zgc:136826	105.61	88.59	63.33	61.15	97.1	62.24
rna46635	gene28481	mthfd1b	methylenetetrahydrofolate dehydrogenase (NADP+ dependent) 1b	32.75	33.32	63.31	51.11	33.035	57.21
rna9288	gene5406	si:dkey-180p18.9	si:dkey-180p18.9	60.19	62.35	63.3	72.21	61.27	67.755
rna9092	gene5299	gdi2	GDP dissociation inhibitor 2	2.04	2.01	63.15	70.61	2.025	66.88
rna72938	gene45472	tfr1b	transferrin receptor 1b	77.34	82.18	63.14	63.84	79.76	63.49
rna22418	gene15232	lrrc15	leucine rich repeat containing 15	67.16	67.36	63.11	70.74	67.26	66.925
rna25786	gene17100	mad2l1	MAD2 mitotic arrest deficient-like 1 (yeast)	45.35	52.05	63.08	65.71	48.7	64.395
rna59966	gene35906	fam162a	family with sequence similarity 162, member A	42.15	40.96	63.08	66.35	41.555	64.715
rna19066	gene13507	ppp6c	protein phosphatase 6, catalytic subunit	58.55	61.95	63.04	70.49	60.25	66.765
rna36645	gene23018	mpc1	mitochondrial pyruvate carrier 1	73.4	74.33	63.03	62.41	73.865	62.72
rna56904	gene34268	vtg4	vitellogenin 4	3.33	5.01	62.99	42.76	4.17	52.875
rna6188	gene3638	fahd1	fumarylacetoacetate hydrolase domain containing 1	59.28	66.89	62.96	61.63	63.085	62.295
rna35170	gene22183	lsm5	LSM5 homolog, U6 small nuclear RNA and mRNA degradation associated	42.33	45.78	62.93	66.7	44.055	64.815
rna59600	gene35724	tmem14ca	transmembrane protein 14Ca, transcript variant X1	68.86	76.52	62.91	55.23	72.69	59.07
rna74415	gene46595	sh3bgrl	SH3 domain binding glutamate-rich protein like	44.77	46.42	62.91	64.66	45.595	63.785
rna35956	gene22570	cpn1	carboxypeptidase N, polypeptide 1	84.58	87.22	62.87	62.47	85.9	62.67
rna45925	gene28099	id3	inhibitor of DNA binding 3	51.09	51.59	62.87	83.55	51.34	73.21
rna74305	gene46510	pdap1a	pdgfa associated protein 1a	44.7	44.51	62.82	66.05	44.605	64.435
rna44889	gene27533	zgc:173556	zgc:173556	0.82	1.03	62.78	44.04	0.925	53.41
rna38611	gene23991	tomm20a	translocase of outer mitochondrial membrane 20	42.09	46.17	62.74	67.09	44.13	64.915
rna2485	gene1420	si:ch1073-110a20.1	si:ch1073-110a20.1	64.61	63.37	62.69	58.02	63.99	60.355
rna40524	gene25092	srprb	signal recognition particle receptor, B subunit	32.61	34.34	62.66	57.81	33.475	60.235
rna43601	gene26841	erp44	endoplasmic reticulum protein 44	59.27	60.39	62.65	65.03	59.83	63.84
rna56952	gene34312	si:ch211-12h2.8	si:ch211-12h2.8	1.16	1.37	62.65	39.42	1.265	51.035
rna72220	gene44990	si:ch211-12h2.8	si:ch211-12h2.8	1.16	1.37	62.65	39.42	1.265	51.035
rna74024	gene46295	mrpl30	mitochondrial ribosomal protein L30	39.02	38.29	62.64	72.64	38.655	67.64
rna9577	gene5541	snd1	staphylococcal nuclease and tudor domain containing 1, transcript variant p100L	55.75	55.43	62.6	63.03	55.59	62.815
rna37563	gene23470	sf3b5	splicing factor 3b, subunit 5	49.19	45.53	62.43	66.37	47.36	64.4
rna56158	gene33804	lsm7	LSM7 homolog, U6 small nuclear RNA and mRNA degradation associated	62.15	64.45	62.4	63.02	63.3	62.71
rna3615	gene2027	cnn2	calponin 2	60.69	61.87	62.38	67.09	61.28	64.735
rna1305	gene686	si:dkey-27h10.2	si:dkey-27h10.2, transcript variant X1	29.55	30.15	62.38	69.59	29.85	65.985
rna8068	gene4776	uqcrc2a	ubiquinol-cytochrome c reductase core protein IIa	58.85	59.62	62.31	58.65	59.235	60.48
rna74435	gene46614	hspa4b	heat shock protein 4b	51.24	51.8	62.27	59.38	51.52	60.825
rna17433	gene12659	zgc:154045	zgc:154045	65.57	67.22	62.25	62.01	66.395	62.13
rna32162	gene20535	zgc:101846	zgc:101846	73.47	75.05	62.25	65.13	74.26	63.69
rna37159	gene23311	cfd	complement factor D (adipsin)	28.18	36.92	62.25	92.21	32.55	77.23
rna68727	gene42237	zgc:101846	zgc:101846	73.47	75.05	62.25	65.13	74.26	63.69
rna69688	gene42989	cfd	complement factor D (adipsin)	28.18	36.92	62.25	92.21	32.55	77.23
rna1880	gene973	aimp1	aminoacyl tRNA synthetase complex-interacting multifunctional protein 1	67.75	62.03	62.2	60.93	64.89	61.565
rna8047	gene4759	lgals3bpb	lectin, galactoside-binding, soluble, 3 binding protein b	52.37	49.03	62.18	73.7	50.7	67.94
rna69158	gene42575	gnai2a	guanine nucleotide binding protein (G protein), alpha inhibiting activity polypeptide 2a	50.17	51.83	62.13	70.68	51	66.405
rna34481	gene21793	akr7a3	aldo-keto reductase family 7, member A3 (aflatoxin aldehyde reductase)	63.72	62.91	62.12	59.3	63.315	60.71
rna48900	gene29715	psmb12	proteasome subunit beta 12	53.7	56.6	62.03	75.71	55.15	68.87
rna36709	gene23048	plek	pleckstrin	42.12	43.51	61.95	69.68	42.815	65.815
rna65207	gene39670	si:ch211-14a17.7	si:ch211-14a17.7	1.28	1.43	61.93	40.48	1.355	51.205
rna52797	gene31887	zp2.6	zona pellucida glycoprotein 2, tandem duplicate 6	0.82	2.4	61.92	40.68	1.61	51.3
rna1865	gene967	hadh	hydroxyacyl-CoA dehydrogenase	72.06	69.12	61.84	62.95	70.59	62.395
rna63117	gene37880	LOC101886786	methylosome protein 50-like	52.21	51.76	61.83	56.91	51.985	59.37
rna61103	gene36553	parvg	parvin, gamma	53.93	52.29	61.76	70.08	53.11	65.92
rna49151	gene29843	slc9a3.1	solute carrier family 9, subfamily A (NHE3, cation proton antiporter 3), member 3, tandem duplicate 1, transcript variant X1	57.9	59.65	61.71	69.33	58.775	65.52
rna49822	gene30205	khdrbs1b	KH domain containing, RNA binding, signal transduction associated 1b	67.3	69.03	61.7	61.16	68.165	61.43
rna70787	gene43780	atp6v1ba	ATPase, H+ transporting, lysosomal, V1 subunit B, member a	58.75	59.92	61.69	58.53	59.335	60.11
rna9601	gene5551	atp6v1f	ATPase, H+ transporting, lysosomal, V1 subunit F	68.75	63.68	61.67	65.91	66.215	63.79
rna26264	gene17357	LOC100537708	uncharacterized LOC100537708	67.05	57.12	61.65	59.21	62.085	60.43
rna44419	gene27244	tmem147	transmembrane protein 147	54.11	53.59	61.63	63.34	53.85	62.485
rna44870	gene27519	srp14	signal recognition particle 14	31.62	33.64	61.63	62.87	32.63	62.25
rna43350	gene26700	icn2	ictacalcin 2	8	8.31	61.61	83.03	8.155	72.32
rna20731	gene14393	h1m	linker histone H1M	0.66	1.19	61.59	47.91	0.925	54.75
rna6780	gene3969	ccdc47	coiled-coil domain containing 47	59.86	58.81	61.59	61.95	59.335	61.77
rna39207	gene24369	si:dkey-27i16.2	si:dkey-27i16.2	59.79	58.66	61.52	69.14	59.225	65.33
rna50455	gene30508	si:ch1073-205c8.3	si:ch1073-205c8.3	62.38	65.81	61.5	59.6	64.095	60.55
rna32156	gene20532	hyou1	hypoxia up-regulated 1	18.87	19.6	61.41	52.97	19.235	57.19
rna32545	gene20742	acat1	acetyl-CoA acetyltransferase 1	74.37	76.32	61.41	59.02	75.345	60.215
rna52036	gene31446	hnrnpub	heterogeneous nuclear ribonucleoprotein Ub	52.21	53.14	61.35	62.05	52.675	61.7
rna65414	gene39823	rnps1	RNA binding protein S1, serine-rich domain	47.14	46.69	61.27	58.46	46.915	59.865
rna2194	gene1171	tecrb	trans-2,3-enoyl-CoA reductase b	47.83	47.06	61.16	60.74	47.445	60.95
rna46225	gene28258	eif2s1a	eukaryotic translation initiation factor 2, subunit 1 alpha a	37.82	38.68	61.09	64.01	38.25	62.55
rna60441	gene36134	cubn	cubilin (intrinsic factor-cobalamin receptor)	85.93	82.8	61.03	68.82	84.365	64.925
rna41293	gene25565	spint2	serine peptidase inhibitor, Kunitz type, 2	52.13	49.92	61	60.03	51.025	60.515
rna39145	gene24334	glod5	glyoxalase domain containing 5	49.08	46.52	60.95	66.19	47.8	63.57
rna57249	gene34481	pfn2	profilin 2, transcript variant X1	60.91	68.22	60.82	62.53	64.565	61.675
rna56171	gene33817	atp6ap2	ATPase, H+ transporting, lysosomal accessory protein 2	56.42	52.51	60.76	63.36	54.465	62.06
rna32847	gene20945	mrps24	mitochondrial ribosomal protein S24	53.02	59.12	60.64	67.62	56.07	64.13
rna21895	gene14959	aldh1l1	aldehyde dehydrogenase 1 family, member L1	87.81	81.51	60.63	58.64	84.66	59.635
rna63400	gene38139	psmd2	proteasome 26S subunit, non-ATPase 2	47.55	46.5	60.6	51.76	47.025	56.18
rna33127	gene21086	gnl3	guanine nucleotide binding protein-like 3 (nucleolar)	33.6	38.08	60.56	59.34	35.84	59.95
rna2678	gene1534	serbp1b	SERPINE1 mRNA binding protein 1b, transcript variant X2	63.73	63.5	60.42	57.19	63.615	58.805
rna37080	gene23278	npm3	nucleophosmin/nucleoplasmin, 3	41.97	38.9	60.38	68.55	40.435	64.465
rna65795	gene40079	si:ch211-240l19.8	si:ch211-240l19.8	38.69	39.54	60.38	58.75	39.115	59.565
rna8844	gene5191	si:ch211-240l19.8	si:ch211-240l19.8	38.69	39.54	60.38	58.75	39.115	59.565
rna46193	gene28247	snap23.1	synaptosomal-associated protein 23.1	59.58	59.32	60.35	64.65	59.45	62.5
rna42609	gene26291	cyp4t8	cytochrome P450, family 4, subfamily T, polypeptide 8, transcript variant X1	89.12	94.13	60.34	59.79	91.625	60.065
rna56611	gene34050	org	oogenesis-related gene	1.24	1.6	60.29	38.41	1.42	49.35
rna57340	gene34543	cp	ceruloplasmin	2.22	3.67	60.25	39.11	2.945	49.68
rna1320	gene695	lsm6	LSM6 homolog, U6 small nuclear RNA and mRNA degradation associated	42.73	42.42	60.16	65.6	42.575	62.88
rna46987	gene28695	zgc:153317	zgc:153317	48.61	45.89	60.03	71.36	47.25	65.695
rna66446	gene40577	sub1b	SUB1 homolog, transcriptional regulator b	29.52	29.85	59.99	67.52	29.685	63.755
rna67759	gene41502	ela2l	elastase 2 like	21.57	18.84	59.94	48.35	20.205	54.145
rna24101	gene16251	si:ch211-212k18.7	si:ch211-212k18.7	75.6	69.33	59.85	56.89	72.465	58.37
rna23351	gene15722	prelid3b	PRELI domain containing 3	23.43	24.2	59.81	54.93	23.815	57.37
rna38505	gene23928	khdrbs1a	KH domain containing, RNA binding, signal transduction associated 1a, transcript variant X1	63.28	60.34	59.81	55.81	61.81	57.81
rna41694	gene25773	capns1b	calpain, small subunit 1 b	52.61	56.23	59.81	70.67	54.42	65.24
rna46533	gene28420	ezra	ezrin a	52.05	54.21	59.76	58.86	53.13	59.31
rna5843	gene3453	pam16	presequence translocase-associated motor 16 homolog (S. cerevisiae)	42.3	46.6	59.68	56.85	44.45	58.265
rna19310	gene13622	hnrpl	heterogeneous nuclear ribonucleoprotein L	66.4	66.49	59.59	55.67	66.445	57.63
rna43798	gene26948	ptpn6	protein tyrosine phosphatase, non-receptor type 6	45.62	49.37	59.52	69.74	47.495	64.63
rna34081	gene21578	cybb	cytochrome b-245, beta polypeptide (chronic granulomatous disease)	43.07	45.24	59.51	75.87	44.155	67.69
rna37257	gene23350	anxa11a	annexin A11a, transcript variant 1	72.25	75.25	59.38	58.53	73.75	58.955
rna74154	gene46386	wu:fj58g06	wu:fj58g06	68.75	68	59.32	64.58	68.375	61.95
rna18939	gene13437	thy1	Thy-1 cell surface antigen	18.68	19.05	59.23	64.67	18.865	61.95
rna73583	gene45961	thy1	Thy-1 cell surface antigen	18.68	19.05	59.23	64.67	18.865	61.95
rna73030	gene45546	ccl33.3	chemokine (C-C motif) ligand 33, duplicate 3	0	0	59.2	65.26	0	62.23
rna41392	gene25609	sdhdb	succinate dehydrogenase complex, subunit D, integral membrane protein b	51.93	54.49	59.19	63.37	53.21	61.28
rna54004	gene32609	slc26a1	solute carrier family 26 (anion exchanger), member 1	112.1	112.69	59.11	65.14	112.395	62.125
rna74025	gene46296	zgc:162944	zgc:162944	123.47	128.77	59.11	100.3	126.12	79.705
rna45059	gene27640	stx11a	syntaxin 11a	39.46	39.51	59.09	65.78	39.485	62.435
rna44072	gene27071	pnp4b	purine nucleoside phosphorylase 4b	9.47	10.12	59.07	41.34	9.795	50.205
rna39026	gene24266	ube2d2	ubiquitin-conjugating enzyme E2D 2 (UBC4/5 homolog, yeast)	48.21	50.25	59.06	54.03	49.23	56.545
rna8666	gene5095	si:ch211-214j24.10	si:ch211-214j24.10	60.53	58.23	59.01	60.36	59.38	59.685
rna19378	gene13654	si:ch211-139a5.9	si:ch211-139a5.9, transcript variant X1	90.64	85.83	58.99	69.76	88.235	64.375
rna57409	gene34589	hm13	histocompatibility (minor) 13	31.15	34.71	58.92	57.03	32.93	57.975
rna20518	gene14275	rab14	RAB14, member RAS oncogene family	73.52	73.03	58.79	58.67	73.275	58.73
rna47844	gene29147	pdcd5	programmed cell death 5	51.42	53.96	58.76	66.74	52.69	62.75
rna67743	gene41489	tmco1	transmembrane and coiled-coil domains 1	26.75	25.67	58.76	52.2	26.21	55.48
rna24323	gene16386	vbp1	von Hippel-Lindau binding protein 1	40.71	41.86	58.74	63.43	41.285	61.085
rna17613	gene12770	slco1f2	solute carrier organic anion transporter family, member 1F2	86.46	92.53	58.73	51.22	89.495	54.975
rna24481	gene16464	rnaseka	ribonuclease, RNase K a	64.16	63.89	58.68	68.22	64.025	63.45
rna63429	gene38165	zgc:65811	zgc:65811	74.11	68.96	58.68	67.14	71.535	62.91
rna1246	gene654	cldng	claudin g	0.17	2.71	58.59	46.81	1.44	52.7
rna54296	gene32781	si:dkey-17e16.10	si:dkey-17e16.10	48	47.98	58.58	51.74	47.99	55.16
rna45166	gene27697	lgals3b	lectin, galactoside binding soluble 3b	55.83	56.74	58.56	64.57	56.285	61.565
rna43555	gene26811	epb41b	erythrocyte membrane protein band 4.1b	95.18	99.48	58.47	60.36	97.33	59.415
rna52788	gene31881	prpf39	PRP39 pre-mRNA processing factor 39 homolog (yeast)	48.36	49.87	58.44	59.9	49.115	59.17
rna1411	gene738	cdk2ap2	cyclin-dependent kinase 2 associated protein 2	32.59	32.27	58.43	52.37	32.43	55.4
rna45859	gene28068	si:ch211-214p16.2	si:ch211-214p16.2	65.89	69.19	58.38	59.61	67.54	58.995
rna39595	gene24594	pin4	protein (peptidylprolyl cis/trans isomerase) NIMA-interacting, 4 (parvulin)	50.43	42.41	58.36	56.06	46.42	57.21
rna48020	gene29260	snrpa	small nuclear ribonucleoprotein polypeptide A	49.11	53.28	58.3	58.43	51.195	58.365
rna38447	gene23899	mrpl14	mitochondrial ribosomal protein L14	44.12	39.85	58.29	60.09	41.985	59.19
rna42075	gene25954	si:dkey-262k9.4	si:dkey-262k9.4, transcript variant X1	45.94	44.5	58.29	62.61	45.22	60.45
rna55389	gene33355	eps8l3a	EPS8-like 3a	73.21	74.42	58.27	60.96	73.815	59.615
rna24269	gene16359	ponzr6	plac8 onzin related protein 6	39.24	35.62	58.2	75.5	37.43	66.85
rna73895	gene46194	ponzr6	plac8 onzin related protein 6	39.24	35.62	58.2	75.5	37.43	66.85
rna22642	gene15342	prkcda	protein kinase C, delta a	38.48	38.83	58.19	64.63	38.655	61.41
rna43029	gene26521	mrpl13	mitochondrial ribosomal protein L13	55.34	55.89	58.18	63.17	55.615	60.675
rna44890	gene27534	LOC100148225	zona pellucida sperm-binding protein 3	0.11	0.64	57.81	42.81	0.375	50.31
rna9403	gene5465	si:dkey-13i19.8	si:dkey-13i19.8	47.27	45.3	57.78	60.4	46.285	59.09
rna53447	gene32219	rfesd	Rieske (Fe-S) domain containing	69.66	66.1	57.76	57.52	67.88	57.64
rna42334	gene26103	ctsc	cathepsin C	75.53	74.03	57.49	60.34	74.78	58.915
rna66552	gene40659	cdc26	cell division cycle 26 homolog	44.98	42.12	57.48	66.24	43.55	61.86
rna46885	gene28627	pepd	peptidase D	97.04	96.16	57.47	59.9	96.6	58.685
rna20429	gene14225	polr2j	polymerase (RNA) II (DNA directed) polypeptide J	36.42	37.29	57.33	57.78	36.855	57.555
rna54665	gene32926	hnrnph1l	heterogeneous nuclear ribonucleoprotein H1, like	39.68	38.99	57.32	56.56	39.335	56.94
rna71173	gene44078	ces2	carboxylesterase 2 (intestine, liver), transcript variant X2	4.43	1.56	57.15	50.71	2.995	53.93
rna23076	gene15559	blcap	bladder cancer associated protein	49.42	49.21	57.14	54.11	49.315	55.625
rna53653	gene32311	ube2g1b	ubiquitin-conjugating enzyme E2G 1b (UBC7 homolog, yeast)	37.43	40.13	57.08	51.75	38.78	54.415
rna3993	gene2227	abcf2a	ATP-binding cassette, sub-family F (GCN20), member 2a	29.6	30.53	57.01	56.9	30.065	56.955
rna6547	gene3846	si:ch211-156b7.4	si:ch211-156b7.4	60.55	60.25	56.99	62.8	60.4	59.895
rna19210	gene13575	tmem174	transmembrane protein 174	141.17	138.22	56.98	62.83	139.695	59.905
rna61170	gene36593	cat	catalase	139.13	152.49	56.93	52.24	145.81	54.585
rna45246	gene27753	psma6a	proteasome subunit alpha 6a, transcript variant 1	53.35	53.14	56.92	68.46	53.245	62.69
rna5808	gene3427	mrps7	mitochondrial ribosomal protein S7	48.79	45.8	56.92	63	47.295	59.96
rna29205	gene19062	pttg1ipb	PTTG1 interacting protein b	93.5	90.74	56.85	60.65	92.12	58.75
rna49165	gene29851	psmd4a	proteasome 26S subunit, non-ATPase 4a	50.26	50.5	56.79	57.02	50.38	56.905
rna57757	gene34777	krt5	keratin 5	13.42	13.16	56.76	70.4	13.29	63.58
rna72385	gene45116	krt5	keratin 5	13.42	13.16	56.76	70.4	13.29	63.58
rna6458	gene3791	st13	ST13, Hsp70 interacting protein	60.48	61.63	56.74	59.16	61.055	57.95
rna9603	gene5552	lamtor4	late endosomal/lysosomal adaptor, MAPK and MTOR activator 4	51.59	45.92	56.73	64.27	48.755	60.5
rna65482	gene39876	nupr1	nuclear protein 1	54.82	46	56.71	51.5	50.41	54.105
rna59124	gene35436	si:dkeyp-27c8.2	si:dkeyp-27c8.2	30.63	30	56.68	52.81	30.315	54.745
rna20661	gene14354	stip1	stress-induced phosphoprotein 1	41.59	41.36	56.63	55.58	41.475	56.105
rna38537	gene23947	marcksl1a	MARCKS-like 1a	79.71	79.79	56.62	66.24	79.75	61.43
rna56136	gene33792	si:dkey-42i9.6	si:dkey-42i9.6	61.46	58.32	56.61	58.34	59.89	57.475
rna34482	gene21794	mrto4	MRT4 homolog, ribosome maturation factor	26.84	31.17	56.56	55.64	29.005	56.1
rna47099	gene28758	arf5	ADP-ribosylation factor 5	39.47	41.82	56.55	48.67	40.645	52.61
rna48945	gene29734	mrpl24	mitochondrial ribosomal protein L24	38.29	40.95	56.55	58.58	39.62	57.565
rna2500	gene1428	akap8l	A kinase (PRKA) anchor protein 8-like, transcript variant X1	57.07	57.32	56.54	56.43	57.195	56.485
rna30599	gene19682	retsatl	retinol saturase (all-trans-retinol 13,14-reductase) like	0.77	0.91	56.54	35.65	0.84	46.095
rna75149	gene47171	slc13a1	solute carrier family 13 member 1	142.42	151.02	56.44	60.29	146.72	58.365
rna23766	gene16021	f13a1b	coagulation factor XIII, A1 polypeptide b	51.81	58.13	56.4	61.4	54.97	58.9
rna21594	gene14805	zgc:92027	zgc:92027	44.5	47.6	56.34	59.44	46.05	57.89
rna22627	gene15333	si:dkey-28n18.9	si:dkey-28n18.9, transcript variant X2	49.26	54.15	56.27	64.19	51.705	60.23
rna18579	gene13273	gabarapa	GABA(A) receptor-associated protein a	76.89	87.5	56.26	49.06	82.195	52.66
rna40740	gene25228	ap2s1	adaptor-related protein complex 2, sigma 1 subunit	66.49	67.75	56.21	58.08	67.12	57.145
rna41461	gene25649	hmbsb	hydroxymethylbilane synthase, b, transcript variant X1	66.48	69.58	56.15	57.93	68.03	57.04
rna39548	gene24576	lman2	lectin, mannose-binding 2	45.03	48.72	56.13	58.76	46.875	57.445
rna34395	gene21737	nucks1a	nuclear casein kinase and cyclin-dependent kinase substrate 1a	55.24	56.39	56.02	56.41	55.815	56.215
rna23098	gene15577	sdc4	syndecan 4	69.33	69.11	55.99	54.55	69.22	55.27
rna44892	gene27536	zp3.2	zona pellucida glycoprotein 3, tandem duplicate 2	0.8	0.71	55.98	36.1	0.755	46.04
rna49917	gene30248	mrpl53	mitochondrial ribosomal protein L53	35.34	44.85	55.97	65.08	40.095	60.525
rna29087	gene18989	si:ch211-145c1.1	si:ch211-145c1.1	0.72	0.95	55.96	35.54	0.835	45.75
rna43770	gene26934	csnk2a1	casein kinase 2, alpha 1 polypeptide, transcript variant X1	55.27	49.26	55.88	48.43	52.265	52.155
rna66468	gene40595	ubb	ubiquitin B	133.62	137.52	55.83	65.58	135.57	60.705
rna28579	gene18706	si:ch73-132k15.2	si:ch73-132k15.2	0.14	1.06	55.82	33.97	0.6	44.895
rna59363	gene35593	zgc:152808	zgc:152808	57.24	56.8	55.82	48.91	57.02	52.365
rna2018	gene1051	smarca5	SWI/SNF related, matrix associated, actin dependent regulator of chromatin, subfamily a, member 5	50.2	50.4	55.81	58.04	50.3	56.925
rna57739	gene34771	mapre1b	microtubule-associated protein, RP/EB family, member 1b	47.66	49.04	55.8	62.58	48.35	59.19
rna43375	gene26717	apoeb	apolipoprotein Eb	13.62	16.2	55.78	58.16	14.91	56.97
rna35726	gene22469	bc2	putative breast adenocarcinoma marker	61.2	62.77	55.75	59.78	61.985	57.765
rna68763	gene42257	zar1l	zygote arrest 1-like	0.49	0.7	55.74	36.5	0.595	46.12
rna24192	gene16309	slc3a2a	solute carrier family 3 (amino acid transporter heavy chain), member 2a	88.09	80.9	55.73	66.71	84.495	61.22
rna6037	gene3556	phb	prohibitin, transcript variant X1	59.06	51.18	55.73	55.33	55.12	55.53
rna54745	gene32973	zgc:165573	zgc:165573	61.44	65.86	55.71	59.49	63.65	57.6
rna33194	gene21124	ccl25b	chemokine (C-C motif) ligand 25b	29.67	33.61	55.7	67.18	31.64	61.44
rna3639	gene2041	gyg1a	glycogenin 1a	20.57	20.41	55.66	45.25	20.49	50.455
rna50235	gene30394	zgc:110239	zgc:110239	68.39	70.03	55.66	51.49	69.21	53.575
rna52780	gene31873	si:dkey-241l7.2	si:dkey-241l7.2	0.59	0.93	55.59	41.53	0.76	48.56
rna18523	gene13248	cwc15	CWC15 spliceosome-associated protein homolog (S. cerevisiae)	49.17	51.87	55.58	57.88	50.52	56.73
rna9744	gene5598	hcls1	hematopoietic cell-specific Lyn substrate 1, transcript variant X1	55.1	58.7	55.46	64.21	56.9	59.835
rna37217	gene23336	ckba	creatine kinase, brain a	47.84	50.3	55.32	55.76	49.07	55.54
rna36004	gene22595	fasn	fatty acid synthase, transcript variant X1	17.55	19.03	55.17	44.9	18.29	50.035
rna52795	gene31885	zp2.3	zona pellucida glycoprotein 2, tandem duplicate 3	1.09	1.53	55.16	41.54	1.31	48.35
rna75351	gene47313	phb2b	prohibitin 2b	38.06	39.63	55.13	58	38.845	56.565
rna44778	gene27453	si:zfos-1192g2.3	si:zfos-1192g2.3	50.17	60.2	55.05	60.11	55.185	57.58
rna28254	gene18541	rnf10	ring finger protein 10	85.5	87.78	55	51.99	86.64	53.495
rna49829	gene30210	abcf1	ATP-binding cassette, sub-family F (GCN20), member 1	40.86	42.81	55	54.21	41.835	54.605
rna7685	gene4550	si:ch211-66e2.3	si:ch211-66e2.3	44.22	43.62	54.9	54.75	43.92	54.825
rna60246	gene36050	eif5a	eukaryotic translation initiation factor 5A, transcript variant X3	141.82	120.57	54.87	55.86	131.195	55.365
rna66549	gene40657	atp6v1g1	ATPase, H+ transporting, lysosomal, V1 subunit G1	19.35	22.47	54.84	60.35	20.91	57.595
rna72209	gene44979	si:ch211-226h8.14	si:ch211-226h8.14	1.06	1.47	54.82	32.21	1.265	43.515
rna65969	gene40204	ostf1	osteoclast stimulating factor 1	28.13	23.68	54.7	59	25.905	56.85
rna36513	gene22936	fh	fumarate hydratase	70.59	68.92	54.64	51.54	69.755	53.09
rna36007	gene22598	slc9a3r1a	solute carrier family 9, subfamily A (NHE3, cation proton antiporter 3), member 3 regulator 1a	50.89	50.79	54.61	64.31	50.84	59.46
rna54021	gene32621	oxct1b	3-oxoacid CoA transferase 1b	4.36	1.54	54.61	40.32	2.95	47.465
rna52796	gene31886	si:zfos-1505d6.3	si:zfos-1505d6.3	1.06	0.92	54.53	40.35	0.99	47.44
rna21330	gene14696	nop58	NOP58 ribonucleoprotein homolog (yeast)	32.22	33.68	54.52	51.29	32.95	52.905
rna5061	gene2867	vapal	VAMP (vesicle-associated membrane protein)-associated protein A, like	52.8	53.89	54.49	57.01	53.345	55.75
rna1529	gene803	bdh2	3-hydroxybutyrate dehydrogenase, type 2, transcript variant X1	66.92	62.77	54.42	64.09	64.845	59.255
rna35059	gene22125	arg1	arginase 1	136.33	131.92	54.39	57.29	134.125	55.84
rna69217	gene42625	arg1	arginase 1	136.33	131.92	54.39	57.29	134.125	55.84
rna26069	gene17237	cyb5b	cytochrome b5 type B	35.19	36.68	54.35	51.74	35.935	53.045
rna34715	gene21945	kdelr2b	KDEL (Lys-Asp-Glu-Leu) endoplasmic reticulum protein retention receptor 2b	44.95	44.97	54.34	55.25	44.96	54.795
rna62943	gene37739	LOC100537803	plastin-2	41.15	38	54.28	60.99	39.575	57.635
rna55732	gene33565	s1pr4	sphingosine-1-phosphate receptor 4	64.14	60.09	54.27	56.08	62.115	55.175
rna71260	gene44153	pnp6	purine nucleoside phosphorylase 6	141.71	150.33	54.22	65.33	146.02	59.775
rna55924	gene33680	wu:fi37e09	wu:fi37e09	40.97	42.26	54.15	59.66	41.615	56.905
rna31255	gene20053	hint1	histidine triad nucleotide binding protein 1	41.92	42.18	54.07	61.25	42.05	57.66
rna68445	gene42034	hint1	histidine triad nucleotide binding protein 1	41.92	42.18	54.07	61.25	42.05	57.66
rna25885	gene17139	zgc:112271	zgc:112271	40.81	38.97	54.03	57.11	39.89	55.57
rna8362	gene4954	mtpn	myotrophin	51.7	50.58	54.03	56.84	51.14	55.435
rna1093	gene562	sgut1	SGT1 homolog, MIS12 kinetochore complex assembly cochaperone	38.86	39.32	54.02	50.4	39.09	52.21
rna2530	gene1442	zmp:0000001082	zmp:0000001082, transcript variant X1	50.71	52.12	54.01	61.93	51.415	57.97
rna33703	gene21399	thoc7	THO complex 7	36.25	35.65	53.99	56.77	35.95	55.38
rna20473	gene14252	zgc:85789	zgc:85789	67.61	67.29	53.93	53.02	67.45	53.475
rna26418	gene17452	slc25a25a	solute carrier family 25 (mitochondrial carrier; phosphate carrier), member 25a	20.2	20.04	53.93	50.28	20.12	52.105
rna38522	gene23936	tmem50a	transmembrane protein 50A, transcript variant X1	62.53	65	53.91	56.06	63.765	54.985
rna18619	gene13295	tia1l	cytotoxic granule-associated RNA binding protein 1, like	33.78	35.08	53.9	51.13	34.43	52.515
rna6532	gene3837	mapk3	mitogen-activated protein kinase 3	56.89	56.36	53.89	55.67	56.625	54.78
rna60084	gene35972	ndufb4	NADH dehydrogenase (ubiquinone) 1 beta subcomplex, 4	52.71	50.3	53.88	58.75	51.505	56.315
rna72909	gene45453	ndufb4	NADH dehydrogenase (ubiquinone) 1 beta subcomplex, 4	52.71	50.3	53.88	58.75	51.505	56.315
rna75079	gene47115	ndufb4	NADH dehydrogenase (ubiquinone) 1 beta subcomplex, 4	52.71	50.3	53.88	58.75	51.505	56.315
rna17789	gene12858	si:ch211-160e1.5	si:ch211-160e1.5	81.47	82.82	53.81	51.92	82.145	52.865
rna4112	gene2276	cacybp	calcyclin binding protein	30.45	29.77	53.8	55.51	30.11	54.655
rna51621	gene31246	gmds	GDP-mannose 4,6-dehydratase, transcript variant 1	23.63	24.21	53.8	60.4	23.92	57.1
rna73399	gene45822	pvalb6	parvalbumin 6	103.59	103.01	53.78	66.23	103.3	60.005
rna36597	gene22989	LOC101884692	uncharacterized LOC101884692	81.96	86.82	53.63	37.28	84.39	45.455
rna31713	gene20315	etf1b	eukaryotic translation termination factor 1b	37.26	37.38	53.56	51.36	37.32	52.46
rna68555	gene42119	etf1b	eukaryotic translation termination factor 1b	37.26	37.38	53.56	51.36	37.32	52.46
rna8398	gene4977	ube2nb	ubiquitin-conjugating enzyme E2Nb	47.03	44.89	53.53	55.68	45.96	54.605
rna36069	gene22633	timm23a	translocase of inner mitochondrial membrane 23 homolog a (yeast)	42.12	42.67	53.52	56.83	42.395	55.175
rna62997	gene37790	zgc:153713	zgc:153713	53.77	57.43	53.48	57.74	55.6	55.61
rna52905	gene31953	txnl1	thioredoxin-like 1	40.19	39.37	53.45	49.27	39.78	51.36
rna4177	gene2352	copa	coatomer protein complex, subunit alpha	54.66	56.21	53.44	51.26	55.435	52.35
rna4465	gene2510	LOC110437890	integrin beta-1-like	74.24	76.37	53.4	51.32	75.305	52.36
rna57374	gene34565	ncbp2	nuclear cap binding protein subunit 2	37.9	36.52	53.33	51.21	37.21	52.27
rna28502	gene18666	zgc:195023	zgc:195023	37.28	32.78	53.32	56.53	35.03	54.925
rna35509	gene22380	mrpl27	mitochondrial ribosomal protein L27	32.09	36.93	53.29	54.2	34.51	53.745
rna5964	gene3516	elof1	ELF1 homolog, elongation factor 1	58.37	57.24	53.28	58	57.805	55.64
rna39675	gene24627	mrpl11	mitochondrial ribosomal protein L11	43.98	44.14	53.25	51.88	44.06	52.565
rna23906	gene16118	mrps11	mitochondrial ribosomal protein S11	39.87	36.97	53.23	58.71	38.42	55.97
rna34349	gene21711	zgc:112265	zgc:112265, transcript variant X2	10.33	9.94	53.23	34.3	10.135	43.765
rna54786	gene33000	LOC101885612	SLC35A4 upstream open reading frame protein-like	49.59	48.08	53.19	58.79	48.835	55.99
rna27716	gene18195	rap1aa	RAP1A, member of RAS oncogene family a, transcript variant X1	58.59	56.99	53.13	56.36	57.79	54.745
rna4301	gene2415	nedd8l	neural precursor cell expressed, developmentally down-regulated 8, like	21.59	21.78	53.05	53.43	21.685	53.24
rna53648	gene32307	vps29	vacuolar protein sorting 29 homolog (S. cerevisiae)	55.3	48.7	53.04	49.22	52	51.13
rna36336	gene22823	zgc:111868	zgc:111868	0.51	0.89	53.02	31.86	0.7	42.44
rna17817	gene12876	supt4h1	SPT4 homolog, DSIF elongation factor subunit	56.13	58.87	53.01	63.47	57.5	58.24
rna43295	gene26663	il6r	interleukin 6 receptor	37.5	39.11	52.86	57.05	38.305	54.955
rna52307	gene31589	plg	plasminogen	6.91	7.18	52.84	34.47	7.045	43.655
rna23362	gene15732	drap1	DR1-associated protein 1 (negative cofactor 2 alpha)	56.27	55.6	52.82	53.52	55.935	53.17
rna43504	gene26786	ddx61	DEAD (Asp-Glu-Ala-Asp) box helicase 61	43.21	45.31	52.82	53.66	44.26	53.24
rna2684	gene1538	usp14	ubiquitin specific peptidase 14 (tRNA-guanine transglycosylase)	41.62	42.37	52.79	49.18	41.995	50.985
rna60619	gene36241	ube2ib	ubiquitin-conjugating enzyme E2Ib	49.61	51.39	52.7	57.15	50.5	54.925
rna39240	gene24388	zgc:158852	zgc:158852	30.01	28.28	52.65	48.78	29.145	50.715
rna39279	gene24413	immt	inner membrane protein, mitochondrial (mitofilin)	49.55	47.71	52.65	52.17	48.63	52.41
rna31253	gene20051	ppp2cb	protein phosphatase 2, catalytic subunit, beta isozyme	47.62	46.53	52.64	52.21	47.075	52.425
rna57319	gene34528	psmd1	proteasome 26S subunit, non-ATPase 1	54.73	59.27	52.64	50.56	57	51.6
rna68443	gene42032	ppp2cb	protein phosphatase 2, catalytic subunit, beta isozyme	47.62	46.53	52.64	52.21	47.075	52.425
rna59668	gene35749	zgc:171474	zgc:171474	0.23	0.64	52.6	39.09	0.435	45.845
rna5047	gene2857	fcer1gl	Fc receptor, IgE, high affinity I, gamma polypeptide like, transcript variant X1	36.3	37.75	52.56	58.58	37.025	55.57
rna28580	gene18707	LOC100535162	beta-microseminoprotein J1-like	0.22	1.85	52.55	33.07	1.035	42.81
rna34839	gene22028	mmp25b	matrix metallopeptidase 25b	34.98	35.09	52.55	58.84	35.035	55.695
rna3031	gene1725	pfn2l	profilin 2 like, transcript variant X1	44.41	55.04	52.52	56.22	49.725	54.37
rna19518	gene13734	ndufs4	NADH dehydrogenase (ubiquinone) Fe-S protein 4, (NADH-coenzyme Q reductase)	48.93	50.91	52.48	55.54	49.92	54.01
rna51175	gene30948	hif1ab	hypoxia inducible factor 1, alpha subunit (basic helix-loop-helix transcription factor) b	42.1	41.9	52.48	52.88	42	52.68
rna66437	gene40571	ndufs4	NADH dehydrogenase (ubiquinone) Fe-S protein 4, (NADH-coenzyme Q reductase)	48.93	50.91	52.48	55.54	49.92	54.01
rna608	gene317	itln1	intelectin 1, transcript variant X1	61.75	61.64	52.42	56.49	61.695	54.455
rna71	gene37	mrpl16	mitochondrial ribosomal protein L16, transcript variant X1	49.88	50.82	52.25	57.73	50.35	54.99
rna18824	gene13383	zgc:110340	zgc:110340	52.29	52.04	52.22	57.09	52.165	54.655
rna66133	gene40335	zgc:110340	zgc:110340	52.29	52.04	52.22	57.09	52.165	54.655
rna59444	gene35646	bdh1	3-hydroxybutyrate dehydrogenase, type 1	81.61	78.2	52.18	54.06	79.905	53.12
rna36946	gene23185	haao	3-hydroxyanthranilate 3,4-dioxygenase, transcript variant X1	54.6	56.59	52.15	49.46	55.595	50.805
rna40797	gene25261	slc1a5	solute carrier family 1 (neutral amino acid transporter), member 5	72.76	66.95	52.14	56.67	69.855	54.405
rna21263	gene14655	gcdha	glutaryl-CoA dehydrogenase a	44.47	45.38	52.09	41.27	44.925	46.68
rna55276	gene33286	LOC108180725	endonuclease domain-containing 1 protein-like	48.74	39.9	52.04	62.6	44.32	57.32
rna43475	gene26775	zgc:136493	zgc:136493	88.66	90.07	52.01	51.31	89.365	51.66
rna6799	gene3979	snrnp70	small nuclear ribonucleoprotein 70 (U1)	42.78	43.31	52.01	49.1	43.045	50.555
rna55278	gene33288	mrpl20	mitochondrial ribosomal protein L20	31.13	34.69	51.99	51.13	32.91	51.56
rna18842	gene13394	vamp8	vesicle-associated membrane protein 8 (endobrevin)	36.78	36.77	51.98	70.85	36.775	61.415
rna27808	gene18245	upb1	ureidopropionase, beta	60.79	73.17	51.95	55.87	66.98	53.91
rna33003	gene21033	hnrnpa1a	heterogeneous nuclear ribonucleoprotein A1a	60.54	48.84	51.93	49.74	54.69	50.835
rna57504	gene34647	mafba	v-maf avian musculoaponeurotic fibrosarcoma oncogene homolog Ba	57.92	56.39	51.92	52.58	57.155	52.25
rna56958	gene34318	LOC100301575	novel rhamnose binding lectin-like	3.17	7.19	51.78	38.83	5.18	45.305
rna22238	gene15125	ak4	adenylate kinase 4	68.15	68.25	51.76	61.18	68.2	56.47
rna26135	gene17274	dhx15	DEAH (Asp-Glu-Ala-His) box helicase 15	46.37	45.58	51.64	48.6	45.975	50.12
rna49214	gene29880	znf706	zinc finger protein 706, transcript variant 4	42.64	43.65	51.64	53.92	43.145	52.78
rna39863	gene24707	6-Sep	septin 6, transcript variant X3	54.63	56.15	51.59	56.1	55.39	53.845
rna18735	gene13342	ela3l	elastase 3 like	23.88	24.44	51.54	40.9	24.16	46.22
rna46374	gene28335	mrpl33	mitochondrial ribosomal protein L33, transcript variant 1	33.33	33.83	51.49	51.62	33.58	51.555
rna44430	gene27254	fxyd1	FXYD domain containing ion transport regulator 1 (phospholemman)	51.06	48.03	51.47	58.95	49.545	55.21
rna50138	gene30346	grn2	granulin 2	49.58	45.91	51.43	55.11	47.745	53.27
rna49779	gene30180	med10	mediator complex subunit 10	42.36	41.75	51.26	52.09	42.055	51.675
rna3223	gene1826	sh3glb1b	SH3-domain GRB2-like endophilin B1b	50.35	49.41	51.24	55.96	49.88	53.6
rna42625	gene26301	bckdhb	branched chain keto acid dehydrogenase E1, beta polypeptide	54.34	56.55	51.22	50.03	55.445	50.625
rna4524	gene2529	sdhc	succinate dehydrogenase complex, subunit C, integral membrane protein	56.7	51.99	51.2	56.73	54.345	53.965
rna73320	gene45773	sdhc	succinate dehydrogenase complex, subunit C, integral membrane protein	56.7	51.99	51.2	56.73	54.345	53.965
rna26879	gene17677	zgc:171480	zgc:171480	30.21	30.38	51.11	44.84	30.295	47.975
rna7003	gene4094	clpp	caseinolytic mitochondrial matrix peptidase proteolytic subunit	36.1	37.02	51.03	53.99	36.56	52.51
rna8775	gene5156	ifrd1	interferon-related developmental regulator 1	41.85	42.4	51.02	46.9	42.125	48.96
rna62202	gene37198	eif3ja	eukaryotic translation initiation factor 3, subunit Ja	34	36.67	51.01	50.81	35.335	50.91
rna71110	gene44027	fam107b	family with sequence similarity 107, member B, transcript variant 1	38.99	41.05	50.96	59.18	40.02	55.07
rna2945	gene1679	pls1	plastin 1 (I isoform)	48.22	50.28	50.94	56.53	49.25	53.735
rna23139	gene15605	rbm5	RNA binding motif protein 5	55.38	52.37	50.9	55.37	53.875	53.135
rna55303	gene33309	necap2	NECAP endocytosis associated 2	52.15	48.71	50.82	51.63	50.43	51.225
rna38514	gene23933	syf2	SYF2 pre-mRNA-splicing factor	47.43	51.98	50.78	45.09	49.705	47.935
rna3873	gene2178	atp6v1h	ATPase, H+ transporting, lysosomal V1 subunit H, transcript variant 1	57.65	53	50.69	50.68	55.325	50.685
rna39283	gene24417	prpf19	pre-mRNA processing factor 19	37.64	38.19	50.68	49.42	37.915	50.05
rna59085	gene35416	minos1	mitochondrial inner membrane organizing system 1	44.98	46.84	50.59	56.61	45.91	53.6
rna20748	gene14401	sftpbb	surfactant protein Bb	66.41	66.37	50.49	52.95	66.39	51.72
rna20725	gene14389	slc25a11	solute carrier family 25 (mitochondrial carrier; oxoglutarate carrier), member 11	43.13	43.34	50.48	48.8	43.235	49.64
rna22652	gene15346	tomm6	translocase of outer mitochondrial membrane 6 homolog (yeast)	36.15	37.92	50.46	50.92	37.035	50.69
rna67229	gene41160	si:ch211-212k18.7	si:ch211-212k18.7	50.89	56.11	50.43	48.26	53.5	49.345
rna71464	gene44313	tpd52	tumor protein D52	44.13	44.14	50.43	68.9	44.135	59.665
rna54715	gene32954	rhogb	ras homolog family member Gb	36.04	35.14	50.41	58.48	35.59	54.445
rna27764	gene18227	tspan36	tetraspanin 36	63.19	65.46	50.28	48.91	64.325	49.595
rna44139	gene27102	eny2	enhancer of yellow 2 homolog (Drosophila)	40.54	43.53	50.28	50.78	42.035	50.53
rna18141	gene13077	snrnp27	small nuclear ribonucleoprotein 27 (U4/U6.U5)	40.14	41.24	50.27	52.53	40.69	51.4
rna53969	gene32585	mrps18c	mitochondrial ribosomal protein S18C	40.6	42.17	50.27	56.74	41.385	53.505
rna71847	gene44644	mrps18c	mitochondrial ribosomal protein S18C	40.6	42.17	50.27	56.74	41.385	53.505
rna3470	gene1955	2-Sep	septin 2, transcript variant X1	53.17	51.56	50.23	54.17	52.365	52.2
rna3414	gene1915	dnajc1	DnaJ (Hsp40) homolog, subfamily C, member 1	31.94	31.02	50.22	50.38	31.48	50.3
rna67683	gene41452	smim15	small integral membrane protein 15	28.62	25.27	50.19	56.18	26.945	53.185
rna41590	gene25721	rpa1	replication protein A1	50.33	48.89	50.14	52.11	49.61	51.125
rna34702	gene21938	sult2st2	sulfotransferase family 2, cytosolic sulfotransferase 2	42.94	40.13	50.12	48.39	41.535	49.255
rna31644	gene20272	bnip3lb	BCL2/adenovirus E1B interacting protein 3-like b	62.64	62.86	50.09	55.07	62.75	52.58
rna6889	gene4022	si:ch73-248e21.7	si:ch73-248e21.7, transcript variant X1	23.98	27.58	50	57.34	25.78	53.67
rna40026	gene24795	rnasel3	ribonuclease like 3	26.43	26.9	49.96	37.49	26.665	43.725
rna21293	gene14674	rgn	regucalcin	46.98	47.92	49.95	51.92	47.45	50.935
rna52878	gene31934	bxdc2	brix domain containing 2	30.31	27.6	49.94	49.01	28.955	49.475
rna47404	gene28915	ces2	carboxylesterase 2 (intestine, liver)	7.11	5.69	49.9	29.7	6.4	39.8
rna45098	gene27664	psmc1a	proteasome 26S subunit, ATPase 1a	66	64.17	49.89	49.99	65.085	49.94
rna39292	gene24424	sqstm1	sequestosome 1	65.92	63.89	49.88	46.57	64.905	48.225
rna4173	gene2348	elavl1	ELAV like RNA binding protein 1	26.69	30.64	49.83	48.63	28.665	49.23
rna6153	gene3620	kdelr2a	KDEL (Lys-Asp-Glu-Leu) endoplasmic reticulum protein retention receptor 2a	30.43	32.88	49.83	44.85	31.655	47.34
rna52380	gene31633	ttc32	tetratricopeptide repeat domain 32	34.14	32.82	49.8	56.69	33.48	53.245
rna40506	gene25082	porb	P450 (cytochrome) oxidoreductase b	25.53	26.74	49.79	45.93	26.135	47.86
rna46439	gene28369	mrpl35	mitochondrial ribosomal protein L35	35.32	36.48	49.78	48.63	35.9	49.205
rna22689	gene15370	ruvbl1	RuvB-like AAA ATPase 1	36.54	33.86	49.76	48.29	35.2	49.025
rna18814	gene13375	hdr	hematopoietic death receptor	60.21	61.3	49.74	54.79	60.755	52.265
rna6593	gene3873	abat	4-aminobutyrate aminotransferase	49.31	54.95	49.74	50.8	52.13	50.27
rna4009	gene2233	si:dkeyp-73d8.6	si:dkeyp-73d8.6	21.23	7.6	49.73	40.02	14.415	44.875
rna62157	gene37168	si:ch211-93f2.1	si:ch211-93f2.1	48.53	45.17	49.57	50.9	46.85	50.235
rna23803	gene16052	snrpa1	small nuclear ribonucleoprotein polypeptide A'	34.79	39.73	49.56	49.53	37.26	49.545
rna48135	gene29309	bcl2l10	BCL2-like 10 (apoptosis facilitator)	34.35	33.46	49.51	49	33.905	49.255
rna24350	gene16408	slc7a8a	solute carrier family 7 (amino acid transporter light chain, L system), member 8a	71.02	70.98	49.5	57.35	71	53.425
rna50662	gene30617	syncrip	synaptotagmin binding, cytoplasmic RNA interacting protein	42.56	47.77	49.5	49.65	45.165	49.575
rna17785	gene12854	si:ch73-55i23.1	si:ch73-55i23.1	70.43	74.5	49.49	50.5	72.465	49.995
rna49248	gene29898	srsf4	serine/arginine-rich splicing factor 4	43.75	43.49	49.46	47.19	43.62	48.325
rna42419	gene26165	wu:fb18f06	wu:fb18f06	17.35	17.77	49.45	58.58	17.56	54.015
rna34821	gene22015	ppp4cb	protein phosphatase 4, catalytic subunit b	37.94	40.17	49.44	49.47	39.055	49.455
rna62841	gene37658	LOC103908800	uncharacterized LOC103908800, transcript variant X1	6.2	30.24	49.39	29.5	18.22	39.445
rna31257	gene20055	fam136a	family with sequence similarity 136, member A	28.41	26.05	49.37	50.62	27.23	49.995
rna29160	gene19034	dars	aspartyl-tRNA synthetase	63.31	58.38	49.36	49.12	60.845	49.24
rna35446	gene22341	rsl1d1	ribosomal L1 domain containing 1	39.3	38.42	49.34	51.37	38.86	50.355
rna54931	gene33083	taf9	TAF9 RNA polymerase II, TATA box binding protein (TBP)-associated factor	41.71	44.84	49.34	50.45	43.275	49.895
rna74318	gene46522	rsl1d1	ribosomal L1 domain containing 1	39.3	38.42	49.34	51.37	38.86	50.355
rna31301	gene20081	plpp1a	phospholipid phosphatase 1a, transcript variant X1	38.47	38.31	49.32	58.67	38.39	53.995
rna60876	gene36411	rmdn1	regulator of microtubule dynamics 1	42.41	39.35	49.32	47.51	40.88	48.415
rna19556	gene13753	vcp	valosin containing protein	33.09	35.11	49.31	41.73	34.1	45.52
rna29187	gene19051	zc3h15	zinc finger CCCH-type containing 15	33.27	32.71	49.29	46.04	32.99	47.665
rna71068	gene43993	arf5	ADP-ribosylation factor 5	25.51	24.24	49.27	49.78	24.875	49.525
rna8399	gene4978	mrpl42	mitochondrial ribosomal protein L42	36.72	38.34	49.26	62.9	37.53	56.08
rna23839	gene16069	mesdc2	mesoderm development candidate 2, transcript variant X1	38.92	39.46	49.25	56.59	39.19	52.92
rna55747	gene33578	mcm2	minichromosome maintenance complex component 2	43.74	42.13	49.24	48.26	42.935	48.75
rna56331	gene33915	safb	scaffold attachment factor B	45.48	43.94	49.21	51.61	44.71	50.41
rna50009	gene30295	sla1	Src-like-adaptor 1	32.76	33.45	49.18	53.31	33.105	51.245
rna54322	gene32795	cldnh	claudin h	67.21	67.63	49.17	53.97	67.42	51.57
rna49054	gene29795	si:ch211-288g17.4	si:ch211-288g17.4	7.87	6.18	49.12	35.56	7.025	42.34
rna38983	gene24245	eif4ebp3l	eukaryotic translation initiation factor 4E binding protein 3, like	44.95	50.1	49.07	51.21	47.525	50.14
rna22725	gene15387	fkbp5	FK506 binding protein 5, transcript variant X1	28.55	20.46	49.04	42.68	24.505	45.86
rna6043	gene3560	tmem11	transmembrane protein 11	49.59	44.52	49.02	42.33	47.055	45.675
rna59930	gene35887	acaa1	acetyl-CoA acyltransferase 1	65.35	61.94	48.97	44.47	63.645	46.72
rna54947	gene33098	vtnb	vitronectin b	7.29	5.86	48.95	33.19	6.575	41.07
rna28530	gene18682	zgc:56525	zgc:56525	51.46	52.81	48.92	48.15	52.135	48.535
rna60519	gene36189	cebpd	CCAAT/enhancer binding protein (C/EBP), delta	17.97	17.79	48.92	46.81	17.88	47.865
rna56941	gene34302	si:ch211-226h8.14	si:ch211-226h8.14	1.06	1.47	48.89	32.18	1.265	40.535
rna24645	gene16548	mtbl	metallothionein-B-like	40.22	38.64	48.88	47.74	39.43	48.31
rna67401	gene41278	mtbl	metallothionein-B-like	40.22	38.64	48.88	47.74	39.43	48.31
rna60673	gene36273	crp2	C-reactive protein 2, transcript variant X1	2.09	2.45	48.87	30.2	2.27	39.535
rna49332	gene29948	ube2e1	ubiquitin-conjugating enzyme E2E 1, transcript variant X1	44.79	41.76	48.84	51.63	43.275	50.235
rna27298	gene17887	wasb	Wiskott-Aldrich syndrome (eczema-thrombocytopenia) b	42.64	43.56	48.83	54.88	43.1	51.855
rna36337	gene22824	glrx3	glutaredoxin 3	46.88	45.96	48.83	47.51	46.42	48.17
rna56943	gene34304	si:dkey-240e12.6	si:dkey-240e12.6	3.35	1.85	48.8	31.6	2.6	40.2
rna23023	gene15537	tubb1	tubulin, beta 1 class VI	79.5	80.88	48.78	50.49	80.19	49.635
rna27481	gene18003	impdh2	IMP (inosine 5'-monophosphate) dehydrogenase 2, transcript variant X3	32.93	36.78	48.76	50.29	34.855	49.525
rna43529	gene26802	mrpl17	mitochondrial ribosomal protein L17	24.88	28.4	48.75	45.41	26.64	47.08
rna33622	gene21356	zgc:175135	zgc:175135	0	0	48.72	30.91	0	39.815
rna48329	gene29412	ap2m1b	adaptor-related protein complex 2, mu 1 subunit, b, transcript variant X2	46.7	47.41	48.7	47.14	47.055	47.92
rna50999	gene30849	rhag	Rh-associated glycoprotein	83.59	92.94	48.7	49.14	88.265	48.92
rna41640	gene25752	prpf8	pre-mRNA processing factor 8	53.11	52.6	48.69	49.32	52.855	49.005
rna58968	gene35352	csad	cysteine sulfinic acid decarboxylase	72.97	68.11	48.67	49.86	70.54	49.265
rna67062	gene41030	atf1	activating transcription factor 1	17.98	15.02	48.67	52.7	16.5	50.685
rna60402	gene36116	cnn3a	calponin 3, acidic a	41.54	40.09	48.66	44.63	40.815	46.645
rna61211	gene36612	hal	histidine ammonia-lyase	52.96	52.74	48.65	47.57	52.85	48.11
rna7470	gene4427	nmt1a	N-myristoyltransferase 1a	45.46	42.71	48.6	45.95	44.085	47.275
rna37215	gene23336	ckba	creatine kinase, brain a, transcript variant X2	46.66	46.19	48.56	42.53	46.425	45.545
rna74938	gene47020	LOC108181182	uncharacterized LOC108181182, transcript variant X2	0	0	48.55	0	0	24.275
rna59240	gene35508	zgc:56304	zgc:56304, transcript variant X1	38.88	38.57	48.51	44.67	38.725	46.59
rna34056	gene21563	aadacl4	arylacetamide deacetylase-like 4	88.34	87.96	48.47	47.71	88.15	48.09
rna54828	gene33018	zgc:56585	zgc:56585	40.12	40.99	48.41	45.11	40.555	46.76
rna66867	gene40875	tomm70a	translocase of outer mitochondrial membrane 70 homolog A (S. cerevisiae)	35.32	35.9	48.35	47.4	35.61	47.875
rna18427	gene13202	msna	moesin a, transcript variant X2	41.05	50.81	48.33	44.37	45.93	46.35
rna46310	gene28299	zfp36l1a	zinc finger protein 36, C3H type-like 1a	70.01	71.07	48.2	47.26	70.54	47.73
rna56501	gene33997	cirbpb	cold inducible RNA binding protein b, transcript variant 5	71.45	82.45	48.2	52.66	76.95	50.43
rna38729	gene24070	aurkb	aurora kinase B	42.3	40.98	48.17	46.18	41.64	47.175
rna52498	gene31715	tmed10	transmembrane p24 trafficking protein 10, transcript variant 1	33.83	37.13	48.16	47.4	35.48	47.78
rna56503	gene33997	cirbpb	cold inducible RNA binding protein b, transcript variant X2	68.95	69.01	48.16	61.5	68.98	54.83
rna71778	gene44598	tmed10	transmembrane p24 trafficking protein 10, transcript variant 1	33.83	37.13	48.16	47.4	35.48	47.78
rna31342	gene20110	anxa3b	annexin A3b	51.45	48.57	48.15	50.36	50.01	49.255
rna68480	gene42058	anxa3b	annexin A3b	51.45	48.57	48.15	50.36	50.01	49.255
rna36602	gene22993	bub3	BUB3 mitotic checkpoint protein, transcript variant X1	39.41	38.38	48.13	39.2	38.895	43.665
rna61250	gene36640	rhcgb	Rh family, C glycoprotein b	78.74	79.63	48.12	57.7	79.185	52.91
rna7063	gene4121	smarce1	SWI/SNF related, matrix associated, actin dependent regulator of chromatin, subfamily e, member 1	50.35	52.46	48.09	48.26	51.405	48.175
rna18576	gene13271	pdha1a	pyruvate dehydrogenase (lipoamide) alpha 1a	53.87	51.42	48.08	50.18	52.645	49.13
rna66089	gene40301	pdha1a	pyruvate dehydrogenase (lipoamide) alpha 1a	53.87	51.42	48.08	50.18	52.645	49.13
rna55248	gene33270	sar1b	secretion associated, Ras related GTPase 1B	34.75	33.88	48.06	45.87	34.315	46.965
rna48164	gene29326	zgc:101040	zgc:101040	75.79	73.25	48.03	55.59	74.52	51.81
rna43981	gene27033	cited4b	Cbp/p300-interacting transactivator, with Glu/Asp-rich carboxy-terminal domain, 4b	47.77	48.25	48.01	49.49	48.01	48.75
rna59781	gene35816	pabpn1	poly(A) binding protein, nuclear 1, transcript variant 2	42.99	43.42	48	46.25	43.205	47.125
rna58849	gene35286	dazap2	DAZ associated protein 2	57.88	57.03	47.93	47.41	57.455	47.67
rna9332	gene5429	copg2	coatomer protein complex, subunit gamma 2	44.73	42.86	47.93	48.03	43.795	47.98
rna3880	gene2182	myl12.2	myosin, light chain 12, genome duplicate 2, transcript variant 1	47.38	49.93	47.92	46.4	48.655	47.16
rna31842	gene20410	slc43a2b	solute carrier family 43 (amino acid system L transporter), member 2b, transcript variant X1	28.34	29.38	47.89	55.87	28.86	51.88
rna36421	gene22878	mrpl38	mitochondrial ribosomal protein L38, transcript variant X1	41.76	42.33	47.89	49.8	42.045	48.845
rna17904	gene12931	ostf1	osteoclast stimulating factor 1	63.36	66.8	47.85	49.1	65.08	48.475
rna17858	gene12906	cst14b.1	cystatin 14b, tandem duplicate 1, transcript variant X1	48.06	50.73	47.8	53.42	49.395	50.61
rna33246	gene21161	vtg3	vitellogenin 3, phosvitinless	1.28	1.88	47.75	32.53	1.58	40.14
rna41817	gene25820	wsb1	WD repeat and SOCS box containing 1	50.61	50.65	47.74	51.94	50.63	49.84
rna30598	gene19681	itgb2	integrin, beta 2	46.52	45.11	47.72	50.18	45.815	48.95
rna49477	gene30025	tra2a	transformer 2 alpha homolog	39.61	38.05	47.57	46.38	38.83	46.975
rna40934	gene25346	dhrs11b	dehydrogenase/reductase (SDR family) member 11b	54.13	56.42	47.56	48.07	55.275	47.815
rna48269	gene29386	napab	N-ethylmaleimide-sensitive factor attachment protein, alpha b	52.31	54.18	47.55	52.53	53.245	50.04
rna38610	gene23990	irf2bp2a	interferon regulatory factor 2 binding protein 2a	45.48	43.6	47.52	47.28	44.54	47.4
rna54168	gene32716	c1qb	complement component 1, q subcomponent, B chain	52.12	51.02	47.5	46.9	51.57	47.2
rna71904	gene44697	c1qb	complement component 1, q subcomponent, B chain	52.12	51.02	47.5	46.9	51.57	47.2
rna58973	gene35357	pip4k2ca	phosphatidylinositol-5-phosphate 4-kinase, type II, gamma a	66.58	63.58	47.44	49.49	65.08	48.465
rna63271	gene38020	LOC101884494	myosin-9-like	35.01	37.59	47.42	45.63	36.3	46.525
rna62237	gene37207	cops2	COP9 signalosome subunit 2	42.67	44.61	47.4	48.21	43.64	47.805
rna25531	gene16979	iqgap1	IQ motif containing GTPase activating protein 1	39.1	38.53	47.33	49.55	38.815	48.44
rna58777	gene35243	aldh8a1	aldehyde dehydrogenase 8 family, member A1	23.09	22.4	47.31	44.95	22.745	46.13
rna36891	gene23149	rnaset2	ribonuclease T2, transcript variant 2	56.08	55.45	47.28	56.05	55.765	51.665
rna73133	gene45627	ckmt1	creatine kinase, mitochondrial 1	40.95	37.3	47.24	42.81	39.125	45.025
rna29047	gene18969	coa5	cytochrome C oxidase assembly factor 5	33.96	30.92	47.19	50.55	32.44	48.87
rna27402	gene17959	ahcyl1	adenosylhomocysteinase-like 1	51.8	54.03	47.18	50.49	52.915	48.835
rna38485	gene23918	glo1	glyoxalase 1	37.46	41.1	47.14	54.86	39.28	51
rna22782	gene15415	sec61a1l	Sec61 translocon alpha 1 subunit, like	21.03	19.39	47.13	40.94	20.21	44.035
rna20453	gene14240	hnrnpul1l	heterogeneous nuclear ribonucleoprotein U-like 1 like, transcript variant X1	61.94	61.65	47.11	48.86	61.795	47.985
rna24050	gene16216	rab1ba	zRAB1B, member RAS oncogene family a	49.37	47.37	47	45.48	48.37	46.24
rna52729	gene31852	psmg4	proteasome (prosome, macropain) assembly chaperone 4	50.57	51.4	46.97	52.97	50.985	49.97
rna23311	gene15694	shmt2	serine hydroxymethyltransferase 2 (mitochondrial)	69.29	69.84	46.94	46.03	69.565	46.485
rna59661	gene35745	LOC100537597	nuclear receptor coactivator 6-like	0.29	0.24	46.94	30.39	0.265	38.665
rna42796	gene26386	psmd4b	proteasome 26S subunit, non-ATPase 4b	41.8	41.72	46.93	45.91	41.76	46.42
rna48901	gene29716	psmb9a	proteasome subunit beta 9a	40.48	41.1	46.91	55.6	40.79	51.255
rna61345	gene36696	map1lc3b	microtubule-associated protein 1 light chain 3 beta	70.51	76.51	46.91	46.78	73.51	46.845
rna30352	gene19586	nifk	nucleolar protein interacting with the FHA domain of MKI67	20.68	19.03	46.88	45.68	19.855	46.28
rna69975	gene43202	hnrnpa0a	heterogeneous nuclear ribonucleoprotein A0a	44.4	45.53	46.87	52.03	44.965	49.45
rna25301	gene16834	vps35	vacuolar protein sorting 35 homolog (S. cerevisiae)	46.01	47.4	46.84	47.05	46.705	46.945
rna55277	gene33287	atad3	ATPase family, AAA domain containing 3	24.8	26.59	46.84	39.41	25.695	43.125
rna55718	gene33557	mydgf	myeloid-derived growth factor	27.9	27.06	46.8	45.85	27.48	46.325
rna59262	gene35522	trappc1	trafficking protein particle complex 1, transcript variant X1	60.87	59.79	46.8	57.26	60.33	52.03
rna45123	gene27678	srp54	signal recognition particle 54	45.89	45.29	46.76	45.23	45.59	45.995
rna2468	gene1407	pin1	protein (peptidyl-prolyl cis/trans isomerase) NIMA-interacting 1	54.17	50.14	46.73	49.05	52.155	47.89
rna31843	gene20410	slc43a2b	solute carrier family 43 (amino acid system L transporter), member 2b	33.17	32.67	46.7	56.36	32.92	51.53
rna46897	gene28638	pigbos1	PIGB opposite strand 1	30.76	38.7	46.62	44.34	34.73	45.48
rna59772	gene35811	tram1	translocation associated membrane protein 1	13.14	14.97	46.55	45.85	14.055	46.2
rna46756	gene28548	dlst	dihydrolipoamide S-succinyltransferase	100.74	96.94	46.52	45.64	98.84	46.08
rna74141	gene46374	hnrnpd	heterogeneous nuclear ribonucleoprotein D	45.38	48.41	46.52	48.49	46.895	47.505
rna33045	gene21039	ube2v1	ubiquitin-conjugating enzyme E2 variant 1	58.3	53.23	46.51	47.39	55.765	46.95
rna53465	gene32227	zgc:64106	zgc:64106	87.74	79.98	46.51	49.66	83.86	48.085
rna40187	gene24891	si:ch211-235e9.6	si:ch211-235e9.6	14.97	21.95	46.47	48.79	18.46	47.63
rna1163	gene601	pcca	propionyl CoA carboxylase, alpha polypeptide	44.69	46.47	46.47	44.95	45.58	45.71
rna62700	gene37546	etv6	ets variant 6	47.57	48.53	46.42	45.02	48.05	45.72
rna23884	gene16103	si:cabz01068815.1	si:cabz01068815.1	9.51	9.38	46.41	34.57	9.445	40.49
rna28417	gene18626	sult1st1	sulfotransferase family 1, cytosolic sulfotransferase 1	17.44	14.96	46.37	46.26	16.2	46.315
rna22121	gene15088	si:ch211-201h21.5	si:ch211-201h21.5	39.42	38.62	46.35	45.17	39.02	45.76
rna66887	gene40887	si:ch211-201h21.5	si:ch211-201h21.5	39.42	38.62	46.35	45.17	39.02	45.76
rna2484	gene1419	si:ch1073-110a20.3	si:ch1073-110a20.3	46.09	38.71	46.31	46.59	42.4	46.45
rna30070	gene19461	sf3b1	splicing factor 3b, subunit 1, transcript variant X1	53.88	52.23	46.27	49.63	53.055	47.95
rna71914	gene44706	birc2	baculoviral IAP repeat containing 2	38.4	34.14	46.26	49.17	36.27	47.715
rna39179	gene24354	magt1	magnesium transporter 1	43.59	42.78	46.25	47.63	43.185	46.94
rna51259	gene30993	ociad1	OCIA domain containing 1	34.43	36.39	46.2	49.46	35.41	47.83
rna58466	gene35123	rca2.1	regulator of complement activation group 2 gene 1, transcript variant X5	44.53	43	46.13	45.07	43.765	45.6
rna43693	gene26899	ctsk	cathepsin K	64.78	64.48	46.11	49.55	64.63	47.83
rna1479	gene773	lrpap1	low density lipoprotein receptor-related protein associated protein 1	58.91	58.91	46.07	48.92	58.91	47.495
rna18945	gene13440	f11r.1	F11 receptor, tandem duplicate 1	49.97	56.77	46.04	45.68	53.37	45.86
rna57542	gene34668	srsf6a	serine/arginine-rich splicing factor 6a	38.77	35.86	46.01	46.38	37.315	46.195
rna28697	gene18772	mrps25	mitochondrial ribosomal protein S25	41.22	43.84	46	52.34	42.53	49.17
rna9160	gene5338	dera	deoxyribose-phosphate aldolase (putative)	53.01	53.41	45.99	46.13	53.21	46.06
rna33528	gene21302	sgta	small glutamine-rich tetratricopeptide repeat (TPR)-containing, alpha	40.83	38.74	45.93	46.85	39.785	46.39
rna35529	gene22390	shbg	sex hormone-binding globulin	6.61	6.51	45.91	33.56	6.56	39.735
rna44491	gene27285	tmem176l.1	transmembrane protein 176l.1, transcript variant X1	49.8	49.53	45.91	47.7	49.665	46.805
rna69303	gene42697	shbg	sex hormone-binding globulin	6.61	6.51	45.91	33.56	6.56	39.735
rna30940	gene19900	vaspa	vasodilator-stimulated phosphoprotein a	30.41	30.26	45.86	52.67	30.335	49.265
rna3650	gene2046	pccb	propionyl CoA carboxylase, beta polypeptide, transcript variant X1	51.51	47.9	45.86	43.44	49.705	44.65
rna34798	gene22004	vps25	vacuolar protein sorting 25 homolog (S. cerevisiae)	42.34	43.76	45.83	48.1	43.05	46.965
rna43834	gene26963	gstk1	glutathione S-transferase kappa 1	41.36	35.91	45.8	52.82	38.635	49.31
rna2203	gene1178	si:ch73-343l4.8	si:ch73-343l4.8	16.46	15.46	45.79	55	15.96	50.395
rna36947	gene23185	haao	3-hydroxyanthranilate 3,4-dioxygenase	42.05	45.5	45.79	43.7	43.775	44.745
rna22753	gene15398	wdr82	WD repeat domain 82	38.98	43.34	45.75	51.31	41.16	48.53
rna38247	gene23803	gmfb	glia maturation factor, beta	36.07	39.67	45.73	48.29	37.87	47.01
rna60979	gene36480	scamp2	secretory carrier membrane protein 2	43.43	44.28	45.7	49.07	43.855	47.385
rna1952	gene1009	snrpb2	small nuclear ribonucleoprotein polypeptide B2	23.85	25.45	45.54	41.51	24.65	43.525
rna44131	gene27097	emc2	ER membrane protein complex subunit 2	51.36	51.33	45.52	43.05	51.345	44.285
rna39231	gene24382	slbp	stem-loop binding protein, transcript variant 1	36.03	37.98	45.49	43.91	37.005	44.7
rna464	gene260	nansa	N-acetylneuraminic acid synthase a	26.11	31.11	45.47	41.51	28.61	43.49
rna33924	gene21494	top1l	topoisomerase (DNA) I, like	33.31	33.96	45.43	45.72	33.635	45.575
rna21194	gene14624	atg3	autophagy related 3	41.92	43.1	45.39	47.3	42.51	46.345
rna8010	gene4740	amn	amnion associated transmembrane protein	48.13	50.51	45.38	50.13	49.32	47.755
rna30312	gene19561	zp2l1	zona pellucida glycoprotein 2, like 1	0.37	0.45	45.34	28.79	0.41	37.065
rna41649	gene25756	pitpnaa	phosphatidylinositol transfer protein, alpha a	27.29	29.22	45.34	47.26	28.255	46.3
rna49501	gene30038	nutf2l	nuclear transport factor 2, like	35.71	34.7	45.34	46.35	35.205	45.845
rna68390	gene41993	zp2l1	zona pellucida glycoprotein 2, like 1	0.37	0.45	45.34	28.79	0.41	37.065
rna44111	gene27085	selenbp1	selenium binding protein 1, transcript variant X1	73.03	71.09	45.33	42.48	72.06	43.905
rna49505	gene30040	txnl4a	thioredoxin-like 4A	28.02	27.52	45.33	48.94	27.77	47.135
rna40154	gene24871	ubxn1	UBX domain protein 1	40.34	43.02	45.32	49.3	41.68	47.31
rna44572	gene27337	rab5ab	RAB5A, member RAS oncogene family, b	40.13	41.66	45.3	47.05	40.895	46.175
rna47338	gene28876	ube2na	ubiquitin-conjugating enzyme E2Na	42.14	42.61	45.24	45.68	42.375	45.46
rna74681	gene46811	ube2na	ubiquitin-conjugating enzyme E2Na	42.14	42.61	45.24	45.68	42.375	45.46
rna62145	gene37161	api5	apoptosis inhibitor 5	30.04	31.35	45.14	48.18	30.695	46.66
rna8745	gene5138	arl1	ADP-ribosylation factor-like 1	34.6	38.2	45.13	40.65	36.4	42.89
rna23683	gene15981	sf3b2	splicing factor 3b, subunit 2	47.11	46.08	45.1	44.6	46.595	44.85
rna50174	gene30367	shfm1	split hand/foot malformation (ectrodactyly) type 1	38.41	38.67	45.06	47.27	38.54	46.165
rna22658	gene15351	ppil1	peptidylprolyl isomerase (cyclophilin)-like 1	22.94	22.64	45	44.46	22.79	44.73
rna52584	gene31768	mgst3a	microsomal glutathione S-transferase 3a, transcript variant X1	46.1	46.35	45	49.38	46.225	47.19
rna6462	gene3795	zgc:63831	zgc:63831	30.79	30.79	45	49.35	30.79	47.175
rna30922	gene19893	psmg1	proteasome (prosome, macropain) assembly chaperone 1	26.75	29.07	44.99	42.68	27.91	43.835
rna31404	gene20147	hsdl2	hydroxysteroid dehydrogenase like 2	57.94	55.09	44.93	40.59	56.515	42.76
rna63667	gene38378	LOC101887092	uncharacterized LOC101887092	35.55	38.25	44.93	33.9	36.9	39.415
rna54438	gene32856	hif1al2	hypoxia-inducible factor 1, alpha subunit, like 2	32.63	33.31	44.92	48.06	32.97	46.49
rna20970	gene14511	rps19bp1	ribosomal protein S19 binding protein 1	33.81	33.77	44.89	47.24	33.79	46.065
rna23323	gene15702	ddx3b	DEAD (Asp-Glu-Ala-Asp) box helicase 3b, transcript variant X5	33.31	30.92	44.88	37.82	32.115	41.35
rna34115	gene21592	LOC110440102	uncharacterized LOC110440102	0.76	1.64	44.79	36.3	1.2	40.545
rna42110	gene25981	ctrl	chymotrypsin-like	22.61	20.47	44.79	34.09	21.54	39.44
rna52097	gene31474	lbr	lamin B receptor	60	60.91	44.78	42.5	60.455	43.64
rna46966	gene28683	slc12a1	solute carrier family 12 (sodium/potassium/chloride transporter), member 1	42.48	44.97	44.76	45.2	43.725	44.98
rna33174	gene21114	vsg1	vessel-specific 1	65.68	67.41	44.72	44.9	66.545	44.81
rna38715	gene24064	wdr1	WD repeat domain 1	52.23	55.97	44.72	48.05	54.1	46.385
rna68891	gene42376	vsg1	vessel-specific 1	65.68	67.41	44.72	44.9	66.545	44.81
rna49814	gene30200	hdac1	histone deacetylase 1	40.19	42.61	44.7	46.96	41.4	45.83
rna21630	gene14815	mrps9	mitochondrial ribosomal protein S9	39.85	43.48	44.66	46.66	41.665	45.66
rna31617	gene20257	drg1	developmentally regulated GTP binding protein 1	31.43	32.07	44.66	42.24	31.75	43.45
rna44509	gene27297	ubqln4	ubiquilin 4	38.63	37.78	44.63	41.44	38.205	43.035
rna46979	gene28691	LOC103909115	uncharacterized LOC103909115, transcript variant X2	35.39	34.74	44.63	49.46	35.065	47.045
rna58049	gene34909	nucks1b	nuclear casein kinase and cyclin-dependent kinase substrate 1b	46.11	45.99	44.59	45.32	46.05	44.955
rna32815	gene20928	npm2b	nucleophosmin/nucleoplasmin, 2b	0.53	0.77	44.53	31.13	0.65	37.83
rna47405	gene28916	ces3	carboxylesterase 3	7.43	5	44.52	27.25	6.215	35.885
rna37635	gene23512	adka	adenosine kinase a, transcript variant 2	44.17	50.45	44.38	42.87	47.31	43.625
rna54194	gene32732	dub	duboraya	32.75	34.39	44.34	48.04	33.57	46.19
rna61690	gene36879	samm50	SAMM50 sorting and assembly machinery component	34.54	38.13	44.34	42.35	36.335	43.345
rna39674	gene24626	pfdn6	prefoldin subunit 6	30.86	33.58	44.27	47.8	32.22	46.035
rna41812	gene25818	lgals9l3	lectin, galactoside-binding, soluble, 9 (galectin 9)-like 3	52	55.49	44.27	47.31	53.745	45.79
rna60461	gene36146	ca2	carbonic anhydrase II	54.92	60.91	44.27	46.12	57.915	45.195
rna26918	gene17697	gas5	growth arrest-specific 5, transcript variant X2	21.49	23.92	44.23	60.26	22.705	52.245
rna4458	gene2505	crema	cAMP responsive element modulator a, transcript variant X1	24.62	23.96	44.23	48.43	24.29	46.33
rna31679	gene20295	golga7	golgin A7	38.11	43.25	44.21	50.53	40.68	47.37
rna39261	gene24405	dusp1	dual specificity phosphatase 1	24.32	25.11	44.17	43.62	24.715	43.895
rna34795	gene22002	coa3a	cytochrome C oxidase assembly factor 3a	28.03	30.48	44.13	41.79	29.255	42.96
rna57187	gene34450	rpl32	ribosomal protein L32	254.44	209.48	44.12	60.55	231.96	52.335
rna70760	gene43765	slc16a9a	solute carrier family 16, member 9a	21.06	20.53	44.12	53.4	20.795	48.76
rna74973	gene47045	rpl32	ribosomal protein L32	254.44	209.48	44.12	60.55	231.96	52.335
rna23340	gene15714	wbp4	WW domain binding protein 4	56.7	69.25	44.08	63.77	62.975	53.925
rna54674	gene32932	zmat2	zinc finger, matrin-type 2	40.68	44.37	44.07	44.83	42.525	44.45
rna59833	gene35842	ptgdsb.2	prostaglandin D2 synthase b, tandem duplicate 2	10.83	12.25	44.03	55.69	11.54	49.86
rna62797	gene37615	zgc:77197	zgc:77197	45.53	46.5	44.02	37.07	46.015	40.545
rna49812	gene30199	marcksl1b	MARCKS-like 1b	62.01	60.36	43.98	42.3	61.185	43.14
rna72499	gene45194	flna	filamin A, alpha (actin binding protein 280), transcript variant X2	46.74	49.59	43.97	45.46	48.165	44.715
rna9766	gene5609	gnai1	guanine nucleotide binding protein (G protein), alpha inhibiting activity polypeptide 1	33.73	33.31	43.96	54.64	33.52	49.3
rna57931	gene34862	sdcbp2	syndecan binding protein (syntenin) 2	29.67	30.91	43.92	44.75	30.29	44.335
rna72462	gene45162	sdcbp2	syndecan binding protein (syntenin) 2	29.67	30.91	43.92	44.75	30.29	44.335
rna34950	gene22088	ube2d1b	ubiquitin-conjugating enzyme E2D 1b	38.42	37.17	43.91	46.21	37.795	45.06
rna48775	gene29642	meaf6	MYST/Esa1-associated factor 6	44.95	41.72	43.87	41.19	43.335	42.53
rna2988	gene1699	gipc2	GIPC PDZ domain containing family, member 2	57.68	58.42	43.78	45.34	58.05	44.56
rna2851	gene1618	si:ch211-284b7.3	si:ch211-284b7.3	40.29	49.07	43.76	41.36	44.68	42.56
rna51000	gene30849	rhag	Rh-associated glycoprotein, transcript variant X1	98.27	95.74	43.73	43.56	97.005	43.645
rna1590	gene838	si:dkey-28b4.7	si:dkey-28b4.7	50.63	53.38	43.73	45.71	52.005	44.72
rna66819	gene40834	uqcrc1	ubiquinol-cytochrome c reductase core protein I	46.35	51.38	43.72	47.37	48.865	45.545
rna49687	gene30134	rpa3	replication protein A3	24.07	30.78	43.67	48.25	27.425	45.96
rna5922	gene3499	ilf3b	interleukin enhancer binding factor 3b	33.69	35.07	43.66	46.34	34.38	45
rna62486	gene37358	hprt1l	hypoxanthine phosphoribosyltransferase 1, like	22.22	23.27	43.64	44.68	22.745	44.16
rna45815	gene28039	wdr43	WD repeat domain 43	31.95	32.04	43.63	40.67	31.995	42.15
rna6732	gene3940	coro1a	coronin, actin binding protein, 1A	150.47	253.65	43.6	84.51	202.06	64.055
rna25184	gene16780	tnnt3b	troponin T type 3b (skeletal, fast), transcript variant 2	55.55	60.81	43.58	41.6	58.18	42.59
rna34936	gene22081	rltgr	RAMP-like triterpene glycoside receptor	21.95	22.93	43.57	39.54	22.44	41.555
rna3930	gene2209	nol7	nucleolar protein 7	20.73	23.12	43.57	41.04	21.925	42.305
rna30241	gene19531	me3	malic enzyme 3, NADP(+)-dependent, mitochondrial	73.17	73.6	43.53	48.38	73.385	45.955
rna42535	gene26246	zgc:152945	zgc:152945	13.5	13.72	43.52	40.03	13.61	41.775
rna22315	gene15158	akr1a1b	aldo-keto reductase family 1, member A1b (aldehyde reductase)	35.42	36.82	43.51	38.47	36.12	40.99
rna36878	gene23141	apmap	adipocyte plasma membrane associated protein	42.55	41.29	43.51	44.07	41.92	43.79
rna56839	gene34228	ptprc	protein tyrosine phosphatase, receptor type, C, transcript variant X3	35.57	36.48	43.5	47.8	36.025	45.65
rna56854	gene34237	cfh	complement factor H	12.44	6.12	43.48	34.48	9.28	38.98
rna56871	gene34245	uchl5	ubiquitin carboxyl-terminal hydrolase L5	24.51	22.26	43.48	43.22	23.385	43.35
rna60079	gene35967	rrs1	RRS1 ribosome biogenesis regulator homolog (S. cerevisiae)	21.52	21.09	43.47	44.55	21.305	44.01
rna8273	gene4909	crebl2	cAMP responsive element binding protein-like 2, transcript variant X1	51.23	54.54	43.46	52.36	52.885	47.91
rna56323	gene33911	tpm4a	tropomyosin 4a, transcript variant 2	37.51	36.33	43.36	46.31	36.92	44.835
rna20128	gene14071	mrps30	mitochondrial ribosomal protein S30	31.91	30.28	43.35	43.04	31.095	43.195
rna21025	gene14544	myl9b	myosin, light chain 9b, regulatory	54.77	57.47	43.31	44.88	56.12	44.095
rna43342	gene26694	si:dkey-247k7.2	si:dkey-247k7.2	6.73	6.59	43.28	55.54	6.66	49.41
rna53617	gene32287	ddt	D-dopachrome tautomerase	35.6	39.57	43.28	42.86	37.585	43.07
rna71815	gene44620	ddt	D-dopachrome tautomerase	35.6	39.57	43.28	42.86	37.585	43.07
rna60518	gene36188	mcm4	minichromosome maintenance complex component 4	38.76	38.83	43.23	41.41	38.795	42.32
rna43390	gene26725	si:ch211-79k12.1	si:ch211-79k12.1	53.52	56.91	43.18	46.03	55.215	44.605
rna30908	gene19885	dscr3	Down syndrome critical region 3	39.88	38.14	43.11	45.74	39.01	44.425
rna33355	gene21197	mrpl4	mitochondrial ribosomal protein L4, transcript variant X1	32.02	33.79	43.11	49.81	32.905	46.46
rna66335	gene40490	tagln2	transgelin 2	11.32	10.8	43.1	62.28	11.06	52.69
rna36546	gene22955	ddit4	DNA-damage-inducible transcript 4	12.75	15.37	43.08	37.98	14.06	40.53
rna44155	gene27112	stt3b	STT3B, subunit of the oligosaccharyltransferase complex (catalytic)	32.51	31.99	43	41.74	32.25	42.37
rna59276	gene35533	si:ch73-269m23.4	si:ch73-269m23.4	37.02	33.47	43	47.04	35.245	45.02
rna72756	gene45366	si:ch73-269m23.4	si:ch73-269m23.4	37.02	33.47	43	47.04	35.245	45.02
rna49266	gene29911	zgc:175136	zgc:175136, transcript variant X1	0	0	42.99	29.34	0	36.165
rna36831	gene23117	c1d	C1D nuclear receptor corepressor	20.09	19.34	42.98	41.8	19.715	42.39
rna50453	gene30506	ctnnb2	catenin, beta 2	44.51	42.26	42.96	42.35	43.385	42.655
rna52392	gene31637	clic5b	chloride intracellular channel 5b, transcript variant 2	54.99	54.35	42.94	42.97	54.67	42.955
rna56183	gene33826	pcyt2	phosphate cytidylyltransferase 2, ethanolamine	25.43	27.87	42.94	45.27	26.65	44.105
rna28382	gene18604	chmp4bb	charged multivesicular body protein 4Bb	38.67	38.07	42.93	44.9	38.37	43.915
rna43835	gene26963	gstk1	glutathione S-transferase kappa 1, transcript variant X2	37.16	41.15	42.91	41.67	39.155	42.29
rna60558	gene36206	riok3	RIO kinase 3 (yeast)	53.15	50.81	42.9	41.33	51.98	42.115
rna25647	gene17030	LOC108190717	uncharacterized LOC108190717	29.28	30.94	42.89	49.73	30.11	46.31
rna49892	gene30238	gmnn	geminin, DNA replication inhibitor	0	0	42.89	34.82	0	38.855
rna21177	gene14620	si:ch211-114n24.6	si:ch211-114n24.6	49.62	50.12	42.84	41.25	49.87	42.045
rna18661	gene13310	mrpl41	mitochondrial ribosomal protein L41	29.09	29.35	42.83	38.34	29.22	40.585
rna20003	gene14009	arrdc3a	arrestin domain containing 3a	73.78	72.52	42.81	46.98	73.15	44.895
rna41530	gene25685	ywhae1	tyrosine 3-monooxygenase/tryptophan 5-monooxygenase activation protein, epsilon polypeptide 1	41.35	41.54	42.8	43.92	41.445	43.36
rna70405	gene43493	ywhae1	tyrosine 3-monooxygenase/tryptophan 5-monooxygenase activation protein, epsilon polypeptide 1	41.35	41.54	42.8	43.92	41.445	43.36
rna74524	gene46683	ywhae1	tyrosine 3-monooxygenase/tryptophan 5-monooxygenase activation protein, epsilon polypeptide 1	41.35	41.54	42.8	43.92	41.445	43.36
rna31293	gene20075	sub1a	SUB1 homolog, transcriptional regulator a, transcript variant 1	24.97	21.47	42.77	50.03	23.22	46.4
rna51656	gene31263	si:dkeyp-55f12.3	si:dkeyp-55f12.3	34.88	33.53	42.73	46.83	34.205	44.78
rna35322	gene22268	lipf	lipase, gastric	22.18	22.16	42.72	38.47	22.17	40.595
rna38245	gene23802	lgals3a	lectin, galactoside binding soluble 3a, transcript variant X1	36.1	32.97	42.71	42.56	34.535	42.635
rna54887	gene33053	mrps17	mitochondrial ribosomal protein S17	26.87	27.32	42.7	42.09	27.095	42.395
rna59434	gene35640	eci2	enoyl-CoA delta isomerase 2	56.12	55.1	42.65	42.29	55.61	42.47
rna60224	gene36038	myeov2	myeloma overexpressed 2	46.61	50.84	42.65	53.17	48.725	47.91
rna65667	gene39991	si:ch73-248e21.7	si:ch73-248e21.7, transcript variant X2	33.23	33.66	42.65	46.5	33.445	44.575
rna6857	gene4006	ap2a1	adaptor-related protein complex 2, alpha 1 subunit, transcript variant X6	45.13	45.44	42.63	43.82	45.285	43.225
rna26993	gene17731	dio1	deiodinase, iodothyronine, type I, transcript variant 1	47.07	45.89	42.62	44.11	46.48	43.365
rna59663	gene35746	zgc:152652	zgc:152652, transcript variant X1	0	0.51	42.51	26.95	0.255	34.73
rna52649	gene31799	atp6v1d	ATPase, H+ transporting, lysosomal V1 subunit D	47.21	48.18	42.5	46.88	47.695	44.69
rna60213	gene36031	tfr1b	transferrin receptor 1b	16.38	16.41	42.5	48.77	16.395	45.635
rna32028	gene20506	cltca	clathrin, heavy chain a (Hc), transcript variant X3	57.8	58.69	42.49	43.15	58.245	42.82
rna46189	gene28246	ccdc28a	coiled-coil domain containing 28A	44.87	40.94	42.49	48.25	42.905	45.37
rna31181	gene20025	tln1	talin 1, transcript variant X4	51.54	53.93	42.48	44.75	52.735	43.615
rna7186	gene4179	fmnl1a	formin-like 1a	29.1	30.46	42.48	45.74	29.78	44.11
rna37403	gene23411	si:ch1073-126c3.2	si:ch1073-126c3.2	6.78	5.68	42.45	30.66	6.23	36.555
rna40313	gene24964	higd2a	HIG1 hypoxia inducible domain family, member 2A	30.68	36.63	42.45	40.24	33.655	41.345
rna54861	gene33036	mrpl22	mitochondrial ribosomal protein L22	26.13	21.91	42.43	38.13	24.02	40.28
rna61179	gene36600	arpp19b	cAMP-regulated phosphoprotein 19b	40.42	44.58	42.42	46.04	42.5	44.23
rna35259	gene22227	muc13b	mucin 13b, cell surface associated	46.73	45.54	42.33	44.41	46.135	43.37
rna39417	gene24497	ccng1	cyclin G1	43.47	39.69	42.28	51.9	41.58	47.09
rna69940	gene43170	ccng1	cyclin G1	43.47	39.69	42.28	51.9	41.58	47.09
rna7659	gene4533	ube2ia	ubiquitin-conjugating enzyme E2Ia	38.98	41.36	42.28	40.4	40.17	41.34
rna56598	gene34042	map2k2a	mitogen-activated protein kinase kinase 2a	40.08	39.25	42.23	42.89	39.665	42.56
rna3021	gene1718	imp3	IMP3, U3 small nucleolar ribonucleoprotein, homolog (yeast)	26.12	24.5	42.22	48.21	25.31	45.215
rna51083	gene30898	psma6b	proteasome subunit alpha 6b	35.51	40.23	42.22	46.26	37.87	44.24
rna24828	gene16637	spi1b	Spi-1 proto-oncogene b, transcript variant 1	27.72	28.05	42.21	48.63	27.885	45.42
rna31604	gene20249	nt5c2l1	5'-nucleotidase, cytosolic II, like 1	57.3	57.59	42.2	54.13	57.445	48.165
rna23039	gene15548	mych	myelocytomatosis oncogene homolog	34.99	36.54	42.15	40.75	35.765	41.45
rna8909	gene5218	nfyba	nuclear transcription factor Y, beta a	48.47	49.23	42.1	45.58	48.85	43.84
rna62655	gene37510	LOC110438491	putative ribonuclease, transcript variant X2	30.16	30.51	42.08	39.86	30.335	40.97
rna8186	gene4860	aimp2	aminoacyl tRNA synthetase complex-interacting multifunctional protein 2	39.25	37.36	42.07	37.84	38.305	39.955
rna42474	gene26201	stard10	StAR-related lipid transfer (START) domain containing 10	49.12	49.62	42.06	41.93	49.37	41.995
rna34368	gene21718	hp1bp3	heterochromatin protein 1, binding protein 3, transcript variant X1	59.96	59.76	42.05	44.05	59.86	43.05
rna31584	gene20240	slc5a1	solute carrier family 5 (sodium/glucose cotransporter), member 1	23.08	24.4	42	46.77	23.74	44.385
rna51077	gene30894	psmc1b	proteasome 26S subunit, ATPase 1b	46.6	45.59	41.99	43.14	46.095	42.565
rna1409	gene737	aip	aryl hydrocarbon receptor interacting protein	36.54	36.21	41.98	44.79	36.375	43.385
rna27426	gene17971	gstm.2	glutathione S-transferase mu tandem duplicate 2	33.18	36.28	41.97	47.12	34.73	44.545
rna40124	gene24852	adh5	alcohol dehydrogenase 5	56.95	56.85	41.96	46.46	56.9	44.21
rna49294	gene29926	serinc2	serine incorporator 2	64.84	63.11	41.9	43.94	63.975	42.92
rna640	gene331	asah1b	N-acylsphingosine amidohydrolase (acid ceramidase) 1b	63.97	62.62	41.79	45.51	63.295	43.65
rna44664	gene27389	atp6v1c1a	ATPase, H+ transporting, lysosomal, V1 subunit C1a	36.06	33.51	41.75	44.2	34.785	42.975
rna1979	gene1030	si:ch211-217k17.11	si:ch211-217k17.11	42.43	38.31	41.65	34.54	40.37	38.095
rna60870	gene36405	ssr1	signal sequence receptor, alpha	19.8	22.29	41.65	40.99	21.045	41.32
rna54435	gene32855	sart1	squamous cell carcinoma antigen recognised by T cells	44.69	47.72	41.64	40.32	46.205	40.98
rna6317	gene3714	coa3b	cytochrome C oxidase assembly factor 3b	25.74	24.49	41.55	41.21	25.115	41.38
rna42339	gene26108	naalad2	N-acetylated alpha-linked acidic dipeptidase 2	60.58	61.74	41.54	38.4	61.16	39.97
rna4011	gene2235	si:dkeyp-73d8.9	si:dkeyp-73d8.9	13.74	8.03	41.53	32.89	10.885	37.21
rna9374	gene5447	LOC103910438	uncharacterized LOC103910438	30.85	33.11	41.52	37	31.98	39.26
rna67760	gene41503	ela2	elastase 2	20.52	13.94	41.51	29.11	17.23	35.31
rna4149	gene2333	pdcd10b	programmed cell death 10b	48.7	44.43	41.45	42.61	46.565	42.03
rna44936	gene27566	cdc5l	CDC5 cell division cycle 5-like (S. pombe)	43.6	41.86	41.37	43.26	42.73	42.315
rna69673	gene42976	metap1	methionyl aminopeptidase 1	20.86	0.55	41.36	20.41	10.705	30.885
rna1047	gene533	mtap	methylthioadenosine phosphorylase	32.27	35.51	41.33	42.71	33.89	42.02
rna48232	gene29368	ttc36	tetratricopeptide repeat domain 36	4.56	5.83	41.32	32.69	5.195	37.005
rna28948	gene18919	hat1	histone acetyltransferase 1	45.54	49.52	41.3	41.96	47.53	41.63
rna40076	gene24820	ef1	E74-like factor 1 (ets domain transcription factor)	32.65	29.1	41.28	43.57	30.875	42.425
rna54198	gene32736	dlat	dihydrolipoamide S-acetyltransferase (E2 component of pyruvate dehydrogenase complex)	36.77	34.63	41.22	41.2	35.7	41.21
rna2480	gene1415	si:zfos-2330d3.6	si:zfos-2330d3.6	35.9	23.75	41.21	44.06	29.825	42.635
rna60027	gene35939	c1qtnf9	C1q and TNF related 9, transcript variant X1	67.16	67.21	41.21	44.53	67.185	42.87
rna8334	gene4939	tmem214	transmembrane protein 214	36.2	35.27	41.21	42.93	35.735	42.07
rna24360	gene16412	ptgr1	prostaglandin reductase 1	96.21	94.81	41.2	43.19	95.51	42.195
rna6511	gene3822	mcm5	minichromosome maintenance complex component 5	31.96	31.2	41.2	41.31	31.58	41.255
rna18754	gene13350	zgc:86811	zgc:86811	28.62	24.3	41.18	44.92	26.46	43.05
rna30118	gene19485	zgc:112056	zgc:112056	39.15	37.75	41.15	37.58	38.45	39.365
rna310	gene169	ndufab1a	NADH dehydrogenase (ubiquinone) 1, alpha/beta subcomplex, 1a	57.7	60.39	41.12	48.87	59.045	44.995
rna40387	gene25001	nipsnap2	nipsnap homolog 2	53.25	53.85	41.12	43.07	53.55	42.095
rna70633	gene43672	psmc4	proteasome 26S subunit, ATPase 4	37.87	37.29	41.12	38.11	37.58	39.615
rna25856	gene17120	mrpl15	mitochondrial ribosomal protein L15	30.08	29.79	41.09	40.08	29.935	40.585
rna39409	gene24491	ssrp1a	structure specific recognition protein 1a	24.58	25.26	41.09	37.33	24.92	39.21
rna62550	gene37405	LOC103910030	3-ketoacyl-CoA thiolase, mitochondrial-like	42.72	45.71	41.04	36.74	44.215	38.89
rna41306	gene25571	cox7a1	cytochrome c oxidase subunit VIIa polypeptide 1 (muscle)	39.32	41.44	40.99	46.46	40.38	43.725
rna9740	gene5597	llph	LLP homolog, long-term synaptic facilitation (Aplysia)	26.68	12.43	40.99	39.51	19.555	40.25
rna4483	gene2519	kif5ba	kinesin family member 5B, a, transcript variant X2	40.54	40.23	40.96	40.51	40.385	40.735
rna52777	gene31871	zgc:171670	zgc:171670	0.52	1.32	40.96	27.39	0.92	34.175
rna33349	gene21194	ptp4a1	protein tyrosine phosphatase type IVA, member 1	45.99	44.6	40.9	44.02	45.295	42.46
rna6190	gene3640	tnpo2	transportin 2 (importin 3, karyopherin beta 2b)	38.17	37.82	40.88	40.45	37.995	40.665
rna18116	gene13061	sdf2l1	stromal cell-derived factor 2-like 1	15.23	15.03	40.85	42.87	15.13	41.86
rna24197	gene16313	si:dkey-19b23.11	si:dkey-19b23.11	2.62	2.64	40.8	25.6	2.63	33.2
rna46870	gene28616	pkma	pyruvate kinase, muscle, a	36.13	32.23	40.8	46.92	34.18	43.86
rna67304	gene41214	si:dkey-19b23.11	si:dkey-19b23.11	2.62	2.64	40.8	25.6	2.63	33.2
rna27105	gene17792	mob3a	MOB kinase activator 3A	39.43	38.57	40.76	43.43	39	42.095
rna3403	gene1907	arpc5a	actin related protein 2/3 complex, subunit 5A	33.8	36.6	40.76	44.28	35.2	42.52
rna46228	gene28261	id2a	inhibitor of DNA binding 2, dominant negative helix-loop-helix protein, a	50.96	48.45	40.75	44.73	49.705	42.74
rna24251	gene16345	tmem256	transmembrane protein 256	36.73	34.4	40.73	39.31	35.565	40.02
rna53327	gene32183	lman1	lectin, mannose-binding, 1	16.97	18.86	40.67	39.81	17.915	40.24
rna61913	gene37001	mrpl23	mitochondrial ribosomal protein L23	37.94	37.9	40.65	44.74	37.92	42.695
rna66807	gene40825	aldh1l1	aldehyde dehydrogenase 1 family, member L1	29.12	31.4	40.63	38.5	30.26	39.565
rna6376	gene3748	hoxb6a	homeobox B6a	58.7	58.25	40.61	45.13	58.475	42.87
rna2155	gene1134	si:ch211-286b5.5	si:ch211-286b5.5	46.45	48.95	40.6	43.49	47.7	42.045
rna28706	gene18777	gnb1a	guanine nucleotide binding protein (G protein), beta polypeptide 1a	43.98	42.97	40.58	39.91	43.475	40.245
rna36020	gene22607	mrpl43	mitochondrial ribosomal protein L43	28.55	30.73	40.58	45.03	29.64	42.805
rna30387	gene19589	ddx18	DEAD (Asp-Glu-Ala-Asp) box polypeptide 18	23.29	23.24	40.54	40.37	23.265	40.455
rna8585	gene5053	cd9b	CD9 molecule b	49.05	48.2	40.5	41.4	48.625	40.95
rna43711	gene26909	tmod4	tropomodulin 4 (muscle)	63.54	64.49	40.49	40.24	64.015	40.365
rna4644	gene2594	ap1s3b	adaptor-related protein complex 1, sigma 3 subunit, b	24.38	25.22	40.47	41.95	24.8	41.21
rna36717	gene23054	perp	PERP, TP53 apoptosis effector	48.62	51.27	40.45	42.69	49.945	41.57
[truncated: 73,905 more rows]
