# Supplementary material for: Tead1a Initiates Transcriptional Priming Through the TEAD1a/YAP‐Notch1‐Spi1/Cebpα Axis to Promote Neutrophil Fate
Source: Adv Sci (Weinh). 2025 Aug 28;12(41):e05441. doi: 10.1002/advs.202505441 (PMC12591127; doi:10.1002/advs.202505441)
Supplement: Supplementary file 4 — Supplementary Dataset [file ADVS-12-e05441-s004.zip]

Archive with 8 entries (8 files):
- 3-7.zip
- 3-8.zip
- 3-1.zip
- 3-2.zip
- 3-3.zip
- 3-4.zip
- 3-5.zip
- 3-6.zip
